# Supplementary material for: TE-TSS: an integrated data resource of human and mouse transposable element (TE)-derived transcription start site (TSS)
Source: Nucleic Acids Res. 2023 Nov 13;52(D1):D322–33. doi: 10.1093/nar/gkad1048 (PMC10767810; doi:10.1093/nar/gkad1048)
Supplement: gkad1048_Supplemental_Files [file gkad1048_supplemental_files.zip]

Archive with 4 entries (4 files):
- Supplementary Figure.pdf
- Table S1.xlsx
- Table S2.xlsx.zip
- Table S3.xlsx
