# Supplementary material for: TE-TSS: an integrated data resource of human and mouse transposable element (TE)-derived transcription start site (TSS)
Source: Nucleic Acids Res. 2023 Nov 13;52(D1):D322–33. doi: 10.1093/nar/gkad1048 (PMC10767810; doi:10.1093/nar/gkad1048)
Supplement: gkad1048_Supplemental_Files [file gkad1048_supplemental_files.zip › Table S1.xlsx]

## Sheet: human
Supplementary Table 1. RNA-seq datasets.
ID	Biosample.term.name	Biosample.type	Experiment	Platform	LibraryLayout	Source1	Source2
ENCFF000EUS	in vitro differentiated cells	hematopoietic multipotent progenitor cell	ENCSR000CUA	Illumina HiSeq 2000	Paired	https://www.encodeproject.org/files/ENCFF000EUS/@@download/ENCFF000EUS.fastq.gz	https://www.encodeproject.org/files/ENCFF000EUR/@@download/ENCFF000EUR.fastq.gz
ENCFF000EZZ	cell line	GM12878	ENCSR000CVT	Illumina HiSeq 2000	Paired	https://www.encodeproject.org/files/ENCFF000EZZ/@@download/ENCFF000EZZ.fastq.gz	https://www.encodeproject.org/files/ENCFF000FAK/@@download/ENCFF000FAK.fastq.gz
ENCFF000FAG	cell line	GM12878	ENCSR000CVT	Illumina HiSeq 2000	Paired	https://www.encodeproject.org/files/ENCFF000FAG/@@download/ENCFF000FAG.fastq.gz	https://www.encodeproject.org/files/ENCFF000FAH/@@download/ENCFF000FAH.fastq.gz
ENCFF000FJX	primary cell	fibroblast of the aortic adventitia	ENCSR000CUJ	Illumina HiSeq 2000	Paired	https://www.encodeproject.org/files/ENCFF000FJX/@@download/ENCFF000FJX.fastq.gz	https://www.encodeproject.org/files/ENCFF000FJY/@@download/ENCFF000FJY.fastq.gz
ENCFF000FKI	primary cell	fibroblast of the aortic adventitia	ENCSR000CUJ	Illumina HiSeq 2000	Paired	https://www.encodeproject.org/files/ENCFF000FKI/@@download/ENCFF000FKI.fastq.gz	https://www.encodeproject.org/files/ENCFF000FKQ/@@download/ENCFF000FKQ.fastq.gz
ENCFF000FKR	primary cell	thoracic aorta endothelial cell	ENCSR000CUK	Illumina HiSeq 2000	Paired	https://www.encodeproject.org/files/ENCFF000FKR/@@download/ENCFF000FKR.fastq.gz	https://www.encodeproject.org/files/ENCFF000FKY/@@download/ENCFF000FKY.fastq.gz
ENCFF000FLI	primary cell	thoracic aorta endothelial cell	ENCSR000CUK	Illumina HiSeq 2000	Paired	https://www.encodeproject.org/files/ENCFF000FLI/@@download/ENCFF000FLI.fastq.gz	https://www.encodeproject.org/files/ENCFF000FLJ/@@download/ENCFF000FLJ.fastq.gz
ENCFF000FLO	primary cell	articular chondrocyte of knee joint	ENCSR000CUE	Illumina HiSeq 2000	Paired	https://www.encodeproject.org/files/ENCFF000FLO/@@download/ENCFF000FLO.fastq.gz	https://www.encodeproject.org/files/ENCFF000FLQ/@@download/ENCFF000FLQ.fastq.gz
ENCFF000FMM	primary cell	articular chondrocyte of knee joint	ENCSR000CUE	Illumina HiSeq 2000	Paired	https://www.encodeproject.org/files/ENCFF000FMM/@@download/ENCFF000FMM.fastq.gz	https://www.encodeproject.org/files/ENCFF000FMN/@@download/ENCFF000FMN.fastq.gz
ENCFF000GBQ	primary cell	hair follicle dermal papilla cell	ENCSR000CUB	Illumina HiSeq 2000	Paired	https://www.encodeproject.org/files/ENCFF000GBQ/@@download/ENCFF000GBQ.fastq.gz	https://www.encodeproject.org/files/ENCFF000GBU/@@download/ENCFF000GBU.fastq.gz
ENCFF000GBT	primary cell	hair follicle dermal papilla cell	ENCSR000CUB	Illumina HiSeq 2000	Paired	https://www.encodeproject.org/files/ENCFF000GBT/@@download/ENCFF000GBT.fastq.gz	https://www.encodeproject.org/files/ENCFF000GCZ/@@download/ENCFF000GCZ.fastq.gz
ENCFF000GET	primary cell	mammary epithelial cell	ENCSR000CUN	Illumina HiSeq 2000	Paired	https://www.encodeproject.org/files/ENCFF000GET/@@download/ENCFF000GET.fastq.gz	https://www.encodeproject.org/files/ENCFF000GEQ/@@download/ENCFF000GEQ.fastq.gz
ENCFF000GFS	primary cell	mononuclear cell	ENCSR000CUT	Illumina HiSeq 2000	Paired	https://www.encodeproject.org/files/ENCFF000GFS/@@download/ENCFF000GFS.fastq.gz	https://www.encodeproject.org/files/ENCFF000GFV/@@download/ENCFF000GFV.fastq.gz
ENCFF000GFU	primary cell	mesenchymal stem cell of adipose	ENCSR000CTZ	Illumina HiSeq 2000	Paired	https://www.encodeproject.org/files/ENCFF000GFU/@@download/ENCFF000GFU.fastq.gz	https://www.encodeproject.org/files/ENCFF000GFW/@@download/ENCFF000GFW.fastq.gz
ENCFF000GGR	primary cell	mesenchymal stem cell of adipose	ENCSR000CTZ	Illumina HiSeq 2000	Paired	https://www.encodeproject.org/files/ENCFF000GGR/@@download/ENCFF000GGR.fastq.gz	https://www.encodeproject.org/files/ENCFF000GGW/@@download/ENCFF000GGW.fastq.gz
ENCFF000GHA	primary cell	mesenchymal stem cell of the bone marrow	ENCSR000CUD	Illumina HiSeq 2000	Paired	https://www.encodeproject.org/files/ENCFF000GHA/@@download/ENCFF000GHA.fastq.gz	https://www.encodeproject.org/files/ENCFF000GGZ/@@download/ENCFF000GGZ.fastq.gz
ENCFF000GHX	primary cell	mesenchymal stem cell of the bone marrow	ENCSR000CUD	Illumina HiSeq 2000	Paired	https://www.encodeproject.org/files/ENCFF000GHX/@@download/ENCFF000GHX.fastq.gz	https://www.encodeproject.org/files/ENCFF000GHY/@@download/ENCFF000GHY.fastq.gz
ENCFF000GIC	primary cell	mesenchymal stem cell of Wharton's jelly	ENCSR000CUO	Illumina HiSeq 2000	Paired	https://www.encodeproject.org/files/ENCFF000GIC/@@download/ENCFF000GIC.fastq.gz	https://www.encodeproject.org/files/ENCFF000GIB/@@download/ENCFF000GIB.fastq.gz
ENCFF000GIV	primary cell	mesenchymal stem cell of Wharton's jelly	ENCSR000CUO	Illumina HiSeq 2000	Paired	https://www.encodeproject.org/files/ENCFF000GIV/@@download/ENCFF000GIV.fastq.gz	https://www.encodeproject.org/files/ENCFF000GIX/@@download/ENCFF000GIX.fastq.gz
ENCFF000GJC	primary cell	osteoblast	ENCSR000CUF	Illumina HiSeq 2000	Paired	https://www.encodeproject.org/files/ENCFF000GJC/@@download/ENCFF000GJC.fastq.gz	https://www.encodeproject.org/files/ENCFF000GJE/@@download/ENCFF000GJE.fastq.gz
ENCFF000GKC	primary cell	osteoblast	ENCSR000CUF	Illumina HiSeq 2000	Paired	https://www.encodeproject.org/files/ENCFF000GKC/@@download/ENCFF000GKC.fastq.gz	https://www.encodeproject.org/files/ENCFF000GKF/@@download/ENCFF000GKF.fastq.gz
ENCFF000GKX	primary cell	placental pericyte	ENCSR000CTX	Illumina HiSeq 2000	Paired	https://www.encodeproject.org/files/ENCFF000GKX/@@download/ENCFF000GKX.fastq.gz	https://www.encodeproject.org/files/ENCFF000GKY/@@download/ENCFF000GKY.fastq.gz
ENCFF000GKZ	primary cell	placental pericyte	ENCSR000CTX	Illumina HiSeq 2000	Paired	https://www.encodeproject.org/files/ENCFF000GKZ/@@download/ENCFF000GKZ.fastq.gz	https://www.encodeproject.org/files/ENCFF000GLH/@@download/ENCFF000GLH.fastq.gz
ENCFF000GLZ	primary cell	placental epithelial cell	ENCSR000CUP	Illumina HiSeq 2000	Paired	https://www.encodeproject.org/files/ENCFF000GLZ/@@download/ENCFF000GLZ.fastq.gz	https://www.encodeproject.org/files/ENCFF000GMG/@@download/ENCFF000GMG.fastq.gz
ENCFF000GMA	primary cell	placental epithelial cell	ENCSR000CUP	Illumina HiSeq 2000	Paired	https://www.encodeproject.org/files/ENCFF000GMA/@@download/ENCFF000GMA.fastq.gz	https://www.encodeproject.org/files/ENCFF000GMJ/@@download/ENCFF000GMJ.fastq.gz
ENCFF000GNB	primary cell	vein endothelial cell	ENCSR000CUG	Illumina HiSeq 2000	Paired	https://www.encodeproject.org/files/ENCFF000GNB/@@download/ENCFF000GNB.fastq.gz	https://www.encodeproject.org/files/ENCFF000GNG/@@download/ENCFF000GNG.fastq.gz
ENCFF000GNC	primary cell	vein endothelial cell	ENCSR000CUG	Illumina HiSeq 2000	Paired	https://www.encodeproject.org/files/ENCFF000GNC/@@download/ENCFF000GNC.fastq.gz	https://www.encodeproject.org/files/ENCFF000GNF/@@download/ENCFF000GNF.fastq.gz
ENCFF000GXC	primary cell	fibroblast of villous mesenchyme	ENCSR000CUL	Illumina HiSeq 2000	Paired	https://www.encodeproject.org/files/ENCFF000GXC/@@download/ENCFF000GXC.fastq.gz	https://www.encodeproject.org/files/ENCFF000GXU/@@download/ENCFF000GXU.fastq.gz
ENCFF000GXV	primary cell	fibroblast of villous mesenchyme	ENCSR000CUL	Illumina HiSeq 2000	Paired	https://www.encodeproject.org/files/ENCFF000GXV/@@download/ENCFF000GXV.fastq.gz	https://www.encodeproject.org/files/ENCFF000GYB/@@download/ENCFF000GYB.fastq.gz
ENCFF000GYE	primary cell	subcutaneous preadipocyte	ENCSR000CUM	Illumina HiSeq 2000	Paired	https://www.encodeproject.org/files/ENCFF000GYE/@@download/ENCFF000GYE.fastq.gz	https://www.encodeproject.org/files/ENCFF000GYW/@@download/ENCFF000GYW.fastq.gz
ENCFF000GZD	primary cell	subcutaneous preadipocyte	ENCSR000CUM	Illumina HiSeq 2000	Paired	https://www.encodeproject.org/files/ENCFF000GZD/@@download/ENCFF000GZD.fastq.gz	https://www.encodeproject.org/files/ENCFF000GZF/@@download/ENCFF000GZF.fastq.gz
ENCFF000HAZ	cell line	IMR-90	ENCSR000CTK	Illumina HiSeq 2000	Paired	https://www.encodeproject.org/files/ENCFF000HAZ/@@download/ENCFF000HAZ.fastq.gz	https://www.encodeproject.org/files/ENCFF000HBG/@@download/ENCFF000HBG.fastq.gz
ENCFF000HBA	cell line	IMR-90	ENCSR000CTK	Illumina HiSeq 2000	Paired	https://www.encodeproject.org/files/ENCFF000HBA/@@download/ENCFF000HBA.fastq.gz	https://www.encodeproject.org/files/ENCFF000HBI/@@download/ENCFF000HBI.fastq.gz
ENCFF000HGG	cell line	K562	ENCSR000CPY	Illumina Genome Analyzer IIx	Paired	https://www.encodeproject.org/files/ENCFF000HGG/@@download/ENCFF000HGG.fastq.gz	https://www.encodeproject.org/files/ENCFF000HHF/@@download/ENCFF000HHF.fastq.gz
ENCFF000HGU	cell line	K562	ENCSR000CPY	Illumina Genome Analyzer IIx	Paired	https://www.encodeproject.org/files/ENCFF000HGU/@@download/ENCFF000HGU.fastq.gz	https://www.encodeproject.org/files/ENCFF000HHH/@@download/ENCFF000HHH.fastq.gz
ENCFF000HKJ	cell line	K562	ENCSR000CPZ	Illumina Genome Analyzer IIx	Paired	https://www.encodeproject.org/files/ENCFF000HKJ/@@download/ENCFF000HKJ.fastq.gz	https://www.encodeproject.org/files/ENCFF000HKN/@@download/ENCFF000HKN.fastq.gz
ENCFF000HKL	cell line	K562	ENCSR000CPZ	Illumina Genome Analyzer IIx	Paired	https://www.encodeproject.org/files/ENCFF000HKL/@@download/ENCFF000HKL.fastq.gz	https://www.encodeproject.org/files/ENCFF000HLD/@@download/ENCFF000HLD.fastq.gz
ENCFF000HLP	cell line	K562	ENCSR000CQA	Illumina Genome Analyzer IIx	Paired	https://www.encodeproject.org/files/ENCFF000HLP/@@download/ENCFF000HLP.fastq.gz	https://www.encodeproject.org/files/ENCFF000HMD/@@download/ENCFF000HMD.fastq.gz
ENCFF000HLS	cell line	K562	ENCSR000CQA	Illumina Genome Analyzer IIx	Paired	https://www.encodeproject.org/files/ENCFF000HLS/@@download/ENCFF000HLS.fastq.gz	https://www.encodeproject.org/files/ENCFF000HME/@@download/ENCFF000HME.fastq.gz
ENCFF000HWI	primary cell	fibroblast of dermis	ENCSR000CUH	Illumina HiSeq 2000	Paired	https://www.encodeproject.org/files/ENCFF000HWI/@@download/ENCFF000HWI.fastq.gz	https://www.encodeproject.org/files/ENCFF000HXA/@@download/ENCFF000HXA.fastq.gz
ENCFF000HXB	primary cell	fibroblast of dermis	ENCSR000CUH	Illumina HiSeq 2000	Paired	https://www.encodeproject.org/files/ENCFF000HXB/@@download/ENCFF000HXB.fastq.gz	https://www.encodeproject.org/files/ENCFF000HXF/@@download/ENCFF000HXF.fastq.gz
ENCFF000IGA	primary cell	melanocyte of skin	ENCSR000CUQ	Illumina HiSeq 2000	Paired	https://www.encodeproject.org/files/ENCFF000IGA/@@download/ENCFF000IGA.fastq.gz	https://www.encodeproject.org/files/ENCFF000IGB/@@download/ENCFF000IGB.fastq.gz
ENCFF000IGU	primary cell	melanocyte of skin	ENCSR000CUQ	Illumina HiSeq 2000	Paired	https://www.encodeproject.org/files/ENCFF000IGU/@@download/ENCFF000IGU.fastq.gz	https://www.encodeproject.org/files/ENCFF000IGZ/@@download/ENCFF000IGZ.fastq.gz
ENCFF000IHC	primary cell	melanocyte of skin	ENCSR000CUR	Illumina HiSeq 2000	Paired	https://www.encodeproject.org/files/ENCFF000IHC/@@download/ENCFF000IHC.fastq.gz	https://www.encodeproject.org/files/ENCFF000IHV/@@download/ENCFF000IHV.fastq.gz
ENCFF000IHY	primary cell	melanocyte of skin	ENCSR000CUR	Illumina HiSeq 2000	Paired	https://www.encodeproject.org/files/ENCFF000IHY/@@download/ENCFF000IHY.fastq.gz	https://www.encodeproject.org/files/ENCFF000IHZ/@@download/ENCFF000IHZ.fastq.gz
ENCFF000ILE	primary cell	skeletal muscle satellite cell	ENCSR000CUI	Illumina HiSeq 2000	Paired	https://www.encodeproject.org/files/ENCFF000ILE/@@download/ENCFF000ILE.fastq.gz	https://www.encodeproject.org/files/ENCFF000ILJ/@@download/ENCFF000ILJ.fastq.gz
ENCFF000ILQ	primary cell	skeletal muscle satellite cell	ENCSR000CUI	Illumina HiSeq 2000	Paired	https://www.encodeproject.org/files/ENCFF000ILQ/@@download/ENCFF000ILQ.fastq.gz	https://www.encodeproject.org/files/ENCFF000ILS/@@download/ENCFF000ILS.fastq.gz
ENCFF001QZC	primary cell	renal cortical epithelial cell	ENCSR000AAQ	Illumina HiSeq 2000	Paired	https://www.encodeproject.org/files/ENCFF001QZC/@@download/ENCFF001QZC.fastq.gz	https://www.encodeproject.org/files/ENCFF001QZB/@@download/ENCFF001QZB.fastq.gz
ENCFF001QZE	primary cell	nasal cavity respiratory epithelium epithelial cell of viscerocranial mucosa	ENCSR000AAL	Illumina HiSeq 2000	Paired	https://www.encodeproject.org/files/ENCFF001QZE/@@download/ENCFF001QZE.fastq.gz	https://www.encodeproject.org/files/ENCFF001QZD/@@download/ENCFF001QZD.fastq.gz
ENCFF001QZG	primary cell	dermis blood vessel endothelial cell	ENCSR000AAI	Illumina HiSeq 2000	Paired	https://www.encodeproject.org/files/ENCFF001QZG/@@download/ENCFF001QZG.fastq.gz	https://www.encodeproject.org/files/ENCFF001QZF/@@download/ENCFF001QZF.fastq.gz
ENCFF001QZI	primary cell	nasal cavity respiratory epithelium epithelial cell of viscerocranial mucosa	ENCSR000AAL	Illumina HiSeq 2000	Paired	https://www.encodeproject.org/files/ENCFF001QZI/@@download/ENCFF001QZI.fastq.gz	https://www.encodeproject.org/files/ENCFF001QZH/@@download/ENCFF001QZH.fastq.gz
ENCFF001QZK	primary cell	bladder microvascular endothelial cell	ENCSR000AAB	Illumina HiSeq 2000	Paired	https://www.encodeproject.org/files/ENCFF001QZK/@@download/ENCFF001QZK.fastq.gz	https://www.encodeproject.org/files/ENCFF001QZJ/@@download/ENCFF001QZJ.fastq.gz
ENCFF001QZM	primary cell	smooth muscle cell of trachea	ENCSR000AAS	Illumina HiSeq 2000	Paired	https://www.encodeproject.org/files/ENCFF001QZM/@@download/ENCFF001QZM.fastq.gz	https://www.encodeproject.org/files/ENCFF001QZL/@@download/ENCFF001QZL.fastq.gz
ENCFF001QZO	primary cell	fibroblast of lung	ENCSR000AAO	Illumina HiSeq 2000	Paired	https://www.encodeproject.org/files/ENCFF001QZO/@@download/ENCFF001QZO.fastq.gz	https://www.encodeproject.org/files/ENCFF001QZN/@@download/ENCFF001QZN.fastq.gz
ENCFF001QZQ	primary cell	aortic smooth muscle cell	ENCSR000AAA	Illumina HiSeq 2000	Paired	https://www.encodeproject.org/files/ENCFF001QZQ/@@download/ENCFF001QZQ.fastq.gz	https://www.encodeproject.org/files/ENCFF001QZP/@@download/ENCFF001QZP.fastq.gz
ENCFF001QZS	primary cell	smooth muscle cell of bladder	ENCSR000AAC	Illumina HiSeq 2000	Paired	https://www.encodeproject.org/files/ENCFF001QZS/@@download/ENCFF001QZS.fastq.gz	https://www.encodeproject.org/files/ENCFF001QZR/@@download/ENCFF001QZR.fastq.gz
ENCFF001QZU	primary cell	pulmonary artery endothelial cell	ENCSR000AAM	Illumina HiSeq 2000	Paired	https://www.encodeproject.org/files/ENCFF001QZU/@@download/ENCFF001QZU.fastq.gz	https://www.encodeproject.org/files/ENCFF001QZT/@@download/ENCFF001QZT.fastq.gz
ENCFF001QZW	primary cell	epithelial cell of umbilical artery	ENCSR000AAT	Illumina HiSeq 2000	Paired	https://www.encodeproject.org/files/ENCFF001QZW/@@download/ENCFF001QZW.fastq.gz	https://www.encodeproject.org/files/ENCFF001QZV/@@download/ENCFF001QZV.fastq.gz
ENCFF001QZY	primary cell	smooth muscle cell of the coronary artery	ENCSR000AAG	Illumina HiSeq 2000	Paired	https://www.encodeproject.org/files/ENCFF001QZY/@@download/ENCFF001QZY.fastq.gz	https://www.encodeproject.org/files/ENCFF001QZX/@@download/ENCFF001QZX.fastq.gz
ENCFF001RAA	primary cell	endothelial cell of coronary artery	ENCSR000AAF	Illumina HiSeq 2000	Paired	https://www.encodeproject.org/files/ENCFF001RAA/@@download/ENCFF001RAA.fastq.gz	https://www.encodeproject.org/files/ENCFF001QZZ/@@download/ENCFF001QZZ.fastq.gz
ENCFF001RAC	primary cell	bronchial epithelial cell	ENCSR000AAD	Illumina HiSeq 2000	Paired	https://www.encodeproject.org/files/ENCFF001RAC/@@download/ENCFF001RAC.fastq.gz	https://www.encodeproject.org/files/ENCFF001RAB/@@download/ENCFF001RAB.fastq.gz
ENCFF001RAE	primary cell	regular cardiac myocyte	ENCSR000AAH	Illumina HiSeq 2000	Paired	https://www.encodeproject.org/files/ENCFF001RAE/@@download/ENCFF001RAE.fastq.gz	https://www.encodeproject.org/files/ENCFF001RAD/@@download/ENCFF001RAD.fastq.gz
ENCFF001RAG	primary cell	bronchial smooth muscle cell	ENCSR000AAE	Illumina HiSeq 2000	Paired	https://www.encodeproject.org/files/ENCFF001RAG/@@download/ENCFF001RAG.fastq.gz	https://www.encodeproject.org/files/ENCFF001RAF/@@download/ENCFF001RAF.fastq.gz
ENCFF001RAI	primary cell	bladder microvascular endothelial cell	ENCSR000AAB	Illumina HiSeq 2000	Paired	https://www.encodeproject.org/files/ENCFF001RAI/@@download/ENCFF001RAI.fastq.gz	https://www.encodeproject.org/files/ENCFF001RAH/@@download/ENCFF001RAH.fastq.gz
ENCFF001RAK	primary cell	tracheal epithelial cell	ENCSR000AAR	Illumina HiSeq 2000	Paired	https://www.encodeproject.org/files/ENCFF001RAK/@@download/ENCFF001RAK.fastq.gz	https://www.encodeproject.org/files/ENCFF001RAJ/@@download/ENCFF001RAJ.fastq.gz
ENCFF001RAM	primary cell	aortic smooth muscle cell	ENCSR000AAA	Illumina HiSeq 2000	Paired	https://www.encodeproject.org/files/ENCFF001RAM/@@download/ENCFF001RAM.fastq.gz	https://www.encodeproject.org/files/ENCFF001RAL/@@download/ENCFF001RAL.fastq.gz
ENCFF001RAO	primary cell	smooth muscle cell of bladder	ENCSR000AAC	Illumina HiSeq 2000	Paired	https://www.encodeproject.org/files/ENCFF001RAO/@@download/ENCFF001RAO.fastq.gz	https://www.encodeproject.org/files/ENCFF001RAN/@@download/ENCFF001RAN.fastq.gz
ENCFF001RAQ	primary cell	dermis blood vessel endothelial cell	ENCSR000AAI	Illumina HiSeq 2000	Paired	https://www.encodeproject.org/files/ENCFF001RAQ/@@download/ENCFF001RAQ.fastq.gz	https://www.encodeproject.org/files/ENCFF001RAP/@@download/ENCFF001RAP.fastq.gz
ENCFF001RAS	primary cell	bronchial smooth muscle cell	ENCSR000AAE	Illumina HiSeq 2000	Paired	https://www.encodeproject.org/files/ENCFF001RAS/@@download/ENCFF001RAS.fastq.gz	https://www.encodeproject.org/files/ENCFF001RAR/@@download/ENCFF001RAR.fastq.gz
ENCFF001RAU	primary cell	renal cortical epithelial cell	ENCSR000AAQ	Illumina HiSeq 2000	Paired	https://www.encodeproject.org/files/ENCFF001RAU/@@download/ENCFF001RAU.fastq.gz	https://www.encodeproject.org/files/ENCFF001RAT/@@download/ENCFF001RAT.fastq.gz
ENCFF001RAW	primary cell	dermis microvascular lymphatic vessel endothelial cell	ENCSR000AAK	Illumina HiSeq 2000	Paired	https://www.encodeproject.org/files/ENCFF001RAW/@@download/ENCFF001RAW.fastq.gz	https://www.encodeproject.org/files/ENCFF001RAV/@@download/ENCFF001RAV.fastq.gz
ENCFF001RAY	primary cell	dermis lymphatic vessel endothelial cell	ENCSR000AAJ	Illumina HiSeq 2000	Paired	https://www.encodeproject.org/files/ENCFF001RAY/@@download/ENCFF001RAY.fastq.gz	https://www.encodeproject.org/files/ENCFF001RAX/@@download/ENCFF001RAX.fastq.gz
ENCFF001RBA	primary cell	uterine smooth muscle cell	ENCSR000AAV	Illumina HiSeq 2000	Paired	https://www.encodeproject.org/files/ENCFF001RBA/@@download/ENCFF001RBA.fastq.gz	https://www.encodeproject.org/files/ENCFF001RAZ/@@download/ENCFF001RAZ.fastq.gz
ENCFF001RBC	primary cell	epithelial cell of umbilical artery	ENCSR000AAT	Illumina HiSeq 2000	Paired	https://www.encodeproject.org/files/ENCFF001RBC/@@download/ENCFF001RBC.fastq.gz	https://www.encodeproject.org/files/ENCFF001RBB/@@download/ENCFF001RBB.fastq.gz
ENCFF001RBE	primary cell	dermis microvascular lymphatic vessel endothelial cell	ENCSR000AAK	Illumina HiSeq 2000	Paired	https://www.encodeproject.org/files/ENCFF001RBE/@@download/ENCFF001RBE.fastq.gz	https://www.encodeproject.org/files/ENCFF001RBD/@@download/ENCFF001RBD.fastq.gz
ENCFF001RBG	primary cell	lung microvascular endothelial cell	ENCSR000AAP	Illumina HiSeq 2000	Paired	https://www.encodeproject.org/files/ENCFF001RBG/@@download/ENCFF001RBG.fastq.gz	https://www.encodeproject.org/files/ENCFF001RBF/@@download/ENCFF001RBF.fastq.gz
ENCFF001RBI	primary cell	fibroblast of lung	ENCSR000AAO	Illumina HiSeq 2000	Paired	https://www.encodeproject.org/files/ENCFF001RBI/@@download/ENCFF001RBI.fastq.gz	https://www.encodeproject.org/files/ENCFF001RBH/@@download/ENCFF001RBH.fastq.gz
ENCFF001RBK	primary cell	endothelial cell of coronary artery	ENCSR000AAF	Illumina HiSeq 2000	Paired	https://www.encodeproject.org/files/ENCFF001RBK/@@download/ENCFF001RBK.fastq.gz	https://www.encodeproject.org/files/ENCFF001RBJ/@@download/ENCFF001RBJ.fastq.gz
ENCFF001RBM	primary cell	regular cardiac myocyte	ENCSR000AAH	Illumina HiSeq 2000	Paired	https://www.encodeproject.org/files/ENCFF001RBM/@@download/ENCFF001RBM.fastq.gz	https://www.encodeproject.org/files/ENCFF001RBL/@@download/ENCFF001RBL.fastq.gz
ENCFF001RBO	primary cell	bronchial epithelial cell	ENCSR000AAD	Illumina HiSeq 2000	Paired	https://www.encodeproject.org/files/ENCFF001RBO/@@download/ENCFF001RBO.fastq.gz	https://www.encodeproject.org/files/ENCFF001RBN/@@download/ENCFF001RBN.fastq.gz
ENCFF001RBQ	primary cell	dermis lymphatic vessel endothelial cell	ENCSR000AAJ	Illumina HiSeq 2000	Paired	https://www.encodeproject.org/files/ENCFF001RBQ/@@download/ENCFF001RBQ.fastq.gz	https://www.encodeproject.org/files/ENCFF001RBP/@@download/ENCFF001RBP.fastq.gz
ENCFF001RBS	primary cell	tracheal epithelial cell	ENCSR000AAR	Illumina HiSeq 2000	Paired	https://www.encodeproject.org/files/ENCFF001RBS/@@download/ENCFF001RBS.fastq.gz	https://www.encodeproject.org/files/ENCFF001RBR/@@download/ENCFF001RBR.fastq.gz
ENCFF001RBU	primary cell	smooth muscle cell of the umbilical artery	ENCSR000AAU	Illumina HiSeq 2000	Paired	https://www.encodeproject.org/files/ENCFF001RBU/@@download/ENCFF001RBU.fastq.gz	https://www.encodeproject.org/files/ENCFF001RBT/@@download/ENCFF001RBT.fastq.gz
ENCFF001RBW	primary cell	lung microvascular endothelial cell	ENCSR000AAP	Illumina HiSeq 2000	Paired	https://www.encodeproject.org/files/ENCFF001RBW/@@download/ENCFF001RBW.fastq.gz	https://www.encodeproject.org/files/ENCFF001RBV/@@download/ENCFF001RBV.fastq.gz
ENCFF001RBY	primary cell	smooth muscle cell of the umbilical artery	ENCSR000AAU	Illumina HiSeq 2000	Paired	https://www.encodeproject.org/files/ENCFF001RBY/@@download/ENCFF001RBY.fastq.gz	https://www.encodeproject.org/files/ENCFF001RBX/@@download/ENCFF001RBX.fastq.gz
ENCFF001RCA	primary cell	smooth muscle cell of the pulmonary artery	ENCSR000AAN	Illumina HiSeq 2000	Paired	https://www.encodeproject.org/files/ENCFF001RCA/@@download/ENCFF001RCA.fastq.gz	https://www.encodeproject.org/files/ENCFF001RBZ/@@download/ENCFF001RBZ.fastq.gz
ENCFF001RCC	primary cell	uterine smooth muscle cell	ENCSR000AAV	Illumina HiSeq 2000	Paired	https://www.encodeproject.org/files/ENCFF001RCC/@@download/ENCFF001RCC.fastq.gz	https://www.encodeproject.org/files/ENCFF001RCB/@@download/ENCFF001RCB.fastq.gz
ENCFF001RCE	primary cell	pulmonary artery endothelial cell	ENCSR000AAM	Illumina HiSeq 2000	Paired	https://www.encodeproject.org/files/ENCFF001RCE/@@download/ENCFF001RCE.fastq.gz	https://www.encodeproject.org/files/ENCFF001RCD/@@download/ENCFF001RCD.fastq.gz
ENCFF001RCG	primary cell	smooth muscle cell of the coronary artery	ENCSR000AAG	Illumina HiSeq 2000	Paired	https://www.encodeproject.org/files/ENCFF001RCG/@@download/ENCFF001RCG.fastq.gz	https://www.encodeproject.org/files/ENCFF001RCF/@@download/ENCFF001RCF.fastq.gz
ENCFF001RDB	cell line	K562	ENCSR000AEN	Illumina HiSeq 2000	Paired	https://www.encodeproject.org/files/ENCFF001RDB/@@download/ENCFF001RDB.fastq.gz	https://www.encodeproject.org/files/ENCFF001RCT/@@download/ENCFF001RCT.fastq.gz
ENCFF001RDC	cell line	K562	ENCSR000AEN	Illumina HiSeq 2000	Paired	https://www.encodeproject.org/files/ENCFF001RDC/@@download/ENCFF001RDC.fastq.gz	https://www.encodeproject.org/files/ENCFF001RCU/@@download/ENCFF001RCU.fastq.gz
ENCFF001RDH	cell line	GM12878	ENCSR000AEE	Illumina HiSeq 2000	Paired	https://www.encodeproject.org/files/ENCFF001RDH/@@download/ENCFF001RDH.fastq.gz	https://www.encodeproject.org/files/ENCFF001RCZ/@@download/ENCFF001RCZ.fastq.gz
ENCFF001RDI	cell line	GM12878	ENCSR000AEE	Illumina HiSeq 2000	Paired	https://www.encodeproject.org/files/ENCFF001RDI/@@download/ENCFF001RDI.fastq.gz	https://www.encodeproject.org/files/ENCFF001RDA/@@download/ENCFF001RDA.fastq.gz
ENCFF001RDO	primary cell	smooth muscle cell of the pulmonary artery	ENCSR000AAN	Illumina HiSeq 2000	Paired	https://www.encodeproject.org/files/ENCFF001RDO/@@download/ENCFF001RDO.fastq.gz	https://www.encodeproject.org/files/ENCFF001RDN/@@download/ENCFF001RDN.fastq.gz
ENCFF001RDQ	primary cell	smooth muscle cell of trachea	ENCSR000AAS	Illumina HiSeq 2000	Paired	https://www.encodeproject.org/files/ENCFF001RDQ/@@download/ENCFF001RDQ.fastq.gz	https://www.encodeproject.org/files/ENCFF001RDP/@@download/ENCFF001RDP.fastq.gz
ENCFF001RFB	cell line	GM12878	ENCSR000AEC	Illumina HiSeq 2000	Paired	https://www.encodeproject.org/files/ENCFF001RFB/@@download/ENCFF001RFB.fastq.gz	https://www.encodeproject.org/files/ENCFF001RFA/@@download/ENCFF001RFA.fastq.gz
ENCFF001RFD	cell line	K562	ENCSR000AEL	Illumina HiSeq 2000	Paired	https://www.encodeproject.org/files/ENCFF001RFD/@@download/ENCFF001RFD.fastq.gz	https://www.encodeproject.org/files/ENCFF001RFC/@@download/ENCFF001RFC.fastq.gz
ENCFF001RFF	cell line	K562	ENCSR000AEL	Illumina HiSeq 2000	Paired	https://www.encodeproject.org/files/ENCFF001RFF/@@download/ENCFF001RFF.fastq.gz	https://www.encodeproject.org/files/ENCFF001RFE/@@download/ENCFF001RFE.fastq.gz
ENCFF001RFH	cell line	GM12878	ENCSR000AEC	Illumina HiSeq 2000	Paired	https://www.encodeproject.org/files/ENCFF001RFH/@@download/ENCFF001RFH.fastq.gz	https://www.encodeproject.org/files/ENCFF001RFG/@@download/ENCFF001RFG.fastq.gz
ENCFF001RMX	tissue	heart	ENCSR000AEZ	Illumina HiSeq 2000	Paired	https://www.encodeproject.org/files/ENCFF001RMX/@@download/ENCFF001RMX.fastq.gz	https://www.encodeproject.org/files/ENCFF001RMW/@@download/ENCFF001RMW.fastq.gz
ENCFF001RMZ	tissue	diencephalon	ENCSR000AEX	Illumina HiSeq 2000	Paired	https://www.encodeproject.org/files/ENCFF001RMZ/@@download/ENCFF001RMZ.fastq.gz	https://www.encodeproject.org/files/ENCFF001RMY/@@download/ENCFF001RMY.fastq.gz
ENCFF001RNB	tissue	spinal cord	ENCSR000AFH	Illumina HiSeq 2000	Paired	https://www.encodeproject.org/files/ENCFF001RNB/@@download/ENCFF001RNB.fastq.gz	https://www.encodeproject.org/files/ENCFF001RNA/@@download/ENCFF001RNA.fastq.gz
ENCFF001RND	tissue	urinary bladder	ENCSR000AEV	Illumina HiSeq 2000	Paired	https://www.encodeproject.org/files/ENCFF001RND/@@download/ENCFF001RND.fastq.gz	https://www.encodeproject.org/files/ENCFF001RNC/@@download/ENCFF001RNC.fastq.gz
ENCFF001RNF	tissue	stomach	ENCSR000AFI	Illumina HiSeq 2000	Paired	https://www.encodeproject.org/files/ENCFF001RNF/@@download/ENCFF001RNF.fastq.gz	https://www.encodeproject.org/files/ENCFF001RNE/@@download/ENCFF001RNE.fastq.gz
ENCFF001RNH	tissue	uterus	ENCSR000AFN	Illumina HiSeq 2000	Paired	https://www.encodeproject.org/files/ENCFF001RNH/@@download/ENCFF001RNH.fastq.gz	https://www.encodeproject.org/files/ENCFF001RNG/@@download/ENCFF001RNG.fastq.gz
ENCFF001RNJ	tissue	temporal lobe	ENCSR000AFJ	Illumina HiSeq 2000	Paired	https://www.encodeproject.org/files/ENCFF001RNJ/@@download/ENCFF001RNJ.fastq.gz	https://www.encodeproject.org/files/ENCFF001RNI/@@download/ENCFF001RNI.fastq.gz
ENCFF001RNL	tissue	thyroid gland	ENCSR000AFK	Illumina HiSeq 2000	Paired	https://www.encodeproject.org/files/ENCFF001RNL/@@download/ENCFF001RNL.fastq.gz	https://www.encodeproject.org/files/ENCFF001RNK/@@download/ENCFF001RNK.fastq.gz
ENCFF001RNN	tissue	occipital lobe	ENCSR000AFD	Illumina HiSeq 2000	Paired	https://www.encodeproject.org/files/ENCFF001RNN/@@download/ENCFF001RNN.fastq.gz	https://www.encodeproject.org/files/ENCFF001RNM/@@download/ENCFF001RNM.fastq.gz
ENCFF001RNR	tissue	liver	ENCSR000AFB	Illumina HiSeq 2000	Paired	https://www.encodeproject.org/files/ENCFF001RNR/@@download/ENCFF001RNR.fastq.gz	https://www.encodeproject.org/files/ENCFF001RNQ/@@download/ENCFF001RNQ.fastq.gz
ENCFF001RNT	tissue	camera-type eye	ENCSR000AFO	Illumina HiSeq 2000	Paired	https://www.encodeproject.org/files/ENCFF001RNT/@@download/ENCFF001RNT.fastq.gz	https://www.encodeproject.org/files/ENCFF001RNS/@@download/ENCFF001RNS.fastq.gz
ENCFF001RNV	tissue	frontal cortex	ENCSR000AEY	Illumina HiSeq 2000	Paired	https://www.encodeproject.org/files/ENCFF001RNV/@@download/ENCFF001RNV.fastq.gz	https://www.encodeproject.org/files/ENCFF001RNU/@@download/ENCFF001RNU.fastq.gz
ENCFF001RNX	tissue	liver	ENCSR000AFB	Illumina HiSeq 2000	Paired	https://www.encodeproject.org/files/ENCFF001RNX/@@download/ENCFF001RNX.fastq.gz	https://www.encodeproject.org/files/ENCFF001RNW/@@download/ENCFF001RNW.fastq.gz
ENCFF001RNZ	tissue	diencephalon	ENCSR000AEX	Illumina HiSeq 2000	Paired	https://www.encodeproject.org/files/ENCFF001RNZ/@@download/ENCFF001RNZ.fastq.gz	https://www.encodeproject.org/files/ENCFF001RNY/@@download/ENCFF001RNY.fastq.gz
ENCFF001ROB	tissue	parietal lobe	ENCSR000AFE	Illumina HiSeq 2000	Paired	https://www.encodeproject.org/files/ENCFF001ROB/@@download/ENCFF001ROB.fastq.gz	https://www.encodeproject.org/files/ENCFF001ROA/@@download/ENCFF001ROA.fastq.gz
ENCFF001ROD	tissue	thyroid gland	ENCSR000AFK	Illumina HiSeq 2000	Paired	https://www.encodeproject.org/files/ENCFF001ROD/@@download/ENCFF001ROD.fastq.gz	https://www.encodeproject.org/files/ENCFF001ROC/@@download/ENCFF001ROC.fastq.gz
ENCFF001ROF	tissue	tongue	ENCSR000AFL	Illumina HiSeq 2000	Paired	https://www.encodeproject.org/files/ENCFF001ROF/@@download/ENCFF001ROF.fastq.gz	https://www.encodeproject.org/files/ENCFF001ROE/@@download/ENCFF001ROE.fastq.gz
ENCFF001ROH	tissue	skeletal muscle tissue	ENCSR000AFF	Illumina HiSeq 2000	Paired	https://www.encodeproject.org/files/ENCFF001ROH/@@download/ENCFF001ROH.fastq.gz	https://www.encodeproject.org/files/ENCFF001ROG/@@download/ENCFF001ROG.fastq.gz
ENCFF001ROJ	tissue	camera-type eye	ENCSR000AFO	Illumina HiSeq 2000	Paired	https://www.encodeproject.org/files/ENCFF001ROJ/@@download/ENCFF001ROJ.fastq.gz	https://www.encodeproject.org/files/ENCFF001ROI/@@download/ENCFF001ROI.fastq.gz
ENCFF001ROL	tissue	cerebellum	ENCSR000AEW	Illumina HiSeq 2000	Paired	https://www.encodeproject.org/files/ENCFF001ROL/@@download/ENCFF001ROL.fastq.gz	https://www.encodeproject.org/files/ENCFF001ROK/@@download/ENCFF001ROK.fastq.gz
ENCFF001RON	tissue	tongue	ENCSR000AFL	Illumina HiSeq 2000	Paired	https://www.encodeproject.org/files/ENCFF001RON/@@download/ENCFF001RON.fastq.gz	https://www.encodeproject.org/files/ENCFF001ROM/@@download/ENCFF001ROM.fastq.gz
ENCFF001ROP	tissue	stomach	ENCSR000AFI	Illumina HiSeq 2000	Paired	https://www.encodeproject.org/files/ENCFF001ROP/@@download/ENCFF001ROP.fastq.gz	https://www.encodeproject.org/files/ENCFF001ROO/@@download/ENCFF001ROO.fastq.gz
ENCFF001ROT	tissue	uterus	ENCSR000AFN	Illumina HiSeq 2000	Paired	https://www.encodeproject.org/files/ENCFF001ROT/@@download/ENCFF001ROT.fastq.gz	https://www.encodeproject.org/files/ENCFF001ROS/@@download/ENCFF001ROS.fastq.gz
ENCFF001ROV	tissue	frontal cortex	ENCSR000AEY	Illumina HiSeq 2000	Paired	https://www.encodeproject.org/files/ENCFF001ROV/@@download/ENCFF001ROV.fastq.gz	https://www.encodeproject.org/files/ENCFF001ROU/@@download/ENCFF001ROU.fastq.gz
ENCFF001ROX	tissue	urinary bladder	ENCSR000AEV	Illumina HiSeq 2000	Paired	https://www.encodeproject.org/files/ENCFF001ROX/@@download/ENCFF001ROX.fastq.gz	https://www.encodeproject.org/files/ENCFF001ROW/@@download/ENCFF001ROW.fastq.gz
ENCFF001ROZ	tissue	metanephros	ENCSR000AFA	Illumina HiSeq 2000	Paired	https://www.encodeproject.org/files/ENCFF001ROZ/@@download/ENCFF001ROZ.fastq.gz	https://www.encodeproject.org/files/ENCFF001ROY/@@download/ENCFF001ROY.fastq.gz
ENCFF001RPB	tissue	heart	ENCSR000AEZ	Illumina HiSeq 2000	Paired	https://www.encodeproject.org/files/ENCFF001RPB/@@download/ENCFF001RPB.fastq.gz	https://www.encodeproject.org/files/ENCFF001RPA/@@download/ENCFF001RPA.fastq.gz
ENCFF001RPD	tissue	spinal cord	ENCSR000AFH	Illumina HiSeq 2000	Paired	https://www.encodeproject.org/files/ENCFF001RPD/@@download/ENCFF001RPD.fastq.gz	https://www.encodeproject.org/files/ENCFF001RPC/@@download/ENCFF001RPC.fastq.gz
ENCFF001RPF	tissue	skeletal muscle tissue	ENCSR000AFF	Illumina HiSeq 2000	Paired	https://www.encodeproject.org/files/ENCFF001RPF/@@download/ENCFF001RPF.fastq.gz	https://www.encodeproject.org/files/ENCFF001RPE/@@download/ENCFF001RPE.fastq.gz
ENCFF001RPH	tissue	cerebellum	ENCSR000AEW	Illumina HiSeq 2000	Paired	https://www.encodeproject.org/files/ENCFF001RPH/@@download/ENCFF001RPH.fastq.gz	https://www.encodeproject.org/files/ENCFF001RPG/@@download/ENCFF001RPG.fastq.gz
ENCFF001RPJ	tissue	metanephros	ENCSR000AFA	Illumina HiSeq 2000	Paired	https://www.encodeproject.org/files/ENCFF001RPJ/@@download/ENCFF001RPJ.fastq.gz	https://www.encodeproject.org/files/ENCFF001RPI/@@download/ENCFF001RPI.fastq.gz
ENCFF001RPL	tissue	skin of body	ENCSR000AFG	Illumina HiSeq 2000	Paired	https://www.encodeproject.org/files/ENCFF001RPL/@@download/ENCFF001RPL.fastq.gz	https://www.encodeproject.org/files/ENCFF001RPK/@@download/ENCFF001RPK.fastq.gz
ENCFF001RPN	tissue	parietal lobe	ENCSR000AFE	Illumina HiSeq 2000	Paired	https://www.encodeproject.org/files/ENCFF001RPN/@@download/ENCFF001RPN.fastq.gz	https://www.encodeproject.org/files/ENCFF001RPM/@@download/ENCFF001RPM.fastq.gz
ENCFF001RPP	tissue	occipital lobe	ENCSR000AFD	Illumina HiSeq 2000	Paired	https://www.encodeproject.org/files/ENCFF001RPP/@@download/ENCFF001RPP.fastq.gz	https://www.encodeproject.org/files/ENCFF001RPO/@@download/ENCFF001RPO.fastq.gz
ENCFF001RPR	tissue	temporal lobe	ENCSR000AFJ	Illumina HiSeq 2000	Paired	https://www.encodeproject.org/files/ENCFF001RPR/@@download/ENCFF001RPR.fastq.gz	https://www.encodeproject.org/files/ENCFF001RPQ/@@download/ENCFF001RPQ.fastq.gz
ENCFF001RPT	tissue	skin of body	ENCSR000AFG	Illumina HiSeq 2000	Paired	https://www.encodeproject.org/files/ENCFF001RPT/@@download/ENCFF001RPT.fastq.gz	https://www.encodeproject.org/files/ENCFF001RPS/@@download/ENCFF001RPS.fastq.gz
ENCFF001RTS	tissue	heart	ENCSR000AHH	Illumina HiSeq 2000	Paired	https://www.encodeproject.org/files/ENCFF001RTS/@@download/ENCFF001RTS.fastq.gz	https://www.encodeproject.org/files/ENCFF001RTR/@@download/ENCFF001RTR.fastq.gz
ENCFF001RTY	tissue	liver	ENCSR000AEU	Illumina HiSeq 2000	Paired	https://www.encodeproject.org/files/ENCFF001RTY/@@download/ENCFF001RTY.fastq.gz	https://www.encodeproject.org/files/ENCFF001RTX/@@download/ENCFF001RTX.fastq.gz
ENCFF001RUA	tissue	liver	ENCSR000AEU	Illumina HiSeq 2000	Paired	https://www.encodeproject.org/files/ENCFF001RUA/@@download/ENCFF001RUA.fastq.gz	https://www.encodeproject.org/files/ENCFF001RTZ/@@download/ENCFF001RTZ.fastq.gz
ENCFF001SBH	tissue	umbilical cord	ENCSR000AFM	Illumina HiSeq 2000	Paired	https://www.encodeproject.org/files/ENCFF001SBH/@@download/ENCFF001SBH.fastq.gz	https://www.encodeproject.org/files/ENCFF001SBI/@@download/ENCFF001SBI.fastq.gz
ENCFF001SBJ	tissue	umbilical cord	ENCSR000AFM	Illumina HiSeq 2000	Paired	https://www.encodeproject.org/files/ENCFF001SBJ/@@download/ENCFF001SBJ.fastq.gz	https://www.encodeproject.org/files/ENCFF001SBK/@@download/ENCFF001SBK.fastq.gz
ENCFF002BEH	in vitro differentiated cells	neural cell	ENCSR995JXE	Illumina HiSeq 2000	Paired	https://www.encodeproject.org/files/ENCFF002BEH/@@download/ENCFF002BEH.fastq.gz	https://www.encodeproject.org/files/ENCFF002BEI/@@download/ENCFF002BEI.fastq.gz
ENCFF002BEP	in vitro differentiated cells	neural cell	ENCSR995JXE	Illumina HiSeq 2000	Paired	https://www.encodeproject.org/files/ENCFF002BEP/@@download/ENCFF002BEP.fastq.gz	https://www.encodeproject.org/files/ENCFF002BEQ/@@download/ENCFF002BEQ.fastq.gz
ENCFF002BUL	tissue	lung	ENCSR000AFC	Illumina HiSeq 2000	Paired	https://www.encodeproject.org/files/ENCFF002BUL/@@download/ENCFF002BUL.fastq.gz	https://www.encodeproject.org/files/ENCFF002BUN/@@download/ENCFF002BUN.fastq.gz
ENCFF002BUM	tissue	lung	ENCSR000AFC	Illumina HiSeq 2000	Paired	https://www.encodeproject.org/files/ENCFF002BUM/@@download/ENCFF002BUM.fastq.gz	https://www.encodeproject.org/files/ENCFF002BUO/@@download/ENCFF002BUO.fastq.gz
ENCFF002DHN	cell line	Daoy	ENCSR254JJM	Illumina HiSeq 2000	Paired	https://www.encodeproject.org/files/ENCFF002DHN/@@download/ENCFF002DHN.fastq.gz	https://www.encodeproject.org/files/ENCFF002DHO/@@download/ENCFF002DHO.fastq.gz
ENCFF002DHP	cell line	GM23248	ENCSR797BPP	Illumina HiSeq 2000	Paired	https://www.encodeproject.org/files/ENCFF002DHP/@@download/ENCFF002DHP.fastq.gz	https://www.encodeproject.org/files/ENCFF002DHQ/@@download/ENCFF002DHQ.fastq.gz
ENCFF002DHR	cell line	SK-N-DZ; dimethyl sulfoxide; 72 hour	ENCSR136WGP	Illumina HiSeq 2000	Paired	https://www.encodeproject.org/files/ENCFF002DHR/@@download/ENCFF002DHR.fastq.gz	https://www.encodeproject.org/files/ENCFF002DHS/@@download/ENCFF002DHS.fastq.gz
ENCFF002DHT	cell line	A375	ENCSR504VXC	Illumina HiSeq 2000	Paired	https://www.encodeproject.org/files/ENCFF002DHT/@@download/ENCFF002DHT.fastq.gz	https://www.encodeproject.org/files/ENCFF002DHU/@@download/ENCFF002DHU.fastq.gz
ENCFF002DHV	cell line	HT1080	ENCSR535VTR	Illumina HiSeq 2000	Paired	https://www.encodeproject.org/files/ENCFF002DHV/@@download/ENCFF002DHV.fastq.gz	https://www.encodeproject.org/files/ENCFF002DHW/@@download/ENCFF002DHW.fastq.gz
ENCFF002DHX	cell line	GM23338	ENCSR938LSP	Illumina HiSeq 2000	Paired	https://www.encodeproject.org/files/ENCFF002DHX/@@download/ENCFF002DHX.fastq.gz	https://www.encodeproject.org/files/ENCFF002DHY/@@download/ENCFF002DHY.fastq.gz
ENCFF002DHZ	cell line	SJCRH30	ENCSR568YRP	Illumina HiSeq 2000	Paired	https://www.encodeproject.org/files/ENCFF002DHZ/@@download/ENCFF002DHZ.fastq.gz	https://www.encodeproject.org/files/ENCFF002DIA/@@download/ENCFF002DIA.fastq.gz
ENCFF002DIB	cell line	M059J	ENCSR696SMK	Illumina HiSeq 2000	Paired	https://www.encodeproject.org/files/ENCFF002DIB/@@download/ENCFF002DIB.fastq.gz	https://www.encodeproject.org/files/ENCFF002DIC/@@download/ENCFF002DIC.fastq.gz
ENCFF002DID	cell line	RPMI7951	ENCSR320BRR	Illumina HiSeq 2000	Paired	https://www.encodeproject.org/files/ENCFF002DID/@@download/ENCFF002DID.fastq.gz	https://www.encodeproject.org/files/ENCFF002DIQ/@@download/ENCFF002DIQ.fastq.gz
ENCFF002DJY	cell line	GM23338	ENCSR938LSP	Illumina HiSeq 2000	Paired	https://www.encodeproject.org/files/ENCFF002DJY/@@download/ENCFF002DJY.fastq.gz	https://www.encodeproject.org/files/ENCFF002DKC/@@download/ENCFF002DKC.fastq.gz
ENCFF002DKA	cell line	K562	ENCSR109IQO	Illumina HiSeq 2000	Paired	https://www.encodeproject.org/files/ENCFF002DKA/@@download/ENCFF002DKA.fastq.gz	https://www.encodeproject.org/files/ENCFF002DKE/@@download/ENCFF002DKE.fastq.gz
ENCFF002DKF	cell line	K562	ENCSR109IQO	Illumina HiSeq 2000	Paired	https://www.encodeproject.org/files/ENCFF002DKF/@@download/ENCFF002DKF.fastq.gz	https://www.encodeproject.org/files/ENCFF002DKI/@@download/ENCFF002DKI.fastq.gz
ENCFF002DKG	cell line	SK-N-DZ; dimethyl sulfoxide; 72 hour	ENCSR136WGP	Illumina HiSeq 2000	Paired	https://www.encodeproject.org/files/ENCFF002DKG/@@download/ENCFF002DKG.fastq.gz	https://www.encodeproject.org/files/ENCFF002DKM/@@download/ENCFF002DKM.fastq.gz
ENCFF002DKO	cell line	SJSA1	ENCSR880EGO	Illumina HiSeq 2000	Paired	https://www.encodeproject.org/files/ENCFF002DKO/@@download/ENCFF002DKO.fastq.gz	https://www.encodeproject.org/files/ENCFF002DKS/@@download/ENCFF002DKS.fastq.gz
ENCFF002DKW	cell line	HT-29	ENCSR971GPJ	Illumina HiSeq 2000	Paired	https://www.encodeproject.org/files/ENCFF002DKW/@@download/ENCFF002DKW.fastq.gz	https://www.encodeproject.org/files/ENCFF002DLA/@@download/ENCFF002DLA.fastq.gz
ENCFF002DLD	cell line	SK-MEL-5	ENCSR669KQU	Illumina HiSeq 2000	Paired	https://www.encodeproject.org/files/ENCFF002DLD/@@download/ENCFF002DLD.fastq.gz	https://www.encodeproject.org/files/ENCFF002DLF/@@download/ENCFF002DLF.fastq.gz
ENCFF002DLH	cell line	A172	ENCSR580GSX	Illumina HiSeq 2000	Paired	https://www.encodeproject.org/files/ENCFF002DLH/@@download/ENCFF002DLH.fastq.gz	https://www.encodeproject.org/files/ENCFF002DLI/@@download/ENCFF002DLI.fastq.gz
ENCFF002DLJ	cell line	SJSA1	ENCSR880EGO	Illumina HiSeq 2000	Paired	https://www.encodeproject.org/files/ENCFF002DLJ/@@download/ENCFF002DLJ.fastq.gz	https://www.encodeproject.org/files/ENCFF002DLK/@@download/ENCFF002DLK.fastq.gz
ENCFF002DLL	cell line	Karpas-422	ENCSR314LXG	Illumina HiSeq 2000	Paired	https://www.encodeproject.org/files/ENCFF002DLL/@@download/ENCFF002DLL.fastq.gz	https://www.encodeproject.org/files/ENCFF002DLM/@@download/ENCFF002DLM.fastq.gz
ENCFF002DLN	cell line	M059J	ENCSR696SMK	Illumina HiSeq 2000	Paired	https://www.encodeproject.org/files/ENCFF002DLN/@@download/ENCFF002DLN.fastq.gz	https://www.encodeproject.org/files/ENCFF002DLO/@@download/ENCFF002DLO.fastq.gz
ENCFF002DLP	cell line	HT1080	ENCSR535VTR	Illumina HiSeq 2000	Paired	https://www.encodeproject.org/files/ENCFF002DLP/@@download/ENCFF002DLP.fastq.gz	https://www.encodeproject.org/files/ENCFF002DLQ/@@download/ENCFF002DLQ.fastq.gz
ENCFF002DLR	cell line	OCI-LY7	ENCSR001HHK	Illumina HiSeq 2000	Paired	https://www.encodeproject.org/files/ENCFF002DLR/@@download/ENCFF002DLR.fastq.gz	https://www.encodeproject.org/files/ENCFF002DLS/@@download/ENCFF002DLS.fastq.gz
ENCFF002DLT	cell line	Karpas-422	ENCSR314LXG	Illumina HiSeq 2000	Paired	https://www.encodeproject.org/files/ENCFF002DLT/@@download/ENCFF002DLT.fastq.gz	https://www.encodeproject.org/files/ENCFF002DLU/@@download/ENCFF002DLU.fastq.gz
ENCFF002DLV	cell line	Daoy	ENCSR254JJM	Illumina HiSeq 2000	Paired	https://www.encodeproject.org/files/ENCFF002DLV/@@download/ENCFF002DLV.fastq.gz	https://www.encodeproject.org/files/ENCFF002DLW/@@download/ENCFF002DLW.fastq.gz
ENCFF002DLX	cell line	RPMI7951	ENCSR320BRR	Illumina HiSeq 2000	Paired	https://www.encodeproject.org/files/ENCFF002DLX/@@download/ENCFF002DLX.fastq.gz	https://www.encodeproject.org/files/ENCFF002DLY/@@download/ENCFF002DLY.fastq.gz
ENCFF002DLZ	cell line	A375	ENCSR504VXC	Illumina HiSeq 2000	Paired	https://www.encodeproject.org/files/ENCFF002DLZ/@@download/ENCFF002DLZ.fastq.gz	https://www.encodeproject.org/files/ENCFF002DMA/@@download/ENCFF002DMA.fastq.gz
ENCFF002DMB	cell line	SJCRH30	ENCSR568YRP	Illumina HiSeq 2000	Paired	https://www.encodeproject.org/files/ENCFF002DMB/@@download/ENCFF002DMB.fastq.gz	https://www.encodeproject.org/files/ENCFF002DMC/@@download/ENCFF002DMC.fastq.gz
ENCFF002DMD	cell line	OCI-LY7	ENCSR001HHK	Illumina HiSeq 2000	Paired	https://www.encodeproject.org/files/ENCFF002DMD/@@download/ENCFF002DMD.fastq.gz	https://www.encodeproject.org/files/ENCFF002DME/@@download/ENCFF002DME.fastq.gz
ENCFF002DMF	cell line	SK-MEL-5	ENCSR669KQU	Illumina HiSeq 2000	Paired	https://www.encodeproject.org/files/ENCFF002DMF/@@download/ENCFF002DMF.fastq.gz	https://www.encodeproject.org/files/ENCFF002DMG/@@download/ENCFF002DMG.fastq.gz
ENCFF002DMH	primary cell	skeletal muscle myoblast	ENCSR444WHQ	Illumina HiSeq 2000	Paired	https://www.encodeproject.org/files/ENCFF002DMH/@@download/ENCFF002DMH.fastq.gz	https://www.encodeproject.org/files/ENCFF002DMI/@@download/ENCFF002DMI.fastq.gz
ENCFF002DMJ	cell line	H7	ENCSR490SQH	Illumina HiSeq 2000	Paired	https://www.encodeproject.org/files/ENCFF002DMJ/@@download/ENCFF002DMJ.fastq.gz	https://www.encodeproject.org/files/ENCFF002DMK/@@download/ENCFF002DMK.fastq.gz
ENCFF002DML	primary cell	skeletal muscle myoblast	ENCSR444WHQ	Illumina HiSeq 2000	Paired	https://www.encodeproject.org/files/ENCFF002DML/@@download/ENCFF002DML.fastq.gz	https://www.encodeproject.org/files/ENCFF002DMM/@@download/ENCFF002DMM.fastq.gz
ENCFF002DMN	cell line	GM23248	ENCSR797BPP	Illumina HiSeq 2000	Paired	https://www.encodeproject.org/files/ENCFF002DMN/@@download/ENCFF002DMN.fastq.gz	https://www.encodeproject.org/files/ENCFF002DMO/@@download/ENCFF002DMO.fastq.gz
ENCFF002DMP	cell line	H7	ENCSR490SQH	Illumina HiSeq 2000	Paired	https://www.encodeproject.org/files/ENCFF002DMP/@@download/ENCFF002DMP.fastq.gz	https://www.encodeproject.org/files/ENCFF002DMQ/@@download/ENCFF002DMQ.fastq.gz
ENCFF002DMR	cell line	A172	ENCSR580GSX	Illumina HiSeq 2000	Paired	https://www.encodeproject.org/files/ENCFF002DMR/@@download/ENCFF002DMR.fastq.gz	https://www.encodeproject.org/files/ENCFF002DMS/@@download/ENCFF002DMS.fastq.gz
ENCFF002DMT	cell line	HT-29	ENCSR971GPJ	Illumina HiSeq 2000	Paired	https://www.encodeproject.org/files/ENCFF002DMT/@@download/ENCFF002DMT.fastq.gz	https://www.encodeproject.org/files/ENCFF002DMU/@@download/ENCFF002DMU.fastq.gz
ENCFF002QSJ	tissue	middle frontal area 46	ENCSR776PQP	Illumina HiSeq 2500	Single	https://www.encodeproject.org/files/ENCFF002QSJ/@@download/ENCFF002QSJ.fastq.gz
ENCFF003AXA	tissue	gastroesophageal sphincter	ENCSR485WBR	Illumina HiSeq 2500	Paired	https://www.encodeproject.org/files/ENCFF003AXA/@@download/ENCFF003AXA.fastq.gz	https://www.encodeproject.org/files/ENCFF852QEA/@@download/ENCFF852QEA.fastq.gz
ENCFF003YRI	cell line	PC-9	ENCSR743GKS	Illumina HiSeq 2500	Single	https://www.encodeproject.org/files/ENCFF003YRI/@@download/ENCFF003YRI.fastq.gz
ENCFF004CNM	tissue	gastrocnemius medialis	ENCSR853BNH	Illumina HiSeq 2000	Paired	https://www.encodeproject.org/files/ENCFF004CNM/@@download/ENCFF004CNM.fastq.gz	https://www.encodeproject.org/files/ENCFF086LCO/@@download/ENCFF086LCO.fastq.gz
ENCFF004TYC	primary cell	CD4-positive, alpha-beta memory T cell	ENCSR297AZN	Illumina HiSeq 2500	Single	https://www.encodeproject.org/files/ENCFF004TYC/@@download/ENCFF004TYC.fastq.gz
ENCFF005EEW	primary cell	pericardium fibroblast	ENCSR362HMX	Illumina HiSeq 2000	Paired	https://www.encodeproject.org/files/ENCFF005EEW/@@download/ENCFF005EEW.fastq.gz	https://www.encodeproject.org/files/ENCFF611RXN/@@download/ENCFF611RXN.fastq.gz
ENCFF005NLJ	cell line	SK-MEL-5	ENCSR201WVA	Illumina HiSeq 2000	Paired	https://www.encodeproject.org/files/ENCFF005NLJ/@@download/ENCFF005NLJ.fastq.gz	https://www.encodeproject.org/files/ENCFF635CQM/@@download/ENCFF635CQM.fastq.gz
ENCFF006YWA	cell line	GM12878	ENCSR820PHH	Illumina NovaSeq 6000	Single	https://www.encodeproject.org/files/ENCFF006YWA/@@download/ENCFF006YWA.fastq.gz
ENCFF013YQN	tissue	middle frontal area 46	ENCSR675UIU	Illumina HiSeq 2500	Single	https://www.encodeproject.org/files/ENCFF013YQN/@@download/ENCFF013YQN.fastq.gz
ENCFF015WHD	in vitro differentiated cells	neural crest cell	ENCSR761SHI	Illumina HiSeq 2500	Single	https://www.encodeproject.org/files/ENCFF015WHD/@@download/ENCFF015WHD.fastq.gz
ENCFF015XJT	in vitro differentiated cells	motor neuron	ENCSR319GRO	Illumina NovaSeq 6000	Paired	https://www.encodeproject.org/files/ENCFF015XJT/@@download/ENCFF015XJT.fastq.gz	https://www.encodeproject.org/files/ENCFF809NEH/@@download/ENCFF809NEH.fastq.gz
ENCFF016FZJ	cell line	PC-9	ENCSR743GKS	Illumina HiSeq 2500	Single	https://www.encodeproject.org/files/ENCFF016FZJ/@@download/ENCFF016FZJ.fastq.gz
ENCFF017EOP	in vitro differentiated cells	astrocyte	ENCSR129VBC	Illumina HiSeq 2500	Single	https://www.encodeproject.org/files/ENCFF017EOP/@@download/ENCFF017EOP.fastq.gz
ENCFF017FUT	tissue	ovary	ENCSR042GYH	Illumina HiSeq 2500	Paired	https://www.encodeproject.org/files/ENCFF017FUT/@@download/ENCFF017FUT.fastq.gz	https://www.encodeproject.org/files/ENCFF856QRO/@@download/ENCFF856QRO.fastq.gz
ENCFF020XWU	primary cell	CD8-positive, alpha-beta T cell	ENCSR151FXS	Illumina HiSeq 2500	Single	https://www.encodeproject.org/files/ENCFF020XWU/@@download/ENCFF020XWU.fastq.gz
ENCFF022MVB	primary cell	T-cell	ENCSR798USR	Illumina HiSeq 2500	Single	https://www.encodeproject.org/files/ENCFF022MVB/@@download/ENCFF022MVB.fastq.gz
ENCFF026VXO	primary cell	mammary epithelial cell	ENCSR020YQE	Illumina HiSeq 2500	Single	https://www.encodeproject.org/files/ENCFF026VXO/@@download/ENCFF026VXO.fastq.gz
ENCFF029JFZ	cell line	A549; RU486; 1 μM; 4 hour	ENCSR048LHL	Illumina NovaSeq 6000	Paired	https://www.encodeproject.org/files/ENCFF029JFZ/@@download/ENCFF029JFZ.fastq.gz	https://www.encodeproject.org/files/ENCFF966WOE/@@download/ENCFF966WOE.fastq.gz
ENCFF030WXU	in vitro differentiated cells	cardiac muscle cell	ENCSR379YAE	Illumina HiSeq 2000	Paired	https://www.encodeproject.org/files/ENCFF030WXU/@@download/ENCFF030WXU.fastq.gz	https://www.encodeproject.org/files/ENCFF724FYF/@@download/ENCFF724FYF.fastq.gz
ENCFF033KFZ	cell line	A549; CORT108297; 1 μM; 4 hour	ENCSR018YHY	Illumina NovaSeq 6000	Paired	https://www.encodeproject.org/files/ENCFF033KFZ/@@download/ENCFF033KFZ.fastq.gz	https://www.encodeproject.org/files/ENCFF008NZQ/@@download/ENCFF008NZQ.fastq.gz
ENCFF035HHL	tissue	esophagus muscularis mucosa	ENCSR750ETS	Illumina HiSeq 2500	Paired	https://www.encodeproject.org/files/ENCFF035HHL/@@download/ENCFF035HHL.fastq.gz	https://www.encodeproject.org/files/ENCFF897WFT/@@download/ENCFF897WFT.fastq.gz
ENCFF036EKB	tissue	middle frontal area 46	ENCSR439PRN	Illumina HiSeq 2500	Single	https://www.encodeproject.org/files/ENCFF036EKB/@@download/ENCFF036EKB.fastq.gz
ENCFF036SUL	tissue	placenta	ENCSR942YMN	Illumina HiSeq 2500	Single	https://www.encodeproject.org/files/ENCFF036SUL/@@download/ENCFF036SUL.fastq.gz
ENCFF037JRL	cell line	A549; ZK216348; 1 μM; 4 hour	ENCSR719GYP	Illumina NovaSeq 6000	Paired	https://www.encodeproject.org/files/ENCFF037JRL/@@download/ENCFF037JRL.fastq.gz	https://www.encodeproject.org/files/ENCFF956CRX/@@download/ENCFF956CRX.fastq.gz
ENCFF038JEE	tissue	esophagus squamous epithelium	ENCSR351OTL	Illumina HiSeq 2500	Paired	https://www.encodeproject.org/files/ENCFF038JEE/@@download/ENCFF038JEE.fastq.gz	https://www.encodeproject.org/files/ENCFF897TAN/@@download/ENCFF897TAN.fastq.gz
ENCFF038XGR	tissue	right lobe of liver	ENCSR323GUF	Illumina HiSeq 2500	Single	https://www.encodeproject.org/files/ENCFF038XGR/@@download/ENCFF038XGR.fastq.gz
ENCFF039UDB	primary cell	activated T-cell; anti-CD3 and anti-CD28 coated beads, Interleukin-2; 50 U/mL; 72 hour	ENCSR995GRL	Illumina HiSeq 2500	Single	https://www.encodeproject.org/files/ENCFF039UDB/@@download/ENCFF039UDB.fastq.gz
ENCFF040NYU	in vitro differentiated cells	motor neuron	ENCSR215KUO	Illumina NovaSeq 6000	Paired	https://www.encodeproject.org/files/ENCFF040NYU/@@download/ENCFF040NYU.fastq.gz	https://www.encodeproject.org/files/ENCFF223UQJ/@@download/ENCFF223UQJ.fastq.gz
ENCFF043NBE	primary cell	activated CD8-positive, alpha-beta memory T cell; anti-CD3 and anti-CD28 coated beads, Interleukin-2; 10 ng/mL; 5 day, 7 day	ENCSR538FRP	Illumina HiSeq 2500	Single	https://www.encodeproject.org/files/ENCFF043NBE/@@download/ENCFF043NBE.fastq.gz
ENCFF051QOB	cell line	A549; RU486; 1 μM; 4 hour	ENCSR048LHL	Illumina NovaSeq 6000	Paired	https://www.encodeproject.org/files/ENCFF051QOB/@@download/ENCFF051QOB.fastq.gz	https://www.encodeproject.org/files/ENCFF082AAN/@@download/ENCFF082AAN.fastq.gz
ENCFF052TFM	tissue	lower leg skin	ENCSR551NII	Illumina HiSeq 2500	Paired	https://www.encodeproject.org/files/ENCFF052TFM/@@download/ENCFF052TFM.fastq.gz	https://www.encodeproject.org/files/ENCFF446HCJ/@@download/ENCFF446HCJ.fastq.gz
ENCFF054ZHO	primary cell	CD4-positive, alpha-beta memory T cell	ENCSR177XCG	Illumina HiSeq 2500	Single	https://www.encodeproject.org/files/ENCFF054ZHO/@@download/ENCFF054ZHO.fastq.gz
ENCFF054ZKZ	tissue	middle frontal area 46	ENCSR579KTN	Illumina HiSeq 2500	Single	https://www.encodeproject.org/files/ENCFF054ZKZ/@@download/ENCFF054ZKZ.fastq.gz
ENCFF055EJA	cell line	HFFc6	ENCSR841QAC	Illumina HiSeq 2500	Single	https://www.encodeproject.org/files/ENCFF055EJA/@@download/ENCFF055EJA.fastq.gz
ENCFF057NQF	tissue	middle frontal area 46	ENCSR585EUI	Illumina HiSeq 2500	Single	https://www.encodeproject.org/files/ENCFF057NQF/@@download/ENCFF057NQF.fastq.gz
ENCFF059NUE	tissue	placenta	ENCSR484WZL	Illumina HiSeq 2500	Single	https://www.encodeproject.org/files/ENCFF059NUE/@@download/ENCFF059NUE.fastq.gz
ENCFF060HIC	tissue	middle frontal area 46	ENCSR875MVZ	Illumina NextSeq 2000	Single	https://www.encodeproject.org/files/ENCFF060HIC/@@download/ENCFF060HIC.fastq.gz
ENCFF064HEH	tissue	sigmoid colon	ENCSR827IXS	Illumina HiSeq 2500	Paired	https://www.encodeproject.org/files/ENCFF064HEH/@@download/ENCFF064HEH.fastq.gz	https://www.encodeproject.org/files/ENCFF658BPQ/@@download/ENCFF658BPQ.fastq.gz
ENCFF066JNX	tissue	middle frontal area 46	ENCSR562ORH	Illumina HiSeq 2500	Single	https://www.encodeproject.org/files/ENCFF066JNX/@@download/ENCFF066JNX.fastq.gz
ENCFF068AXM	primary cell	CD4-positive, alpha-beta T cell	ENCSR411MUF	Illumina HiSeq 2500	Single	https://www.encodeproject.org/files/ENCFF068AXM/@@download/ENCFF068AXM.fastq.gz
ENCFF069IMZ	primary cell	activated naive CD4-positive, alpha-beta T cell; anti-CD3 and anti-CD28 coated beads, Interleukin-2; 50 U/mL; 72 hour	ENCSR177CWW	Illumina HiSeq 2500	Single	https://www.encodeproject.org/files/ENCFF069IMZ/@@download/ENCFF069IMZ.fastq.gz
ENCFF070HJY	primary cell	activated T-cell; anti-CD3 and anti-CD28 coated beads, Interleukin-2; 50 U/mL; 72 hour	ENCSR995GRL	Illumina HiSeq 2500	Single	https://www.encodeproject.org/files/ENCFF070HJY/@@download/ENCFF070HJY.fastq.gz
ENCFF071QNA	tissue	ovary	ENCSR368HRJ	Illumina HiSeq 2500	Single	https://www.encodeproject.org/files/ENCFF071QNA/@@download/ENCFF071QNA.fastq.gz
ENCFF071TOB	in vitro differentiated cells	dendritic cell; lipopolysaccharide; 100 ng/mL; 1 hour	ENCSR084JIA	Illumina HiSeq 2000	Paired	https://www.encodeproject.org/files/ENCFF071TOB/@@download/ENCFF071TOB.fastq.gz	https://www.encodeproject.org/files/ENCFF011GZK/@@download/ENCFF011GZK.fastq.gz
ENCFF072CPG	cell line	A549; AZD9567; 1 μM; 4 hour	ENCSR584OXW	Illumina NovaSeq 6000	Paired	https://www.encodeproject.org/files/ENCFF072CPG/@@download/ENCFF072CPG.fastq.gz	https://www.encodeproject.org/files/ENCFF818LPC/@@download/ENCFF818LPC.fastq.gz
ENCFF072VKD	tissue	thyroid gland	ENCSR023ZXN	Illumina HiSeq 2000	Paired	https://www.encodeproject.org/files/ENCFF072VKD/@@download/ENCFF072VKD.fastq.gz	https://www.encodeproject.org/files/ENCFF484BLA/@@download/ENCFF484BLA.fastq.gz
ENCFF076NIE	primary cell	naive thymus-derived CD4-positive, alpha-beta T cell	ENCSR317HKT	Illumina HiSeq 2500	Single	https://www.encodeproject.org/files/ENCFF076NIE/@@download/ENCFF076NIE.fastq.gz
ENCFF077JIQ	primary cell	T-helper 2 cell; Interferon-gamma antibody, Interleukin-4; 100 ng/mL, 5 ng/mL; 36 hour	ENCSR588TIV	Illumina HiSeq 2500	Single	https://www.encodeproject.org/files/ENCFF077JIQ/@@download/ENCFF077JIQ.fastq.gz
ENCFF080SFE	cell line	K562	ENCSR038WEK	Illumina HiSeq 2000	Paired	https://www.encodeproject.org/files/ENCFF080SFE/@@download/ENCFF080SFE.fastq.gz	https://www.encodeproject.org/files/ENCFF174HSJ/@@download/ENCFF174HSJ.fastq.gz
ENCFF081JSL	tissue	middle frontal area 46	ENCSR012UFU	Illumina HiSeq 2500	Single	https://www.encodeproject.org/files/ENCFF081JSL/@@download/ENCFF081JSL.fastq.gz
ENCFF082DFO	cell line	A549; Hydrocortisone; 1 μM; 4 hour	ENCSR522CJR	Illumina NovaSeq 6000	Paired	https://www.encodeproject.org/files/ENCFF082DFO/@@download/ENCFF082DFO.fastq.gz	https://www.encodeproject.org/files/ENCFF151JIS/@@download/ENCFF151JIS.fastq.gz
ENCFF082WWV	primary cell	activated naive CD4-positive, alpha-beta T cell; anti-CD3 and anti-CD28 coated beads, Interleukin-2; 10 ng/mL; 5 hour, 36 hour	ENCSR458FZP	Illumina HiSeq 2500	Single	https://www.encodeproject.org/files/ENCFF082WWV/@@download/ENCFF082WWV.fastq.gz
ENCFF083BYK	tissue	heart left ventricle	ENCSR790BBE	Illumina HiSeq 2500	Single	https://www.encodeproject.org/files/ENCFF083BYK/@@download/ENCFF083BYK.fastq.gz
ENCFF083OLN	primary cell	naive thymus-derived CD8-positive, alpha-beta T cell	ENCSR692DIM	Illumina HiSeq 2500	Single	https://www.encodeproject.org/files/ENCFF083OLN/@@download/ENCFF083OLN.fastq.gz
ENCFF086TFZ	tissue	thyroid gland	ENCSR023ZXN	Illumina HiSeq 2000	Paired	https://www.encodeproject.org/files/ENCFF086TFZ/@@download/ENCFF086TFZ.fastq.gz	https://www.encodeproject.org/files/ENCFF351OAS/@@download/ENCFF351OAS.fastq.gz
ENCFF087NWY	tissue	placenta	ENCSR420YFF	Illumina HiSeq 2500	Single	https://www.encodeproject.org/files/ENCFF087NWY/@@download/ENCFF087NWY.fastq.gz
ENCFF088OGS	in vitro differentiated cells	progenitor cell of endocrine pancreas	ENCSR733JBX	Illumina HiSeq 2500	Single	https://www.encodeproject.org/files/ENCFF088OGS/@@download/ENCFF088OGS.fastq.gz
ENCFF089GZE	in vitro differentiated cells	osteocyte	ENCSR413QAL	Illumina HiSeq 2500	Single	https://www.encodeproject.org/files/ENCFF089GZE/@@download/ENCFF089GZE.fastq.gz
ENCFF089IMF	tissue	middle frontal area 46	ENCSR216RNR	Illumina HiSeq 2500	Single	https://www.encodeproject.org/files/ENCFF089IMF/@@download/ENCFF089IMF.fastq.gz
ENCFF091UZU	tissue	esophagus muscularis mucosa	ENCSR182CBU	Illumina HiSeq 2500	Paired	https://www.encodeproject.org/files/ENCFF091UZU/@@download/ENCFF091UZU.fastq.gz	https://www.encodeproject.org/files/ENCFF163DLM/@@download/ENCFF163DLM.fastq.gz
ENCFF092DJV	tissue	middle frontal area 46	ENCSR080VMJ	Illumina HiSeq 2500	Single	https://www.encodeproject.org/files/ENCFF092DJV/@@download/ENCFF092DJV.fastq.gz
ENCFF092JRM	cell line	H1	ENCSR588EJX	Illumina HiSeq 2500	Paired	https://www.encodeproject.org/files/ENCFF092JRM/@@download/ENCFF092JRM.fastq.gz	https://www.encodeproject.org/files/ENCFF441VMT/@@download/ENCFF441VMT.fastq.gz
ENCFF094GNI	tissue	middle frontal area 46	ENCSR078WNY	Illumina HiSeq 2500	Single	https://www.encodeproject.org/files/ENCFF094GNI/@@download/ENCFF094GNI.fastq.gz
ENCFF095PBU	cell line	IMR-90	ENCSR797RXV	Illumina NovaSeq 6000	Single	https://www.encodeproject.org/files/ENCFF095PBU/@@download/ENCFF095PBU.fastq.gz
ENCFF097DWN	cell line	A549; CpdA; 1 μM; 4 hour	ENCSR307PVU	Illumina NovaSeq 6000	Paired	https://www.encodeproject.org/files/ENCFF097DWN/@@download/ENCFF097DWN.fastq.gz	https://www.encodeproject.org/files/ENCFF161MJN/@@download/ENCFF161MJN.fastq.gz
ENCFF097YEA	tissue	transverse colon	ENCSR403SZN	Illumina HiSeq 2500	Paired	https://www.encodeproject.org/files/ENCFF097YEA/@@download/ENCFF097YEA.fastq.gz	https://www.encodeproject.org/files/ENCFF593EMI/@@download/ENCFF593EMI.fastq.gz
ENCFF099JCL	primary cell	activated CD4-positive, alpha-beta T cell; anti-CD3 and anti-CD28 coated beads; 36 hour	ENCSR925GFP	Illumina HiSeq 2500	Single	https://www.encodeproject.org/files/ENCFF099JCL/@@download/ENCFF099JCL.fastq.gz
ENCFF100GZL	tissue	middle frontal area 46	ENCSR394HJK	Illumina HiSeq 2500	Single	https://www.encodeproject.org/files/ENCFF100GZL/@@download/ENCFF100GZL.fastq.gz
ENCFF100JXO	tissue	heart left ventricle	ENCSR900FUP	Illumina HiSeq 2500	Single	https://www.encodeproject.org/files/ENCFF100JXO/@@download/ENCFF100JXO.fastq.gz
ENCFF100YVR	primary cell	activated T-helper 17 cell; anti-CD3 and anti-CD28 coated beads, Interleukin-2; 50 U/mL; 72 hour	ENCSR265EHG	Illumina HiSeq 2500	Single	https://www.encodeproject.org/files/ENCFF100YVR/@@download/ENCFF100YVR.fastq.gz
ENCFF102BXZ	in vitro differentiated cells	motor neuron	ENCSR701YIC	Illumina NovaSeq 6000	Paired	https://www.encodeproject.org/files/ENCFF102BXZ/@@download/ENCFF102BXZ.fastq.gz	https://www.encodeproject.org/files/ENCFF222JAN/@@download/ENCFF222JAN.fastq.gz
ENCFF104RQJ	cell line	H1	ENCSR712GOC	Illumina HiSeq 2500	Single	https://www.encodeproject.org/files/ENCFF104RQJ/@@download/ENCFF104RQJ.fastq.gz
ENCFF105LEW	primary cell	activated CD8-positive, alpha-beta memory T cell; anti-CD3 and anti-CD28 coated beads, Interleukin-2; 10 ng/mL; 5 day, 7 day	ENCSR240JQW	Illumina HiSeq 2500	Single	https://www.encodeproject.org/files/ENCFF105LEW/@@download/ENCFF105LEW.fastq.gz
ENCFF106XJR	in vitro differentiated cells	chondrocyte	ENCSR774MGO	Illumina HiSeq 2500	Single	https://www.encodeproject.org/files/ENCFF106XJR/@@download/ENCFF106XJR.fastq.gz
ENCFF107LAK	cell line	WTC11; CHIR 99021; 7.5 μM; 24 hour	ENCSR771DEX	Illumina NextSeq 500	Paired	https://www.encodeproject.org/files/ENCFF107LAK/@@download/ENCFF107LAK.fastq.gz	https://www.encodeproject.org/files/ENCFF490NPG/@@download/ENCFF490NPG.fastq.gz
ENCFF107SBL	cell line	WTC11	ENCSR056TWA	Illumina NextSeq 500	Paired	https://www.encodeproject.org/files/ENCFF107SBL/@@download/ENCFF107SBL.fastq.gz	https://www.encodeproject.org/files/ENCFF148HKX/@@download/ENCFF148HKX.fastq.gz
ENCFF107XDJ	tissue	middle frontal area 46	ENCSR233IVG	Illumina HiSeq 2500	Single	https://www.encodeproject.org/files/ENCFF107XDJ/@@download/ENCFF107XDJ.fastq.gz
ENCFF108FYW	tissue	middle frontal area 46	ENCSR001QSI	Illumina HiSeq 2500	Single	https://www.encodeproject.org/files/ENCFF108FYW/@@download/ENCFF108FYW.fastq.gz
ENCFF108ZJT	in vitro differentiated cells	motor neuron	ENCSR373XVN	Illumina NovaSeq 6000	Paired	https://www.encodeproject.org/files/ENCFF108ZJT/@@download/ENCFF108ZJT.fastq.gz	https://www.encodeproject.org/files/ENCFF885TCJ/@@download/ENCFF885TCJ.fastq.gz
ENCFF109CFC	primary cell	mammary epithelial cell	ENCSR020YQE	Illumina HiSeq 2500	Single	https://www.encodeproject.org/files/ENCFF109CFC/@@download/ENCFF109CFC.fastq.gz
ENCFF109EVR	cell line	K562; DMSO; 1 percent; 24 hour	ENCSR100JNS	Illumina NovaSeq 6000	Paired	https://www.encodeproject.org/files/ENCFF109EVR/@@download/ENCFF109EVR.fastq.gz	https://www.encodeproject.org/files/ENCFF594UVX/@@download/ENCFF594UVX.fastq.gz
ENCFF109IUU	primary cell	kidney epithelial cell	ENCSR373BDG	Illumina HiSeq 2000	Paired	https://www.encodeproject.org/files/ENCFF109IUU/@@download/ENCFF109IUU.fastq.gz	https://www.encodeproject.org/files/ENCFF322VHJ/@@download/ENCFF322VHJ.fastq.gz
ENCFF109YCF	tissue	middle frontal area 46	ENCSR339GOD	Illumina HiSeq 2500	Single	https://www.encodeproject.org/files/ENCFF109YCF/@@download/ENCFF109YCF.fastq.gz
ENCFF110AQJ	cell line	WTC11	ENCSR056TWA	Illumina NextSeq 500	Paired	https://www.encodeproject.org/files/ENCFF110AQJ/@@download/ENCFF110AQJ.fastq.gz	https://www.encodeproject.org/files/ENCFF983SMW/@@download/ENCFF983SMW.fastq.gz
ENCFF110GAY	cell line	WTC11	ENCSR056TWA	Illumina NextSeq 500	Paired	https://www.encodeproject.org/files/ENCFF110GAY/@@download/ENCFF110GAY.fastq.gz	https://www.encodeproject.org/files/ENCFF562VAP/@@download/ENCFF562VAP.fastq.gz
ENCFF111XOI	primary cell	activated naive CD4-positive, alpha-beta T cell; anti-CD3 and anti-CD28 coated beads, Interleukin-2; 10 ng/mL; 5 hour, 36 hour	ENCSR152FDX	Illumina HiSeq 2500	Single	https://www.encodeproject.org/files/ENCFF111XOI/@@download/ENCFF111XOI.fastq.gz
ENCFF113VNY	cell line	HFFc6	ENCSR146ZSP	Illumina HiSeq 2500	Single	https://www.encodeproject.org/files/ENCFF113VNY/@@download/ENCFF113VNY.fastq.gz
ENCFF114TXS	cell line	NCI-H460	ENCSR586SEE	Illumina HiSeq 2000	Paired	https://www.encodeproject.org/files/ENCFF114TXS/@@download/ENCFF114TXS.fastq.gz	https://www.encodeproject.org/files/ENCFF667GGC/@@download/ENCFF667GGC.fastq.gz
ENCFF115AOC	in vitro differentiated cells	motor neuron	ENCSR575MQY	Illumina NovaSeq 6000	Paired	https://www.encodeproject.org/files/ENCFF115AOC/@@download/ENCFF115AOC.fastq.gz	https://www.encodeproject.org/files/ENCFF458NBR/@@download/ENCFF458NBR.fastq.gz
ENCFF115LZR	tissue	spleen	ENCSR096LTX	Illumina HiSeq 2500	Single	https://www.encodeproject.org/files/ENCFF115LZR/@@download/ENCFF115LZR.fastq.gz
ENCFF116WTQ	primary cell	natural killer cell	ENCSR584CVV	Illumina HiSeq 2500	Single	https://www.encodeproject.org/files/ENCFF116WTQ/@@download/ENCFF116WTQ.fastq.gz
ENCFF117IYF	cell line	H9	ENCSR712BRU	Illumina HiSeq 2500	Single	https://www.encodeproject.org/files/ENCFF117IYF/@@download/ENCFF117IYF.fastq.gz
ENCFF118VAL	primary cell	activated CD4-positive, alpha-beta T cell; anti-CD3 and anti-CD28 coated beads, Interleukin-2; 10 ng/mL; 14 day, 24 day	ENCSR052SDT	Illumina HiSeq 2500	Single	https://www.encodeproject.org/files/ENCFF118VAL/@@download/ENCFF118VAL.fastq.gz
ENCFF119TIN	in vitro differentiated cells	myocyte	ENCSR894WMQ	Illumina HiSeq 2000	Paired	https://www.encodeproject.org/files/ENCFF119TIN/@@download/ENCFF119TIN.fastq.gz	https://www.encodeproject.org/files/ENCFF494PBN/@@download/ENCFF494PBN.fastq.gz
ENCFF119YVL	primary cell	natural killer cell; Interleukin-12 subunit alpha, Interleukin-12 subunit beta, Interleukin-15, Interleukin-18; 100 ng/mL; 72 hour	ENCSR842NDO	Illumina HiSeq 2500	Single	https://www.encodeproject.org/files/ENCFF119YVL/@@download/ENCFF119YVL.fastq.gz
ENCFF120KJF	tissue	middle frontal area 46	ENCSR090RYJ	Illumina HiSeq 2500	Single	https://www.encodeproject.org/files/ENCFF120KJF/@@download/ENCFF120KJF.fastq.gz
ENCFF122HNW	tissue	transverse colon	ENCSR800WIY	Illumina HiSeq 2500	Paired	https://www.encodeproject.org/files/ENCFF122HNW/@@download/ENCFF122HNW.fastq.gz	https://www.encodeproject.org/files/ENCFF069KBE/@@download/ENCFF069KBE.fastq.gz
ENCFF122MWV	in vitro differentiated cells	motor neuron	ENCSR350OKU	Illumina NovaSeq 6000	Paired	https://www.encodeproject.org/files/ENCFF122MWV/@@download/ENCFF122MWV.fastq.gz	https://www.encodeproject.org/files/ENCFF759PFE/@@download/ENCFF759PFE.fastq.gz
ENCFF123JND	in vitro differentiated cells	dendritic cell; lipopolysaccharide; 100 ng/mL; 6 hour	ENCSR760INS	Illumina HiSeq 2000	Paired	https://www.encodeproject.org/files/ENCFF123JND/@@download/ENCFF123JND.fastq.gz	https://www.encodeproject.org/files/ENCFF453QAE/@@download/ENCFF453QAE.fastq.gz
ENCFF124RBL	in vitro differentiated cells	dendritic cell; lipopolysaccharide; 100 ng/mL; 4 hour	ENCSR476TKU	Illumina HiSeq 2000	Paired	https://www.encodeproject.org/files/ENCFF124RBL/@@download/ENCFF124RBL.fastq.gz	https://www.encodeproject.org/files/ENCFF693WEP/@@download/ENCFF693WEP.fastq.gz
ENCFF124VEE	primary cell	T-cell	ENCSR631FXT	Illumina NovaSeq 6000	Single	https://www.encodeproject.org/files/ENCFF124VEE/@@download/ENCFF124VEE.fastq.gz
ENCFF125WYG	tissue	ovary	ENCSR146ZLV	Illumina HiSeq 2500	Single	https://www.encodeproject.org/files/ENCFF125WYG/@@download/ENCFF125WYG.fastq.gz
ENCFF126HPJ	primary cell	endometrial microvascular endothelial cells	ENCSR919MZM	Illumina HiSeq 2000	Paired	https://www.encodeproject.org/files/ENCFF126HPJ/@@download/ENCFF126HPJ.fastq.gz	https://www.encodeproject.org/files/ENCFF876WTO/@@download/ENCFF876WTO.fastq.gz
ENCFF126SIU	primary cell	activated CD8-positive, alpha-beta memory T cell; anti-CD3 and anti-CD28 coated beads; 36 hour	ENCSR415SXI	Illumina HiSeq 2500	Single	https://www.encodeproject.org/files/ENCFF126SIU/@@download/ENCFF126SIU.fastq.gz
ENCFF127SIN	primary cell	activated CD8-positive, alpha-beta T cell; anti-CD3 and anti-CD28 coated beads; 36 hour	ENCSR533TOW	Illumina HiSeq 2500	Single	https://www.encodeproject.org/files/ENCFF127SIN/@@download/ENCFF127SIN.fastq.gz
ENCFF128VRA	tissue	heart right ventricle	ENCSR997KDB	Illumina HiSeq 2500	Single	https://www.encodeproject.org/files/ENCFF128VRA/@@download/ENCFF128VRA.fastq.gz
ENCFF132CUZ	tissue	heart left ventricle	ENCSR924MSZ	Illumina HiSeq 2500	Single	https://www.encodeproject.org/files/ENCFF132CUZ/@@download/ENCFF132CUZ.fastq.gz
ENCFF132HYO	tissue	placenta	ENCSR479MNN	Illumina HiSeq 2500	Single	https://www.encodeproject.org/files/ENCFF132HYO/@@download/ENCFF132HYO.fastq.gz
ENCFF132YUD	primary cell	CD8-positive, alpha-beta memory T cell	ENCSR989IFF	Illumina HiSeq 2500	Single	https://www.encodeproject.org/files/ENCFF132YUD/@@download/ENCFF132YUD.fastq.gz
ENCFF133KON	cell line	K562	ENCSR792OIJ	Illumina NovaSeq 6000	Single	https://www.encodeproject.org/files/ENCFF133KON/@@download/ENCFF133KON.fastq.gz
ENCFF134GTF	tissue	middle frontal area 46	ENCSR620YAV	Illumina HiSeq 2500	Single	https://www.encodeproject.org/files/ENCFF134GTF/@@download/ENCFF134GTF.fastq.gz
ENCFF134IHT	tissue	mucosa of descending colon	ENCSR674KHG	Illumina HiSeq 2500	Single	https://www.encodeproject.org/files/ENCFF134IHT/@@download/ENCFF134IHT.fastq.gz
ENCFF138HQU	cell line	SK-N-DZ	ENCSR569JKX	Illumina HiSeq 2000	Paired	https://www.encodeproject.org/files/ENCFF138HQU/@@download/ENCFF138HQU.fastq.gz	https://www.encodeproject.org/files/ENCFF822LCB/@@download/ENCFF822LCB.fastq.gz
ENCFF139SHO	tissue	gastrocnemius medialis	ENCSR967JPI	Illumina HiSeq 2500	Paired	https://www.encodeproject.org/files/ENCFF139SHO/@@download/ENCFF139SHO.fastq.gz	https://www.encodeproject.org/files/ENCFF825PCO/@@download/ENCFF825PCO.fastq.gz
ENCFF140RYL	cell line	K562	ENCSR792OIJ	Illumina NovaSeq 6000	Single	https://www.encodeproject.org/files/ENCFF140RYL/@@download/ENCFF140RYL.fastq.gz
ENCFF140UYT	tissue	testis	ENCSR029KNZ	Illumina HiSeq 2500	Paired	https://www.encodeproject.org/files/ENCFF140UYT/@@download/ENCFF140UYT.fastq.gz	https://www.encodeproject.org/files/ENCFF794EAB/@@download/ENCFF794EAB.fastq.gz
ENCFF141QHL	cell line	A549; DMSO; 1 μM; 4 hour	ENCSR414IGI	Illumina NovaSeq 6000	Paired	https://www.encodeproject.org/files/ENCFF141QHL/@@download/ENCFF141QHL.fastq.gz	https://www.encodeproject.org/files/ENCFF134HDJ/@@download/ENCFF134HDJ.fastq.gz
ENCFF141TSN	cell line	WTC11; IWP-2; 7.5 μM; 24 hour	ENCSR771NRY	Illumina NextSeq 500	Paired	https://www.encodeproject.org/files/ENCFF141TSN/@@download/ENCFF141TSN.fastq.gz	https://www.encodeproject.org/files/ENCFF412BCM/@@download/ENCFF412BCM.fastq.gz
ENCFF142YQX	primary cell	mesangial cell	ENCSR198TKA	Illumina HiSeq 2000	Paired	https://www.encodeproject.org/files/ENCFF142YQX/@@download/ENCFF142YQX.fastq.gz	https://www.encodeproject.org/files/ENCFF323CMW/@@download/ENCFF323CMW.fastq.gz
ENCFF143UBX	tissue	psoas muscle	ENCSR629HFE	Illumina HiSeq 2500	Single	https://www.encodeproject.org/files/ENCFF143UBX/@@download/ENCFF143UBX.fastq.gz
ENCFF143UMB	primary cell	mammary microvascular endothelial cell	ENCSR815UVL	Illumina HiSeq 2000	Paired	https://www.encodeproject.org/files/ENCFF143UMB/@@download/ENCFF143UMB.fastq.gz	https://www.encodeproject.org/files/ENCFF265JMB/@@download/ENCFF265JMB.fastq.gz
ENCFF143XZQ	tissue	middle frontal area 46	ENCSR669GBC	Illumina HiSeq 2500	Single	https://www.encodeproject.org/files/ENCFF143XZQ/@@download/ENCFF143XZQ.fastq.gz
ENCFF144HUJ	primary cell	activated naive CD4-positive, alpha-beta T cell; anti-CD3 and anti-CD28 coated beads, Interleukin-2; 10 ng/mL; 5 hour, 36 hour	ENCSR152FDX	Illumina HiSeq 2500	Single	https://www.encodeproject.org/files/ENCFF144HUJ/@@download/ENCFF144HUJ.fastq.gz
ENCFF144WNL	primary cell	activated CD4-positive, alpha-beta memory T cell; anti-CD3 and anti-CD28 coated beads, Interleukin-2; 10 ng/mL; 5 day, 7 day	ENCSR401DHH	Illumina HiSeq 2500	Single	https://www.encodeproject.org/files/ENCFF144WNL/@@download/ENCFF144WNL.fastq.gz
ENCFF145DZD	cell line	A549; dexamethasone; 1 μM; 4 hour	ENCSR300FPD	Illumina NovaSeq 6000	Paired	https://www.encodeproject.org/files/ENCFF145DZD/@@download/ENCFF145DZD.fastq.gz	https://www.encodeproject.org/files/ENCFF089UJX/@@download/ENCFF089UJX.fastq.gz
ENCFF145KJO	primary cell	T-cell	ENCSR336VTK	Illumina NovaSeq 6000	Single	https://www.encodeproject.org/files/ENCFF145KJO/@@download/ENCFF145KJO.fastq.gz
ENCFF147JMD	cell line	H4	ENCSR919QJT	Illumina HiSeq 2000	Paired	https://www.encodeproject.org/files/ENCFF147JMD/@@download/ENCFF147JMD.fastq.gz	https://www.encodeproject.org/files/ENCFF643JSM/@@download/ENCFF643JSM.fastq.gz
ENCFF149JNK	cell line	A549; dexamethasone; 1 μM; 4 hour	ENCSR300FPD	Illumina NovaSeq 6000	Paired	https://www.encodeproject.org/files/ENCFF149JNK/@@download/ENCFF149JNK.fastq.gz	https://www.encodeproject.org/files/ENCFF029BYP/@@download/ENCFF029BYP.fastq.gz
ENCFF149QME	cell line	A549; DMSO; 1 μM; 4 hour	ENCSR414IGI	Illumina NovaSeq 6000	Paired	https://www.encodeproject.org/files/ENCFF149QME/@@download/ENCFF149QME.fastq.gz	https://www.encodeproject.org/files/ENCFF481KOE/@@download/ENCFF481KOE.fastq.gz
ENCFF150DCD	primary cell	T-cell	ENCSR798USR	Illumina HiSeq 2500	Single	https://www.encodeproject.org/files/ENCFF150DCD/@@download/ENCFF150DCD.fastq.gz
ENCFF150OQH	tissue	thoracic aorta	ENCSR429EWK	Illumina HiSeq 2000	Paired	https://www.encodeproject.org/files/ENCFF150OQH/@@download/ENCFF150OQH.fastq.gz	https://www.encodeproject.org/files/ENCFF460GHU/@@download/ENCFF460GHU.fastq.gz
ENCFF150VSG	tissue	lung	ENCSR045GTF	Illumina NovaSeq 6000	Single	https://www.encodeproject.org/files/ENCFF150VSG/@@download/ENCFF150VSG.fastq.gz
ENCFF151ESP	cell line	WTC11	ENCSR738IHB	Illumina NextSeq 500	Paired	https://www.encodeproject.org/files/ENCFF151ESP/@@download/ENCFF151ESP.fastq.gz	https://www.encodeproject.org/files/ENCFF996UKH/@@download/ENCFF996UKH.fastq.gz
ENCFF151GUG	tissue	thyroid gland	ENCSR532LJV	Illumina HiSeq 2000	Paired	https://www.encodeproject.org/files/ENCFF151GUG/@@download/ENCFF151GUG.fastq.gz	https://www.encodeproject.org/files/ENCFF628TMU/@@download/ENCFF628TMU.fastq.gz
ENCFF152QMH	cell line	MCF 10A	ENCSR815NTL	Illumina HiSeq 2500	Single	https://www.encodeproject.org/files/ENCFF152QMH/@@download/ENCFF152QMH.fastq.gz
ENCFF153ULW	tissue	sigmoid colon	ENCSR857WJK	Illumina HiSeq 2500	Paired	https://www.encodeproject.org/files/ENCFF153ULW/@@download/ENCFF153ULW.fastq.gz	https://www.encodeproject.org/files/ENCFF182OWD/@@download/ENCFF182OWD.fastq.gz
ENCFF153XNS	tissue	ovary	ENCSR320OTJ	Illumina HiSeq 2500	Single	https://www.encodeproject.org/files/ENCFF153XNS/@@download/ENCFF153XNS.fastq.gz
ENCFF154VOX	cell line	K562	ENCSR696YIB	Illumina HiSeq 2000	Paired	https://www.encodeproject.org/files/ENCFF154VOX/@@download/ENCFF154VOX.fastq.gz	https://www.encodeproject.org/files/ENCFF119MRB/@@download/ENCFF119MRB.fastq.gz
ENCFF154YIH	tissue	lower lobe of left lung	ENCSR448BTT	Illumina HiSeq 2500	Single	https://www.encodeproject.org/files/ENCFF154YIH/@@download/ENCFF154YIH.fastq.gz
ENCFF155ESP	primary cell	activated B cell; CpG ODN; 0.5 μM; 24 hour	ENCSR398REC	Illumina HiSeq 2500	Single	https://www.encodeproject.org/files/ENCFF155ESP/@@download/ENCFF155ESP.fastq.gz
ENCFF155XBJ	tissue	lung	ENCSR045GTF	Illumina NovaSeq 6000	Single	https://www.encodeproject.org/files/ENCFF155XBJ/@@download/ENCFF155XBJ.fastq.gz
ENCFF156BMH	cell line	A549; AZD9567; 1 μM; 4 hour	ENCSR584OXW	Illumina NovaSeq 6000	Paired	https://www.encodeproject.org/files/ENCFF156BMH/@@download/ENCFF156BMH.fastq.gz	https://www.encodeproject.org/files/ENCFF971HBW/@@download/ENCFF971HBW.fastq.gz
ENCFF156VKY	tissue	middle frontal area 46	ENCSR944UJZ	Illumina HiSeq 2500	Single	https://www.encodeproject.org/files/ENCFF156VKY/@@download/ENCFF156VKY.fastq.gz
ENCFF157UXG	primary cell	cardiac ventricle fibroblast	ENCSR369RVN	Illumina HiSeq 2000	Paired	https://www.encodeproject.org/files/ENCFF157UXG/@@download/ENCFF157UXG.fastq.gz	https://www.encodeproject.org/files/ENCFF030SIS/@@download/ENCFF030SIS.fastq.gz
ENCFF159DMM	primary cell	T-helper 2 cell; Interferon-gamma antibody, Interleukin-4; 100 ng/mL, 5 ng/mL; 36 hour	ENCSR588TIV	Illumina HiSeq 2500	Single	https://www.encodeproject.org/files/ENCFF159DMM/@@download/ENCFF159DMM.fastq.gz
ENCFF159UIU	cell line	A549; dexamethasone; 1 μM; 4 hour	ENCSR300FPD	Illumina NovaSeq 6000	Paired	https://www.encodeproject.org/files/ENCFF159UIU/@@download/ENCFF159UIU.fastq.gz	https://www.encodeproject.org/files/ENCFF231JFP/@@download/ENCFF231JFP.fastq.gz
ENCFF161ISZ	cell line	MCF 10A	ENCSR815NTL	Illumina HiSeq 2500	Single	https://www.encodeproject.org/files/ENCFF161ISZ/@@download/ENCFF161ISZ.fastq.gz
ENCFF161JQW	primary cell	CD4-positive, alpha-beta T cell	ENCSR033XWU	Illumina HiSeq 2500	Single	https://www.encodeproject.org/files/ENCFF161JQW/@@download/ENCFF161JQW.fastq.gz
ENCFF161ZQJ	in vitro differentiated cells	glutamatergic neuron	ENCSR877FRY	Illumina HiSeq 2500	Single	https://www.encodeproject.org/files/ENCFF161ZQJ/@@download/ENCFF161ZQJ.fastq.gz
ENCFF163JGI	in vitro differentiated cells	mesothelial cell of epicardium	ENCSR168PXI	Illumina HiSeq 2500	Single	https://www.encodeproject.org/files/ENCFF163JGI/@@download/ENCFF163JGI.fastq.gz
ENCFF166CRS	primary cell	activated B cell; CpG ODN; 0.5 μM; 24 hour	ENCSR398REC	Illumina HiSeq 2500	Single	https://www.encodeproject.org/files/ENCFF166CRS/@@download/ENCFF166CRS.fastq.gz
ENCFF169WMB	primary cell	T-cell	ENCSR631FXT	Illumina NovaSeq 6000	Single	https://www.encodeproject.org/files/ENCFF169WMB/@@download/ENCFF169WMB.fastq.gz
ENCFF171KPY	primary cell	natural killer cell	ENCSR584CVV	Illumina HiSeq 2500	Single	https://www.encodeproject.org/files/ENCFF171KPY/@@download/ENCFF171KPY.fastq.gz
ENCFF173AFN	tissue	gastrocnemius medialis	ENCSR609NZM	Illumina HiSeq 2500	Paired	https://www.encodeproject.org/files/ENCFF173AFN/@@download/ENCFF173AFN.fastq.gz	https://www.encodeproject.org/files/ENCFF054KNM/@@download/ENCFF054KNM.fastq.gz
ENCFF174VTG	tissue	middle frontal area 46	ENCSR882HXI	Illumina HiSeq 2500	Single	https://www.encodeproject.org/files/ENCFF174VTG/@@download/ENCFF174VTG.fastq.gz
ENCFF174YBW	primary cell	activated CD8-positive, alpha-beta T cell; anti-CD3 and anti-CD28 coated beads; 36 hour	ENCSR264VJN	Illumina HiSeq 2500	Single	https://www.encodeproject.org/files/ENCFF174YBW/@@download/ENCFF174YBW.fastq.gz
ENCFF176RDU	tissue	lower lobe of right lung	ENCSR825UXP	Illumina HiSeq 2500	Single	https://www.encodeproject.org/files/ENCFF176RDU/@@download/ENCFF176RDU.fastq.gz
ENCFF176RQH	tissue	vagina	ENCSR146LBD	Illumina HiSeq 2500	Paired	https://www.encodeproject.org/files/ENCFF176RQH/@@download/ENCFF176RQH.fastq.gz	https://www.encodeproject.org/files/ENCFF147FWX/@@download/ENCFF147FWX.fastq.gz
ENCFF180IQG	cell line	A549; ZK216348; 1 μM; 4 hour	ENCSR719GYP	Illumina NovaSeq 6000	Paired	https://www.encodeproject.org/files/ENCFF180IQG/@@download/ENCFF180IQG.fastq.gz	https://www.encodeproject.org/files/ENCFF469TPQ/@@download/ENCFF469TPQ.fastq.gz
ENCFF180MTM	tissue	posterior vena cava	ENCSR149AHS	Illumina HiSeq 2500	Single	https://www.encodeproject.org/files/ENCFF180MTM/@@download/ENCFF180MTM.fastq.gz
ENCFF180NCH	primary cell	natural killer cell	ENCSR584CVV	Illumina HiSeq 2500	Single	https://www.encodeproject.org/files/ENCFF180NCH/@@download/ENCFF180NCH.fastq.gz
ENCFF183HMG	tissue	pancreas	ENCSR579BDN	Illumina HiSeq 2500	Single	https://www.encodeproject.org/files/ENCFF183HMG/@@download/ENCFF183HMG.fastq.gz
ENCFF184NJE	primary cell	activated naive CD8-positive, alpha-beta T cell; anti-CD3 and anti-CD28 coated beads, Interleukin-2; 10 ng/mL; 5 day, 7 day	ENCSR437HKI	Illumina HiSeq 2500	Single	https://www.encodeproject.org/files/ENCFF184NJE/@@download/ENCFF184NJE.fastq.gz
ENCFF185BLE	cell line	Caki2	ENCSR584JXD	Illumina HiSeq 2000	Paired	https://www.encodeproject.org/files/ENCFF185BLE/@@download/ENCFF185BLE.fastq.gz	https://www.encodeproject.org/files/ENCFF859XNV/@@download/ENCFF859XNV.fastq.gz
ENCFF186UTV	cell line	PC-3	ENCSR420NLC	Illumina HiSeq 2000	Paired	https://www.encodeproject.org/files/ENCFF186UTV/@@download/ENCFF186UTV.fastq.gz	https://www.encodeproject.org/files/ENCFF884SCR/@@download/ENCFF884SCR.fastq.gz
ENCFF189JNS	in vitro differentiated cells	type B pancreatic cell	ENCSR352JCY	Illumina HiSeq 2500	Single	https://www.encodeproject.org/files/ENCFF189JNS/@@download/ENCFF189JNS.fastq.gz
ENCFF190CKD	tissue	middle frontal area 46	ENCSR515MED	Illumina HiSeq 2500	Single	https://www.encodeproject.org/files/ENCFF190CKD/@@download/ENCFF190CKD.fastq.gz
ENCFF190JNY	tissue	middle frontal area 46	ENCSR390MBR	Illumina HiSeq 2500	Single	https://www.encodeproject.org/files/ENCFF190JNY/@@download/ENCFF190JNY.fastq.gz
ENCFF191QTD	cell line	HCT116	ENCSR698RPL	Illumina NovaSeq 6000	Single	https://www.encodeproject.org/files/ENCFF191QTD/@@download/ENCFF191QTD.fastq.gz
ENCFF192BGV	primary cell	activated CD4-positive, alpha-beta T cell; anti-CD3 and anti-CD28 coated beads; 36 hour	ENCSR385KVQ	Illumina HiSeq 2500	Single	https://www.encodeproject.org/files/ENCFF192BGV/@@download/ENCFF192BGV.fastq.gz
ENCFF196RCZ	cell line	HepG2	ENCSR862HPO	Illumina HiSeq 2000	Paired	https://www.encodeproject.org/files/ENCFF196RCZ/@@download/ENCFF196RCZ.fastq.gz	https://www.encodeproject.org/files/ENCFF740UPF/@@download/ENCFF740UPF.fastq.gz
ENCFF197GMS	cell line	WTC11	ENCSR056TWA	Illumina NextSeq 500	Paired	https://www.encodeproject.org/files/ENCFF197GMS/@@download/ENCFF197GMS.fastq.gz	https://www.encodeproject.org/files/ENCFF233KTH/@@download/ENCFF233KTH.fastq.gz
ENCFF198RQU	cell line	WTC11	ENCSR673UKZ	Illumina HiSeq 2500	Paired	https://www.encodeproject.org/files/ENCFF198RQU/@@download/ENCFF198RQU.fastq.gz	https://www.encodeproject.org/files/ENCFF620HBM/@@download/ENCFF620HBM.fastq.gz
ENCFF199EWJ	in vitro differentiated cells	neural crest cell	ENCSR761SHI	Illumina HiSeq 2500	Single	https://www.encodeproject.org/files/ENCFF199EWJ/@@download/ENCFF199EWJ.fastq.gz
ENCFF199QMY	in vitro differentiated cells	smooth muscle cell	ENCSR052FJA	Illumina HiSeq 2000	Paired	https://www.encodeproject.org/files/ENCFF199QMY/@@download/ENCFF199QMY.fastq.gz	https://www.encodeproject.org/files/ENCFF956KEL/@@download/ENCFF956KEL.fastq.gz
ENCFF200STC	cell line	Caco-2	ENCSR469WPG	Illumina HiSeq 2500	Single	https://www.encodeproject.org/files/ENCFF200STC/@@download/ENCFF200STC.fastq.gz
ENCFF204IUX	primary cell	activated CD4-positive, alpha-beta memory T cell; anti-CD3 and anti-CD28 coated beads; 36 hour	ENCSR777TBF	Illumina HiSeq 2500	Single	https://www.encodeproject.org/files/ENCFF204IUX/@@download/ENCFF204IUX.fastq.gz
ENCFF204VHJ	cell line	A549; GW870086; 1 μM; 4 hour	ENCSR599BTG	Illumina NovaSeq 6000	Paired	https://www.encodeproject.org/files/ENCFF204VHJ/@@download/ENCFF204VHJ.fastq.gz	https://www.encodeproject.org/files/ENCFF817WEP/@@download/ENCFF817WEP.fastq.gz
ENCFF205ELR	primary cell	activated CD8-positive, alpha-beta memory T cell; anti-CD3 and anti-CD28 coated beads; 36 hour	ENCSR415SXI	Illumina HiSeq 2500	Single	https://www.encodeproject.org/files/ENCFF205ELR/@@download/ENCFF205ELR.fastq.gz
ENCFF208XIZ	in vitro differentiated cells	motor neuron	ENCSR575MQY	Illumina NovaSeq 6000	Paired	https://www.encodeproject.org/files/ENCFF208XIZ/@@download/ENCFF208XIZ.fastq.gz	https://www.encodeproject.org/files/ENCFF223YRT/@@download/ENCFF223YRT.fastq.gz
ENCFF208XMO	tissue	uterus	ENCSR113HQM	Illumina HiSeq 2500	Paired	https://www.encodeproject.org/files/ENCFF208XMO/@@download/ENCFF208XMO.fastq.gz	https://www.encodeproject.org/files/ENCFF141YVJ/@@download/ENCFF141YVJ.fastq.gz
ENCFF209SUS	cell line	WTC11	ENCSR056TWA	Illumina NextSeq 500	Paired	https://www.encodeproject.org/files/ENCFF209SUS/@@download/ENCFF209SUS.fastq.gz	https://www.encodeproject.org/files/ENCFF897TJJ/@@download/ENCFF897TJJ.fastq.gz
ENCFF210HTX	cell line	HFFc6	ENCSR841QAC	Illumina HiSeq 2500	Single	https://www.encodeproject.org/files/ENCFF210HTX/@@download/ENCFF210HTX.fastq.gz
ENCFF212TDB	primary cell	myometrial cell	ENCSR371VGV	Illumina HiSeq 2000	Paired	https://www.encodeproject.org/files/ENCFF212TDB/@@download/ENCFF212TDB.fastq.gz	https://www.encodeproject.org/files/ENCFF970VAO/@@download/ENCFF970VAO.fastq.gz
ENCFF215BFI	cell line	HepG2	ENCSR245ATJ	Illumina NovaSeq 6000	Single	https://www.encodeproject.org/files/ENCFF215BFI/@@download/ENCFF215BFI.fastq.gz
ENCFF215EBJ	tissue	placenta	ENCSR308XAR	Illumina HiSeq 2500	Single	https://www.encodeproject.org/files/ENCFF215EBJ/@@download/ENCFF215EBJ.fastq.gz
ENCFF217SRQ	tissue	middle frontal area 46	ENCSR642FZN	Illumina HiSeq 2500	Single	https://www.encodeproject.org/files/ENCFF217SRQ/@@download/ENCFF217SRQ.fastq.gz
ENCFF221FOL	cell line	A549; CpdA; 1 μM; 4 hour	ENCSR307PVU	Illumina NovaSeq 6000	Paired	https://www.encodeproject.org/files/ENCFF221FOL/@@download/ENCFF221FOL.fastq.gz	https://www.encodeproject.org/files/ENCFF648BNE/@@download/ENCFF648BNE.fastq.gz
ENCFF224GAD	cell line	A549; AZD2906; 1 μM; 4 hour	ENCSR155ZTO	Illumina NovaSeq 6000	Paired	https://www.encodeproject.org/files/ENCFF224GAD/@@download/ENCFF224GAD.fastq.gz	https://www.encodeproject.org/files/ENCFF634XXG/@@download/ENCFF634XXG.fastq.gz
ENCFF225SGI	tissue	middle frontal area 46	ENCSR052LON	Illumina NextSeq 2000	Single	https://www.encodeproject.org/files/ENCFF225SGI/@@download/ENCFF225SGI.fastq.gz
ENCFF225WDJ	tissue	middle frontal area 46	ENCSR706NYL	Illumina HiSeq 2500	Single	https://www.encodeproject.org/files/ENCFF225WDJ/@@download/ENCFF225WDJ.fastq.gz
ENCFF226ECV	primary cell	CD4-positive, CD25-positive, alpha-beta regulatory T cell	ENCSR077EAM	Illumina HiSeq 2500	Single	https://www.encodeproject.org/files/ENCFF226ECV/@@download/ENCFF226ECV.fastq.gz
ENCFF226YNW	primary cell	CD8-positive, alpha-beta T cell	ENCSR501DTN	Illumina HiSeq 2500	Single	https://www.encodeproject.org/files/ENCFF226YNW/@@download/ENCFF226YNW.fastq.gz
ENCFF230IEF	tissue	middle frontal area 46	ENCSR007SVQ	Illumina HiSeq 2500	Single	https://www.encodeproject.org/files/ENCFF230IEF/@@download/ENCFF230IEF.fastq.gz
ENCFF232JUP	primary cell	CD8-positive, alpha-beta memory T cell	ENCSR446LDS	Illumina HiSeq 2500	Single	https://www.encodeproject.org/files/ENCFF232JUP/@@download/ENCFF232JUP.fastq.gz
ENCFF232QKC	cell line	HepG2	ENCSR813BDU	Illumina HiSeq 2000	Paired	https://www.encodeproject.org/files/ENCFF232QKC/@@download/ENCFF232QKC.fastq.gz	https://www.encodeproject.org/files/ENCFF859AWY/@@download/ENCFF859AWY.fastq.gz
ENCFF232YFL	tissue	omental fat pad	ENCSR645TCG	Illumina HiSeq 2500	Paired	https://www.encodeproject.org/files/ENCFF232YFL/@@download/ENCFF232YFL.fastq.gz	https://www.encodeproject.org/files/ENCFF933AEB/@@download/ENCFF933AEB.fastq.gz
ENCFF234ZAX	cell line	K562	ENCSR040YBR	Illumina HiSeq 2000	Paired	https://www.encodeproject.org/files/ENCFF234ZAX/@@download/ENCFF234ZAX.fastq.gz	https://www.encodeproject.org/files/ENCFF786CWY/@@download/ENCFF786CWY.fastq.gz
ENCFF235BRN	cell line	WTC11	ENCSR450EXF	Illumina NovaSeq 6000	Single	https://www.encodeproject.org/files/ENCFF235BRN/@@download/ENCFF235BRN.fastq.gz
ENCFF236EYN	primary cell	hair follicular keratinocyte	ENCSR680USE	Illumina HiSeq 2000	Paired	https://www.encodeproject.org/files/ENCFF236EYN/@@download/ENCFF236EYN.fastq.gz	https://www.encodeproject.org/files/ENCFF559IXH/@@download/ENCFF559IXH.fastq.gz
ENCFF236SUX	primary cell	natural killer cell	ENCSR584CVV	Illumina HiSeq 2500	Single	https://www.encodeproject.org/files/ENCFF236SUX/@@download/ENCFF236SUX.fastq.gz
ENCFF238NVY	tissue	heart right ventricle	ENCSR197GCF	Illumina HiSeq 2500	Single	https://www.encodeproject.org/files/ENCFF238NVY/@@download/ENCFF238NVY.fastq.gz
ENCFF239GJR	in vitro differentiated cells	chondrocyte	ENCSR774MGO	Illumina HiSeq 2500	Single	https://www.encodeproject.org/files/ENCFF239GJR/@@download/ENCFF239GJR.fastq.gz
ENCFF240RDE	tissue	middle frontal area 46	ENCSR198QAJ	Illumina NextSeq 2000	Single	https://www.encodeproject.org/files/ENCFF240RDE/@@download/ENCFF240RDE.fastq.gz
ENCFF241KIB	cell line	HepG2	ENCSR245ATJ	Illumina NovaSeq 6000	Single	https://www.encodeproject.org/files/ENCFF241KIB/@@download/ENCFF241KIB.fastq.gz
ENCFF241NPN	tissue	placenta	ENCSR464VSR	Illumina HiSeq 2500	Single	https://www.encodeproject.org/files/ENCFF241NPN/@@download/ENCFF241NPN.fastq.gz
ENCFF241VAJ	tissue	middle frontal area 46	ENCSR832YWU	Illumina HiSeq 2500	Single	https://www.encodeproject.org/files/ENCFF241VAJ/@@download/ENCFF241VAJ.fastq.gz
ENCFF241XSI	tissue	middle frontal area 46	ENCSR800PJQ	Illumina HiSeq 2500	Single	https://www.encodeproject.org/files/ENCFF241XSI/@@download/ENCFF241XSI.fastq.gz
ENCFF242LVJ	primary cell	T-helper 1 cell; Interleukin-12 subunit alpha, Interleukin-12 subunit beta, Interleukin-4 antibody; 30 ng/mL, 1 ng/mL; 36 hour	ENCSR743TJZ	Illumina HiSeq 2500	Single	https://www.encodeproject.org/files/ENCFF242LVJ/@@download/ENCFF242LVJ.fastq.gz
ENCFF242PAQ	tissue	middle frontal area 46	ENCSR753BWD	Illumina HiSeq 2500	Single	https://www.encodeproject.org/files/ENCFF242PAQ/@@download/ENCFF242PAQ.fastq.gz
ENCFF243EFJ	in vitro differentiated cells	mesothelial cell of epicardium	ENCSR168PXI	Illumina HiSeq 2500	Single	https://www.encodeproject.org/files/ENCFF243EFJ/@@download/ENCFF243EFJ.fastq.gz
ENCFF243LZI	tissue	upper lobe of left lung	ENCSR500JSJ	Illumina NovaSeq 6000	Single	https://www.encodeproject.org/files/ENCFF243LZI/@@download/ENCFF243LZI.fastq.gz
ENCFF243MWJ	cell line	A549; AZD2906; 1 μM; 4 hour	ENCSR155ZTO	Illumina NovaSeq 6000	Paired	https://www.encodeproject.org/files/ENCFF243MWJ/@@download/ENCFF243MWJ.fastq.gz	https://www.encodeproject.org/files/ENCFF452QTC/@@download/ENCFF452QTC.fastq.gz
ENCFF243SEM	tissue	middle frontal area 46	ENCSR733DBA	Illumina HiSeq 2500	Single	https://www.encodeproject.org/files/ENCFF243SEM/@@download/ENCFF243SEM.fastq.gz
ENCFF244NQD	tissue	middle frontal area 46	ENCSR366LFQ	Illumina NextSeq 2000	Single	https://www.encodeproject.org/files/ENCFF244NQD/@@download/ENCFF244NQD.fastq.gz
ENCFF244WYM	primary cell	activated T-helper 2 cell; anti-CD3 and anti-CD28 coated beads, Interleukin-2, Interferon-gamma antibody, Interleukin-4; 100 μg/mL, 5 μg/mL, 10 μg/mL; 14 hour, 24 hour, 36 hour	ENCSR341VFG	Illumina HiSeq 2500	Single	https://www.encodeproject.org/files/ENCFF244WYM/@@download/ENCFF244WYM.fastq.gz
ENCFF245VCF	cell line	NCI-H460	ENCSR164OCT	Illumina HiSeq 2000	Paired	https://www.encodeproject.org/files/ENCFF245VCF/@@download/ENCFF245VCF.fastq.gz	https://www.encodeproject.org/files/ENCFF458PZT/@@download/ENCFF458PZT.fastq.gz
ENCFF245VTB	in vitro differentiated cells	hepatocyte	ENCSR908ZAS	Illumina HiSeq 2000	Paired	https://www.encodeproject.org/files/ENCFF245VTB/@@download/ENCFF245VTB.fastq.gz	https://www.encodeproject.org/files/ENCFF369QXD/@@download/ENCFF369QXD.fastq.gz
ENCFF246QAD	tissue	esophagus squamous epithelium	ENCSR510MIA	Illumina HiSeq 2500	Paired	https://www.encodeproject.org/files/ENCFF246QAD/@@download/ENCFF246QAD.fastq.gz	https://www.encodeproject.org/files/ENCFF412GSM/@@download/ENCFF412GSM.fastq.gz
ENCFF247XJT	cell line	WTC11	ENCSR673UKZ	Illumina HiSeq 2500	Paired	https://www.encodeproject.org/files/ENCFF247XJT/@@download/ENCFF247XJT.fastq.gz	https://www.encodeproject.org/files/ENCFF785SWH/@@download/ENCFF785SWH.fastq.gz
ENCFF248MER	cell line	GM12878	ENCSR820PHH	Illumina NovaSeq 6000	Single	https://www.encodeproject.org/files/ENCFF248MER/@@download/ENCFF248MER.fastq.gz
ENCFF249LGZ	cell line	GM12878	ENCSR820PHH	Illumina NovaSeq 6000	Single	https://www.encodeproject.org/files/ENCFF249LGZ/@@download/ENCFF249LGZ.fastq.gz
ENCFF250BPC	tissue	gastroesophageal sphincter	ENCSR528ZKN	Illumina HiSeq 2500	Paired	https://www.encodeproject.org/files/ENCFF250BPC/@@download/ENCFF250BPC.fastq.gz	https://www.encodeproject.org/files/ENCFF842DCO/@@download/ENCFF842DCO.fastq.gz
ENCFF250OAD	cell line	MG63	ENCSR971KNW	Illumina HiSeq 2000	Paired	https://www.encodeproject.org/files/ENCFF250OAD/@@download/ENCFF250OAD.fastq.gz	https://www.encodeproject.org/files/ENCFF952UDX/@@download/ENCFF952UDX.fastq.gz
ENCFF252KUD	primary cell	activated naive CD8-positive, alpha-beta T cell; anti-CD3 and anti-CD28 coated beads; 36 hour	ENCSR820IIL	Illumina HiSeq 2500	Single	https://www.encodeproject.org/files/ENCFF252KUD/@@download/ENCFF252KUD.fastq.gz
ENCFF254KDQ	cell line	K562	ENCSR038WEK	Illumina HiSeq 2000	Paired	https://www.encodeproject.org/files/ENCFF254KDQ/@@download/ENCFF254KDQ.fastq.gz	https://www.encodeproject.org/files/ENCFF437NQW/@@download/ENCFF437NQW.fastq.gz
ENCFF254MLV	cell line	A549; AZD2906; 1 μM; 4 hour	ENCSR155ZTO	Illumina NovaSeq 6000	Paired	https://www.encodeproject.org/files/ENCFF254MLV/@@download/ENCFF254MLV.fastq.gz	https://www.encodeproject.org/files/ENCFF753WPM/@@download/ENCFF753WPM.fastq.gz
ENCFF254UZT	cell line	A549; RU486; 1 μM; 4 hour	ENCSR048LHL	Illumina NovaSeq 6000	Paired	https://www.encodeproject.org/files/ENCFF254UZT/@@download/ENCFF254UZT.fastq.gz	https://www.encodeproject.org/files/ENCFF269GYD/@@download/ENCFF269GYD.fastq.gz
ENCFF255AHT	tissue	heart right ventricle	ENCSR828JSJ	Illumina HiSeq 2500	Single	https://www.encodeproject.org/files/ENCFF255AHT/@@download/ENCFF255AHT.fastq.gz
ENCFF255XLW	cell line	K562; DMSO; 1 percent; 12 hour	ENCSR601DZY	Illumina NovaSeq 6000	Paired	https://www.encodeproject.org/files/ENCFF255XLW/@@download/ENCFF255XLW.fastq.gz	https://www.encodeproject.org/files/ENCFF701RGA/@@download/ENCFF701RGA.fastq.gz
ENCFF258ANH	tissue	right cardiac atrium	ENCSR266PVZ	Illumina HiSeq 2500	Single	https://www.encodeproject.org/files/ENCFF258ANH/@@download/ENCFF258ANH.fastq.gz
ENCFF260ECY	cell line	Caco-2	ENCSR469WPG	Illumina HiSeq 2500	Single	https://www.encodeproject.org/files/ENCFF260ECY/@@download/ENCFF260ECY.fastq.gz
ENCFF261ZHF	tissue	psoas muscle	ENCSR574PFY	Illumina HiSeq 2500	Single	https://www.encodeproject.org/files/ENCFF261ZHF/@@download/ENCFF261ZHF.fastq.gz
ENCFF262CJW	tissue	psoas muscle	ENCSR870IUI	Illumina HiSeq 2500	Single	https://www.encodeproject.org/files/ENCFF262CJW/@@download/ENCFF262CJW.fastq.gz
ENCFF264JUW	cell line	A549; Mapracorat; 1 μM; 4 hour	ENCSR234WEZ	Illumina NovaSeq 6000	Paired	https://www.encodeproject.org/files/ENCFF264JUW/@@download/ENCFF264JUW.fastq.gz	https://www.encodeproject.org/files/ENCFF056HGS/@@download/ENCFF056HGS.fastq.gz
ENCFF266SQA	in vitro differentiated cells	type B pancreatic cell	ENCSR352JCY	Illumina HiSeq 2500	Single	https://www.encodeproject.org/files/ENCFF266SQA/@@download/ENCFF266SQA.fastq.gz
ENCFF267RKD	cell line	K562	ENCSR885DVH	Illumina HiSeq 2000	Paired	https://www.encodeproject.org/files/ENCFF267RKD/@@download/ENCFF267RKD.fastq.gz	https://www.encodeproject.org/files/ENCFF455VYN/@@download/ENCFF455VYN.fastq.gz
ENCFF268ARQ	primary cell	activated CD8-positive, alpha-beta T cell; anti-CD3 and anti-CD28 coated beads; 36 hour	ENCSR533TOW	Illumina HiSeq 2500	Single	https://www.encodeproject.org/files/ENCFF268ARQ/@@download/ENCFF268ARQ.fastq.gz
ENCFF268CYO	tissue	middle frontal area 46	ENCSR483IHO	Illumina NextSeq 2000	Single	https://www.encodeproject.org/files/ENCFF268CYO/@@download/ENCFF268CYO.fastq.gz
ENCFF268FHH	cell line	HepG2	ENCSR862HPO	Illumina HiSeq 2000	Paired	https://www.encodeproject.org/files/ENCFF268FHH/@@download/ENCFF268FHH.fastq.gz	https://www.encodeproject.org/files/ENCFF888RBV/@@download/ENCFF888RBV.fastq.gz
ENCFF268QLL	tissue	breast epithelium	ENCSR434TEU	Illumina HiSeq 2500	Paired	https://www.encodeproject.org/files/ENCFF268QLL/@@download/ENCFF268QLL.fastq.gz	https://www.encodeproject.org/files/ENCFF856BED/@@download/ENCFF856BED.fastq.gz
ENCFF270YFX	cell line	H9	ENCSR712BRU	Illumina HiSeq 2500	Single	https://www.encodeproject.org/files/ENCFF270YFX/@@download/ENCFF270YFX.fastq.gz
ENCFF275YAD	primary cell	activated CD8-positive, alpha-beta memory T cell; anti-CD3 and anti-CD28 coated beads, Interleukin-2; 10 ng/mL; 5 day, 7 day	ENCSR538FRP	Illumina HiSeq 2500	Single	https://www.encodeproject.org/files/ENCFF275YAD/@@download/ENCFF275YAD.fastq.gz
ENCFF276WLD	cell line	HFFc6	ENCSR420ZKB	Illumina HiSeq 2500	Single	https://www.encodeproject.org/files/ENCFF276WLD/@@download/ENCFF276WLD.fastq.gz
ENCFF281PBY	tissue	tibial nerve	ENCSR858QEL	Illumina HiSeq 2500	Paired	https://www.encodeproject.org/files/ENCFF281PBY/@@download/ENCFF281PBY.fastq.gz	https://www.encodeproject.org/files/ENCFF760KXM/@@download/ENCFF760KXM.fastq.gz
ENCFF282SEN	primary cell	activated naive CD8-positive, alpha-beta T cell; anti-CD3 and anti-CD28 coated beads; 36 hour	ENCSR820IIL	Illumina HiSeq 2500	Single	https://www.encodeproject.org/files/ENCFF282SEN/@@download/ENCFF282SEN.fastq.gz
ENCFF284BGW	tissue	suprapubic skin	ENCSR480SLD	Illumina HiSeq 2500	Paired	https://www.encodeproject.org/files/ENCFF284BGW/@@download/ENCFF284BGW.fastq.gz	https://www.encodeproject.org/files/ENCFF764BLJ/@@download/ENCFF764BLJ.fastq.gz
ENCFF285STI	cell line	H1	ENCSR895ZTB	Illumina HiSeq 2500	Single	https://www.encodeproject.org/files/ENCFF285STI/@@download/ENCFF285STI.fastq.gz
ENCFF285WWW	tissue	pancreas	ENCSR165QTZ	Illumina HiSeq 2500	Single	https://www.encodeproject.org/files/ENCFF285WWW/@@download/ENCFF285WWW.fastq.gz
ENCFF287FKS	tissue	left colon	ENCSR773COB	Illumina HiSeq 2500	Single	https://www.encodeproject.org/files/ENCFF287FKS/@@download/ENCFF287FKS.fastq.gz
ENCFF289YMA	cell line	HFFc6	ENCSR636LEU	Illumina HiSeq 2500	Single	https://www.encodeproject.org/files/ENCFF289YMA/@@download/ENCFF289YMA.fastq.gz
ENCFF290PHL	tissue	middle frontal area 46	ENCSR323YXV	Illumina HiSeq 2500	Single	https://www.encodeproject.org/files/ENCFF290PHL/@@download/ENCFF290PHL.fastq.gz
ENCFF291TEH	tissue	placenta	ENCSR479MNN	Illumina HiSeq 2500	Single	https://www.encodeproject.org/files/ENCFF291TEH/@@download/ENCFF291TEH.fastq.gz
ENCFF292DPK	primary cell	activated CD4-positive, alpha-beta memory T cell; anti-CD3 and anti-CD28 coated beads, Interleukin-2; 10 ng/mL; 5 day, 7 day	ENCSR856VAD	Illumina HiSeq 2500	Single	https://www.encodeproject.org/files/ENCFF292DPK/@@download/ENCFF292DPK.fastq.gz
ENCFF292GCJ	tissue	middle frontal area 46	ENCSR363EVQ	Illumina HiSeq 2500	Single	https://www.encodeproject.org/files/ENCFF292GCJ/@@download/ENCFF292GCJ.fastq.gz
ENCFF293FIY	tissue	psoas muscle	ENCSR563VMC	Illumina HiSeq 2500	Single	https://www.encodeproject.org/files/ENCFF293FIY/@@download/ENCFF293FIY.fastq.gz
ENCFF294NNJ	tissue	Peyer's patch	ENCSR802HPM	Illumina HiSeq 2500	Paired	https://www.encodeproject.org/files/ENCFF294NNJ/@@download/ENCFF294NNJ.fastq.gz	https://www.encodeproject.org/files/ENCFF283QEY/@@download/ENCFF283QEY.fastq.gz
ENCFF294WSF	tissue	placenta	ENCSR899OKE	Illumina HiSeq 2500	Single	https://www.encodeproject.org/files/ENCFF294WSF/@@download/ENCFF294WSF.fastq.gz
ENCFF295DAQ	tissue	placenta	ENCSR420YFF	Illumina HiSeq 2500	Single	https://www.encodeproject.org/files/ENCFF295DAQ/@@download/ENCFF295DAQ.fastq.gz
ENCFF296MAS	tissue	heart right ventricle	ENCSR854VRX	Illumina HiSeq 2500	Single	https://www.encodeproject.org/files/ENCFF296MAS/@@download/ENCFF296MAS.fastq.gz
ENCFF296SQP	cell line	A549; GW870086; 1 μM; 4 hour	ENCSR599BTG	Illumina NovaSeq 6000	Paired	https://www.encodeproject.org/files/ENCFF296SQP/@@download/ENCFF296SQP.fastq.gz	https://www.encodeproject.org/files/ENCFF127JWD/@@download/ENCFF127JWD.fastq.gz
ENCFF297EOO	primary cell	T-helper 17 cell	ENCSR831GLL	Illumina HiSeq 2500	Single	https://www.encodeproject.org/files/ENCFF297EOO/@@download/ENCFF297EOO.fastq.gz
ENCFF298JZG	tissue	ovary	ENCSR231ICM	Illumina HiSeq 2500	Single	https://www.encodeproject.org/files/ENCFF298JZG/@@download/ENCFF298JZG.fastq.gz
ENCFF299QLX	tissue	middle frontal area 46	ENCSR454GQC	Illumina HiSeq 2500	Single	https://www.encodeproject.org/files/ENCFF299QLX/@@download/ENCFF299QLX.fastq.gz
ENCFF299SJE	in vitro differentiated cells	astrocyte	ENCSR129VBC	Illumina HiSeq 2500	Single	https://www.encodeproject.org/files/ENCFF299SJE/@@download/ENCFF299SJE.fastq.gz
ENCFF300RPE	primary cell	activated T-cell; anti-CD3 and anti-CD28 coated beads, Interleukin-2; 50 U/mL; 4 hour	ENCSR844SCP	Illumina NovaSeq 6000	Single	https://www.encodeproject.org/files/ENCFF300RPE/@@download/ENCFF300RPE.fastq.gz
ENCFF301PAM	in vitro differentiated cells	osteocyte	ENCSR413QAL	Illumina HiSeq 2500	Single	https://www.encodeproject.org/files/ENCFF301PAM/@@download/ENCFF301PAM.fastq.gz
ENCFF301RQP	tissue	cardiac septum	ENCSR818DBU	Illumina HiSeq 2500	Single	https://www.encodeproject.org/files/ENCFF301RQP/@@download/ENCFF301RQP.fastq.gz
ENCFF303BVO	primary cell	activated CD8-positive, alpha-beta T cell; anti-CD3 and anti-CD28 coated beads, Interleukin-2; 10 ng/mL; 5 day, 7 day	ENCSR282GZU	Illumina HiSeq 2500	Single	https://www.encodeproject.org/files/ENCFF303BVO/@@download/ENCFF303BVO.fastq.gz
ENCFF304IMK	cell line	WTC11	ENCSR056TWA	Illumina NextSeq 500	Paired	https://www.encodeproject.org/files/ENCFF304IMK/@@download/ENCFF304IMK.fastq.gz	https://www.encodeproject.org/files/ENCFF456YOB/@@download/ENCFF456YOB.fastq.gz
ENCFF304KZC	tissue	middle frontal area 46	ENCSR015SAL	Illumina HiSeq 2500	Single	https://www.encodeproject.org/files/ENCFF304KZC/@@download/ENCFF304KZC.fastq.gz
ENCFF306LSE	primary cell	T-cell	ENCSR631FXT	Illumina NovaSeq 6000	Single	https://www.encodeproject.org/files/ENCFF306LSE/@@download/ENCFF306LSE.fastq.gz
ENCFF307TQM	primary cell	CD4-positive, alpha-beta T cell	ENCSR033XWU	Illumina HiSeq 2500	Single	https://www.encodeproject.org/files/ENCFF307TQM/@@download/ENCFF307TQM.fastq.gz
ENCFF307UCJ	tissue	gastrocnemius medialis	ENCSR853BNH	Illumina HiSeq 2000	Paired	https://www.encodeproject.org/files/ENCFF307UCJ/@@download/ENCFF307UCJ.fastq.gz	https://www.encodeproject.org/files/ENCFF387IXO/@@download/ENCFF387IXO.fastq.gz
ENCFF309CXU	tissue	uterus	ENCSR676SRP	Illumina HiSeq 2500	Single	https://www.encodeproject.org/files/ENCFF309CXU/@@download/ENCFF309CXU.fastq.gz
ENCFF310HZJ	in vitro differentiated cells	chondrocyte	ENCSR774MGO	Illumina HiSeq 2500	Single	https://www.encodeproject.org/files/ENCFF310HZJ/@@download/ENCFF310HZJ.fastq.gz
ENCFF316SGO	primary cell	activated T-helper 2 cell; anti-CD3 and anti-CD28 coated beads, Interleukin-2, Interferon-gamma antibody, Interleukin-4; 100 μg/mL, 5 μg/mL, 10 μg/mL; 14 hour, 24 hour, 36 hour	ENCSR341VFG	Illumina HiSeq 2500	Single	https://www.encodeproject.org/files/ENCFF316SGO/@@download/ENCFF316SGO.fastq.gz
ENCFF320ACJ	tissue	heart right ventricle	ENCSR252UHW	Illumina HiSeq 2500	Single	https://www.encodeproject.org/files/ENCFF320ACJ/@@download/ENCFF320ACJ.fastq.gz
ENCFF321IGJ	tissue	middle frontal area 46	ENCSR530OOO	Illumina HiSeq 2500	Single	https://www.encodeproject.org/files/ENCFF321IGJ/@@download/ENCFF321IGJ.fastq.gz
ENCFF322AXN	tissue	middle frontal area 46	ENCSR944UJZ	Illumina HiSeq 2500	Single	https://www.encodeproject.org/files/ENCFF322AXN/@@download/ENCFF322AXN.fastq.gz
ENCFF323HNC	tissue	left ventricle myocardium inferior	ENCSR516TTH	Illumina HiSeq 2500	Single	https://www.encodeproject.org/files/ENCFF323HNC/@@download/ENCFF323HNC.fastq.gz
ENCFF324XSV	primary cell	CD8-positive, alpha-beta memory T cell	ENCSR989IFF	Illumina HiSeq 2500	Single	https://www.encodeproject.org/files/ENCFF324XSV/@@download/ENCFF324XSV.fastq.gz
ENCFF326CGI	tissue	sigmoid colon	ENCSR812AKX	Illumina HiSeq 2500	Paired	https://www.encodeproject.org/files/ENCFF326CGI/@@download/ENCFF326CGI.fastq.gz	https://www.encodeproject.org/files/ENCFF663VCC/@@download/ENCFF663VCC.fastq.gz
ENCFF326EWR	tissue	suprapubic skin	ENCSR450ENK	Illumina HiSeq 2500	Paired	https://www.encodeproject.org/files/ENCFF326EWR/@@download/ENCFF326EWR.fastq.gz	https://www.encodeproject.org/files/ENCFF439NKG/@@download/ENCFF439NKG.fastq.gz
ENCFF331FNA	cell line	HT1080	ENCSR166QLP	Illumina HiSeq 2000	Paired	https://www.encodeproject.org/files/ENCFF331FNA/@@download/ENCFF331FNA.fastq.gz	https://www.encodeproject.org/files/ENCFF503XDE/@@download/ENCFF503XDE.fastq.gz
ENCFF332PIT	cell line	LHCN-M2	ENCSR332DBS	Illumina HiSeq 2000	Paired	https://www.encodeproject.org/files/ENCFF332PIT/@@download/ENCFF332PIT.fastq.gz	https://www.encodeproject.org/files/ENCFF258EFA/@@download/ENCFF258EFA.fastq.gz
ENCFF334SSM	tissue	middle frontal area 46	ENCSR648JOK	Illumina NextSeq 2000	Single	https://www.encodeproject.org/files/ENCFF334SSM/@@download/ENCFF334SSM.fastq.gz
ENCFF337WEF	tissue	placenta	ENCSR648YUM	Illumina HiSeq 2500	Single	https://www.encodeproject.org/files/ENCFF337WEF/@@download/ENCFF337WEF.fastq.gz
ENCFF337ZBN	tissue	thyroid gland	ENCSR238ZZD	Illumina HiSeq 2500	Paired	https://www.encodeproject.org/files/ENCFF337ZBN/@@download/ENCFF337ZBN.fastq.gz	https://www.encodeproject.org/files/ENCFF481IQE/@@download/ENCFF481IQE.fastq.gz
ENCFF339AGU	cell line	HFFc6	ENCSR841QAC	Illumina HiSeq 2500	Single	https://www.encodeproject.org/files/ENCFF339AGU/@@download/ENCFF339AGU.fastq.gz
ENCFF341UDE	cell line	PC-3	ENCSR420NLC	Illumina HiSeq 2000	Paired	https://www.encodeproject.org/files/ENCFF341UDE/@@download/ENCFF341UDE.fastq.gz	https://www.encodeproject.org/files/ENCFF420HRW/@@download/ENCFF420HRW.fastq.gz
ENCFF342JTM	tissue	middle frontal area 46	ENCSR521ZFP	Illumina HiSeq 2500	Single	https://www.encodeproject.org/files/ENCFF342JTM/@@download/ENCFF342JTM.fastq.gz
ENCFF347RNQ	cell line	OCI-LY7	ENCSR073XFZ	Illumina HiSeq 2500	Single	https://www.encodeproject.org/files/ENCFF347RNQ/@@download/ENCFF347RNQ.fastq.gz
ENCFF347WVW	tissue	middle frontal area 46	ENCSR292TYT	Illumina NextSeq 2000	Single	https://www.encodeproject.org/files/ENCFF347WVW/@@download/ENCFF347WVW.fastq.gz
ENCFF348FKC	tissue	adrenal gland	ENCSR003BTD	Illumina NovaSeq 6000	Single	https://www.encodeproject.org/files/ENCFF348FKC/@@download/ENCFF348FKC.fastq.gz
ENCFF349YCJ	primary cell	activated naive CD4-positive, alpha-beta T cell; anti-CD3 and anti-CD28 coated beads, Interleukin-2; 10 ng/mL; 5 hour, 36 hour	ENCSR458FZP	Illumina HiSeq 2500	Single	https://www.encodeproject.org/files/ENCFF349YCJ/@@download/ENCFF349YCJ.fastq.gz
ENCFF350HMV	tissue	right atrium auricular region	ENCSR571RXE	Illumina HiSeq 2500	Paired	https://www.encodeproject.org/files/ENCFF350HMV/@@download/ENCFF350HMV.fastq.gz	https://www.encodeproject.org/files/ENCFF112LHQ/@@download/ENCFF112LHQ.fastq.gz
ENCFF350ISX	primary cell	activated CD8-positive, alpha-beta T cell; anti-CD3 and anti-CD28 coated beads, Interleukin-2; 10 ng/mL; 5 day, 7 day	ENCSR552RFJ	Illumina HiSeq 2500	Single	https://www.encodeproject.org/files/ENCFF350ISX/@@download/ENCFF350ISX.fastq.gz
ENCFF351DVX	tissue	middle frontal area 46	ENCSR951DTJ	Illumina HiSeq 2500	Single	https://www.encodeproject.org/files/ENCFF351DVX/@@download/ENCFF351DVX.fastq.gz
ENCFF351NAR	in vitro differentiated cells	endothelial cell	ENCSR429EGC	Illumina HiSeq 2500	Single	https://www.encodeproject.org/files/ENCFF351NAR/@@download/ENCFF351NAR.fastq.gz
ENCFF352YRE	tissue	middle frontal area 46	ENCSR036SUN	Illumina NextSeq 2000	Single	https://www.encodeproject.org/files/ENCFF352YRE/@@download/ENCFF352YRE.fastq.gz
ENCFF353CRU	in vitro differentiated cells	chondrocyte	ENCSR774MGO	Illumina HiSeq 2500	Single	https://www.encodeproject.org/files/ENCFF353CRU/@@download/ENCFF353CRU.fastq.gz
ENCFF353SPR	in vitro differentiated cells	cardiac muscle cell	ENCSR379YAE	Illumina HiSeq 2000	Paired	https://www.encodeproject.org/files/ENCFF353SPR/@@download/ENCFF353SPR.fastq.gz	https://www.encodeproject.org/files/ENCFF197MZY/@@download/ENCFF197MZY.fastq.gz
ENCFF353STY	primary cell	cardiac atrium fibroblast	ENCSR110BDY	Illumina HiSeq 2000	Paired	https://www.encodeproject.org/files/ENCFF353STY/@@download/ENCFF353STY.fastq.gz	https://www.encodeproject.org/files/ENCFF564GXL/@@download/ENCFF564GXL.fastq.gz
ENCFF354GJS	cell line	A549; Mapracorat; 1 μM; 4 hour	ENCSR234WEZ	Illumina NovaSeq 6000	Paired	https://www.encodeproject.org/files/ENCFF354GJS/@@download/ENCFF354GJS.fastq.gz	https://www.encodeproject.org/files/ENCFF540TMA/@@download/ENCFF540TMA.fastq.gz
ENCFF357ZVF	cell line	Panc1	ENCSR128CYL	Illumina NovaSeq 6000	Single	https://www.encodeproject.org/files/ENCFF357ZVF/@@download/ENCFF357ZVF.fastq.gz
ENCFF360KCH	tissue	adrenal gland	ENCSR003BTD	Illumina NovaSeq 6000	Single	https://www.encodeproject.org/files/ENCFF360KCH/@@download/ENCFF360KCH.fastq.gz
ENCFF361PWW	primary cell	activated naive CD8-positive, alpha-beta T cell; anti-CD3 and anti-CD28 coated beads; 36 hour	ENCSR409UYW	Illumina HiSeq 2500	Single	https://www.encodeproject.org/files/ENCFF361PWW/@@download/ENCFF361PWW.fastq.gz
ENCFF361TIJ	primary cell	activated CD8-positive, alpha-beta memory T cell; anti-CD3 and anti-CD28 coated beads; 36 hour	ENCSR817WHQ	Illumina HiSeq 2500	Single	https://www.encodeproject.org/files/ENCFF361TIJ/@@download/ENCFF361TIJ.fastq.gz
ENCFF362TIE	tissue	placenta	ENCSR484WZL	Illumina HiSeq 2500	Single	https://www.encodeproject.org/files/ENCFF362TIE/@@download/ENCFF362TIE.fastq.gz
ENCFF362YZY	primary cell	naive thymus-derived CD4-positive, alpha-beta T cell	ENCSR956ZVR	Illumina HiSeq 2500	Single	https://www.encodeproject.org/files/ENCFF362YZY/@@download/ENCFF362YZY.fastq.gz
ENCFF363HPJ	in vitro differentiated cells	astrocyte	ENCSR129VBC	Illumina HiSeq 2500	Single	https://www.encodeproject.org/files/ENCFF363HPJ/@@download/ENCFF363HPJ.fastq.gz
ENCFF364RLR	primary cell	activated naive CD4-positive, alpha-beta T cell; anti-CD3 and anti-CD28 coated beads; 36 hour	ENCSR996OED	Illumina HiSeq 2500	Single	https://www.encodeproject.org/files/ENCFF364RLR/@@download/ENCFF364RLR.fastq.gz
ENCFF365HXR	cell line	WTC11	ENCSR450EXF	Illumina NovaSeq 6000	Single	https://www.encodeproject.org/files/ENCFF365HXR/@@download/ENCFF365HXR.fastq.gz
ENCFF365MEW	primary cell	activated naive CD8-positive, alpha-beta T cell; anti-CD3 and anti-CD28 coated beads, Interleukin-2; 10 ng/mL; 5 day, 7 day	ENCSR957WSE	Illumina HiSeq 2500	Single	https://www.encodeproject.org/files/ENCFF365MEW/@@download/ENCFF365MEW.fastq.gz
ENCFF365UNT	in vitro differentiated cells	dendritic cell; lipopolysaccharide; 100 ng/mL; 6 hour	ENCSR475TVN	Illumina HiSeq 2000	Paired	https://www.encodeproject.org/files/ENCFF365UNT/@@download/ENCFF365UNT.fastq.gz	https://www.encodeproject.org/files/ENCFF658ASY/@@download/ENCFF658ASY.fastq.gz
ENCFF368LBR	primary cell	natural killer cell	ENCSR388NNP	Illumina HiSeq 2500	Single	https://www.encodeproject.org/files/ENCFF368LBR/@@download/ENCFF368LBR.fastq.gz
ENCFF369LAU	cell line	A549; ZK216348; 1 μM; 4 hour	ENCSR719GYP	Illumina NovaSeq 6000	Paired	https://www.encodeproject.org/files/ENCFF369LAU/@@download/ENCFF369LAU.fastq.gz	https://www.encodeproject.org/files/ENCFF429ESR/@@download/ENCFF429ESR.fastq.gz
ENCFF371BBE	cell line	MCF-7	ENCSR355JZC	Illumina NovaSeq 6000	Single	https://www.encodeproject.org/files/ENCFF371BBE/@@download/ENCFF371BBE.fastq.gz
ENCFF371KWE	in vitro differentiated cells	dendritic cell; lipopolysaccharide; 100 ng/mL; 2 hour	ENCSR892ZUK	Illumina NextSeq 500	Paired	https://www.encodeproject.org/files/ENCFF371KWE/@@download/ENCFF371KWE.fastq.gz	https://www.encodeproject.org/files/ENCFF308IYY/@@download/ENCFF308IYY.fastq.gz
ENCFF372LXY	primary cell	natural killer cell	ENCSR584CVV	Illumina HiSeq 2500	Single	https://www.encodeproject.org/files/ENCFF372LXY/@@download/ENCFF372LXY.fastq.gz
ENCFF372SLD	tissue	ovary	ENCSR140DCD	Illumina NovaSeq 6000	Single	https://www.encodeproject.org/files/ENCFF372SLD/@@download/ENCFF372SLD.fastq.gz
ENCFF373OFI	cell line	Calu3	ENCSR897JEH	Illumina HiSeq 2500	Single	https://www.encodeproject.org/files/ENCFF373OFI/@@download/ENCFF373OFI.fastq.gz
ENCFF375BWD	in vitro differentiated cells	endodermal cell	ENCSR559HWG	Illumina HiSeq 2500	Single	https://www.encodeproject.org/files/ENCFF375BWD/@@download/ENCFF375BWD.fastq.gz
ENCFF375XSW	in vitro differentiated cells	glutamatergic neuron	ENCSR877FRY	Illumina HiSeq 2500	Single	https://www.encodeproject.org/files/ENCFF375XSW/@@download/ENCFF375XSW.fastq.gz
ENCFF378GYG	primary cell	activated CD8-positive, alpha-beta T cell; anti-CD3 and anti-CD28 coated beads, Interleukin-2; 10 ng/mL; 5 day, 7 day	ENCSR282GZU	Illumina HiSeq 2500	Single	https://www.encodeproject.org/files/ENCFF378GYG/@@download/ENCFF378GYG.fastq.gz
ENCFF378KUR	cell line	K562	ENCSR860DWK	Illumina HiSeq 2000	Paired	https://www.encodeproject.org/files/ENCFF378KUR/@@download/ENCFF378KUR.fastq.gz	https://www.encodeproject.org/files/ENCFF843DDC/@@download/ENCFF843DDC.fastq.gz
ENCFF378NQQ	tissue	adrenal gland	ENCSR754WLW	Illumina HiSeq 2500	Paired	https://www.encodeproject.org/files/ENCFF378NQQ/@@download/ENCFF378NQQ.fastq.gz	https://www.encodeproject.org/files/ENCFF107OTF/@@download/ENCFF107OTF.fastq.gz
ENCFF381FTA	tissue	right lobe of liver	ENCSR504QMK	Illumina HiSeq 2500	Paired	https://www.encodeproject.org/files/ENCFF381FTA/@@download/ENCFF381FTA.fastq.gz	https://www.encodeproject.org/files/ENCFF151LEE/@@download/ENCFF151LEE.fastq.gz
ENCFF384NQC	tissue	placenta	ENCSR010HIU	Illumina HiSeq 2500	Single	https://www.encodeproject.org/files/ENCFF384NQC/@@download/ENCFF384NQC.fastq.gz
ENCFF385PRM	cell line	HFFc6	ENCSR146ZSP	Illumina HiSeq 2500	Single	https://www.encodeproject.org/files/ENCFF385PRM/@@download/ENCFF385PRM.fastq.gz
ENCFF386HOV	cell line	K562; DMSO; 1 percent; 24 hour	ENCSR100JNS	Illumina NovaSeq 6000	Paired	https://www.encodeproject.org/files/ENCFF386HOV/@@download/ENCFF386HOV.fastq.gz	https://www.encodeproject.org/files/ENCFF258NRG/@@download/ENCFF258NRG.fastq.gz
ENCFF387MRQ	primary cell	natural killer cell; Interleukin-12 subunit alpha, Interleukin-12 subunit beta, Interleukin-15, Interleukin-18; 100 ng/mL; 72 hour	ENCSR842NDO	Illumina HiSeq 2500	Single	https://www.encodeproject.org/files/ENCFF387MRQ/@@download/ENCFF387MRQ.fastq.gz
ENCFF388FLK	in vitro differentiated cells	endodermal cell	ENCSR559HWG	Illumina HiSeq 2500	Single	https://www.encodeproject.org/files/ENCFF388FLK/@@download/ENCFF388FLK.fastq.gz
ENCFF388VPC	tissue	middle frontal area 46	ENCSR158IHB	Illumina HiSeq 2500	Single	https://www.encodeproject.org/files/ENCFF388VPC/@@download/ENCFF388VPC.fastq.gz
ENCFF388WTE	tissue	middle frontal area 46	ENCSR452BSJ	Illumina HiSeq 2500	Single	https://www.encodeproject.org/files/ENCFF388WTE/@@download/ENCFF388WTE.fastq.gz
ENCFF388ZFO	tissue	adrenal gland	ENCSR201XOZ	Illumina NovaSeq 6000	Single	https://www.encodeproject.org/files/ENCFF388ZFO/@@download/ENCFF388ZFO.fastq.gz
ENCFF389LTR	tissue	middle frontal area 46	ENCSR446QMB	Illumina HiSeq 2500	Single	https://www.encodeproject.org/files/ENCFF389LTR/@@download/ENCFF389LTR.fastq.gz
ENCFF392QQV	cell line	A549; AZD9567; 1 μM; 4 hour	ENCSR584OXW	Illumina NovaSeq 6000	Paired	https://www.encodeproject.org/files/ENCFF392QQV/@@download/ENCFF392QQV.fastq.gz	https://www.encodeproject.org/files/ENCFF493JBU/@@download/ENCFF493JBU.fastq.gz
ENCFF393GQZ	primary cell	astrocyte	ENCSR233IJT	Illumina HiSeq 2000	Paired	https://www.encodeproject.org/files/ENCFF393GQZ/@@download/ENCFF393GQZ.fastq.gz	https://www.encodeproject.org/files/ENCFF253MPW/@@download/ENCFF253MPW.fastq.gz
ENCFF394ODW	cell line	SK-MEL-5	ENCSR201WVA	Illumina HiSeq 2000	Paired	https://www.encodeproject.org/files/ENCFF394ODW/@@download/ENCFF394ODW.fastq.gz	https://www.encodeproject.org/files/ENCFF365MLV/@@download/ENCFF365MLV.fastq.gz
ENCFF395AIV	tissue	middle frontal area 46	ENCSR102NWB	Illumina HiSeq 2500	Single	https://www.encodeproject.org/files/ENCFF395AIV/@@download/ENCFF395AIV.fastq.gz
ENCFF398KGB	tissue	suprapubic skin	ENCSR862RGX	Illumina HiSeq 2500	Paired	https://www.encodeproject.org/files/ENCFF398KGB/@@download/ENCFF398KGB.fastq.gz	https://www.encodeproject.org/files/ENCFF058JYK/@@download/ENCFF058JYK.fastq.gz
ENCFF401YPH	tissue	ureter	ENCSR619DQO	Illumina HiSeq 2500	Single	https://www.encodeproject.org/files/ENCFF401YPH/@@download/ENCFF401YPH.fastq.gz
ENCFF401ZLF	cell line	A549; DMSO; 1 μM; 4 hour	ENCSR414IGI	Illumina NovaSeq 6000	Paired	https://www.encodeproject.org/files/ENCFF401ZLF/@@download/ENCFF401ZLF.fastq.gz	https://www.encodeproject.org/files/ENCFF859YAD/@@download/ENCFF859YAD.fastq.gz
ENCFF404AQE	tissue	middle frontal area 46	ENCSR307PZR	Illumina HiSeq 2500	Single	https://www.encodeproject.org/files/ENCFF404AQE/@@download/ENCFF404AQE.fastq.gz
ENCFF404WDI	tissue	Peyer's patch	ENCSR257NIR	Illumina HiSeq 2500	Paired	https://www.encodeproject.org/files/ENCFF404WDI/@@download/ENCFF404WDI.fastq.gz	https://www.encodeproject.org/files/ENCFF896HPA/@@download/ENCFF896HPA.fastq.gz
ENCFF407SUS	cell line	WTC11	ENCSR914ALB	Illumina NextSeq 500	Paired	https://www.encodeproject.org/files/ENCFF407SUS/@@download/ENCFF407SUS.fastq.gz	https://www.encodeproject.org/files/ENCFF949DKJ/@@download/ENCFF949DKJ.fastq.gz
ENCFF408CEC	tissue	middle frontal area 46	ENCSR067GOC	Illumina HiSeq 2500	Single	https://www.encodeproject.org/files/ENCFF408CEC/@@download/ENCFF408CEC.fastq.gz
ENCFF408FWI	primary cell	epithelial cell of alveolus of lung	ENCSR897KTO	Illumina HiSeq 2000	Paired	https://www.encodeproject.org/files/ENCFF408FWI/@@download/ENCFF408FWI.fastq.gz	https://www.encodeproject.org/files/ENCFF549PQY/@@download/ENCFF549PQY.fastq.gz
ENCFF408SZS	tissue	esophagus mucosa	ENCSR636QDK	Illumina HiSeq 2500	Single	https://www.encodeproject.org/files/ENCFF408SZS/@@download/ENCFF408SZS.fastq.gz
ENCFF410OLM	in vitro differentiated cells	motor neuron	ENCSR892WHX	Illumina NovaSeq 6000	Paired	https://www.encodeproject.org/files/ENCFF410OLM/@@download/ENCFF410OLM.fastq.gz	https://www.encodeproject.org/files/ENCFF906TQI/@@download/ENCFF906TQI.fastq.gz
ENCFF411UIT	tissue	transverse colon	ENCSR653ZJF	Illumina HiSeq 2500	Paired	https://www.encodeproject.org/files/ENCFF411UIT/@@download/ENCFF411UIT.fastq.gz	https://www.encodeproject.org/files/ENCFF992NAN/@@download/ENCFF992NAN.fastq.gz
ENCFF411WXY	tissue	transverse colon	ENCSR630VJN	Illumina HiSeq 2500	Paired	https://www.encodeproject.org/files/ENCFF411WXY/@@download/ENCFF411WXY.fastq.gz	https://www.encodeproject.org/files/ENCFF543BVT/@@download/ENCFF543BVT.fastq.gz
ENCFF412VVJ	tissue	middle frontal area 46	ENCSR320AJD	Illumina HiSeq 2500	Single	https://www.encodeproject.org/files/ENCFF412VVJ/@@download/ENCFF412VVJ.fastq.gz
ENCFF415QMY	tissue	middle frontal area 46	ENCSR650SDA	Illumina HiSeq 2500	Single	https://www.encodeproject.org/files/ENCFF415QMY/@@download/ENCFF415QMY.fastq.gz
ENCFF415QZI	tissue	thyroid gland	ENCSR687HJY	Illumina HiSeq 2500	Paired	https://www.encodeproject.org/files/ENCFF415QZI/@@download/ENCFF415QZI.fastq.gz	https://www.encodeproject.org/files/ENCFF912BRJ/@@download/ENCFF912BRJ.fastq.gz
ENCFF417BPK	primary cell	natural killer cell	ENCSR584CVV	Illumina HiSeq 2500	Single	https://www.encodeproject.org/files/ENCFF417BPK/@@download/ENCFF417BPK.fastq.gz
ENCFF417ZEN	cell line	HepG2	ENCSR061SFU	Illumina HiSeq 2000	Paired	https://www.encodeproject.org/files/ENCFF417ZEN/@@download/ENCFF417ZEN.fastq.gz	https://www.encodeproject.org/files/ENCFF646ZDN/@@download/ENCFF646ZDN.fastq.gz
ENCFF419XEH	tissue	right lobe of liver	ENCSR534OAS	Illumina HiSeq 2500	Single	https://www.encodeproject.org/files/ENCFF419XEH/@@download/ENCFF419XEH.fastq.gz
ENCFF419ZNA	primary cell	activated naive CD8-positive, alpha-beta T cell; anti-CD3 and anti-CD28 coated beads, Interleukin-2; 10 ng/mL; 5 day, 7 day	ENCSR957WSE	Illumina HiSeq 2500	Single	https://www.encodeproject.org/files/ENCFF419ZNA/@@download/ENCFF419ZNA.fastq.gz
ENCFF421LZH	tissue	breast epithelium	ENCSR438YPF	Illumina HiSeq 2500	Paired	https://www.encodeproject.org/files/ENCFF421LZH/@@download/ENCFF421LZH.fastq.gz	https://www.encodeproject.org/files/ENCFF613GRK/@@download/ENCFF613GRK.fastq.gz
ENCFF423JIX	tissue	heart right ventricle	ENCSR441IDG	Illumina HiSeq 2500	Single	https://www.encodeproject.org/files/ENCFF423JIX/@@download/ENCFF423JIX.fastq.gz
ENCFF423RWS	tissue	adrenal gland	ENCSR801MKV	Illumina HiSeq 2500	Paired	https://www.encodeproject.org/files/ENCFF423RWS/@@download/ENCFF423RWS.fastq.gz	https://www.encodeproject.org/files/ENCFF145QCK/@@download/ENCFF145QCK.fastq.gz
ENCFF424DEO	primary cell	astrocyte	ENCSR233IJT	Illumina HiSeq 2000	Paired	https://www.encodeproject.org/files/ENCFF424DEO/@@download/ENCFF424DEO.fastq.gz	https://www.encodeproject.org/files/ENCFF969BOA/@@download/ENCFF969BOA.fastq.gz
ENCFF428VES	tissue	placenta	ENCSR308XAR	Illumina HiSeq 2500	Single	https://www.encodeproject.org/files/ENCFF428VES/@@download/ENCFF428VES.fastq.gz
ENCFF430TPY	in vitro differentiated cells	motor neuron	ENCSR499AEH	Illumina NovaSeq 6000	Paired	https://www.encodeproject.org/files/ENCFF430TPY/@@download/ENCFF430TPY.fastq.gz	https://www.encodeproject.org/files/ENCFF572VHM/@@download/ENCFF572VHM.fastq.gz
ENCFF431RAQ	tissue	lower leg skin	ENCSR321PGV	Illumina HiSeq 2000	Paired	https://www.encodeproject.org/files/ENCFF431RAQ/@@download/ENCFF431RAQ.fastq.gz	https://www.encodeproject.org/files/ENCFF008OVI/@@download/ENCFF008OVI.fastq.gz
ENCFF432TPV	cell line	A549; ZK216348; 1 μM; 4 hour	ENCSR719GYP	Illumina NovaSeq 6000	Paired	https://www.encodeproject.org/files/ENCFF432TPV/@@download/ENCFF432TPV.fastq.gz	https://www.encodeproject.org/files/ENCFF141ACA/@@download/ENCFF141ACA.fastq.gz
ENCFF436VRX	primary cell	CD8-positive, alpha-beta T cell	ENCSR501DTN	Illumina HiSeq 2500	Single	https://www.encodeproject.org/files/ENCFF436VRX/@@download/ENCFF436VRX.fastq.gz
ENCFF441RRX	tissue	middle frontal area 46	ENCSR900GIC	Illumina HiSeq 2500	Single	https://www.encodeproject.org/files/ENCFF441RRX/@@download/ENCFF441RRX.fastq.gz
ENCFF442XPN	primary cell	CD4-positive, alpha-beta memory T cell	ENCSR177XCG	Illumina HiSeq 2500	Single	https://www.encodeproject.org/files/ENCFF442XPN/@@download/ENCFF442XPN.fastq.gz
ENCFF445QRL	in vitro differentiated cells	chondrocyte	ENCSR774MGO	Illumina HiSeq 2500	Single	https://www.encodeproject.org/files/ENCFF445QRL/@@download/ENCFF445QRL.fastq.gz
ENCFF446LHV	in vitro differentiated cells	dendritic cell; lipopolysaccharide; 0 ng/mL; 0 hour	ENCSR022BYE	Illumina HiSeq 2000	Paired	https://www.encodeproject.org/files/ENCFF446LHV/@@download/ENCFF446LHV.fastq.gz	https://www.encodeproject.org/files/ENCFF340STZ/@@download/ENCFF340STZ.fastq.gz
ENCFF446NGX	primary cell	endothelial cell of umbilical vein	ENCSR993JMV	Illumina HiSeq 2500	Single	https://www.encodeproject.org/files/ENCFF446NGX/@@download/ENCFF446NGX.fastq.gz
ENCFF446VHZ	tissue	middle frontal area 46	ENCSR693KOP	Illumina NextSeq 2000	Single	https://www.encodeproject.org/files/ENCFF446VHZ/@@download/ENCFF446VHZ.fastq.gz
ENCFF446XOS	tissue	middle frontal area 46	ENCSR959ENR	Illumina HiSeq 2500	Single	https://www.encodeproject.org/files/ENCFF446XOS/@@download/ENCFF446XOS.fastq.gz
ENCFF447GHB	tissue	placenta	ENCSR288RRZ	Illumina HiSeq 2500	Single	https://www.encodeproject.org/files/ENCFF447GHB/@@download/ENCFF447GHB.fastq.gz
ENCFF447PJB	cell line	K562; DMSO; 1 percent; 4 hour	ENCSR062FHL	Illumina NovaSeq 6000	Paired	https://www.encodeproject.org/files/ENCFF447PJB/@@download/ENCFF447PJB.fastq.gz	https://www.encodeproject.org/files/ENCFF760XHT/@@download/ENCFF760XHT.fastq.gz
ENCFF447QKN	primary cell	activated naive CD4-positive, alpha-beta T cell; anti-CD3 and anti-CD28 coated beads; 36 hour	ENCSR944OIX	Illumina HiSeq 2500	Single	https://www.encodeproject.org/files/ENCFF447QKN/@@download/ENCFF447QKN.fastq.gz
ENCFF447UEE	cell line	HT1080	ENCSR166QLP	Illumina HiSeq 2000	Paired	https://www.encodeproject.org/files/ENCFF447UEE/@@download/ENCFF447UEE.fastq.gz	https://www.encodeproject.org/files/ENCFF058MHC/@@download/ENCFF058MHC.fastq.gz
ENCFF449OGO	primary cell	activated CD4-positive, alpha-beta T cell; anti-CD3 and anti-CD28 coated beads, Interleukin-2; 10 ng/mL; 5 day, 7 day	ENCSR593MZL	Illumina HiSeq 2500	Single	https://www.encodeproject.org/files/ENCFF449OGO/@@download/ENCFF449OGO.fastq.gz
ENCFF449SKM	primary cell	activated CD8-positive, alpha-beta memory T cell; anti-CD3 and anti-CD28 coated beads; 36 hour	ENCSR817WHQ	Illumina HiSeq 2500	Single	https://www.encodeproject.org/files/ENCFF449SKM/@@download/ENCFF449SKM.fastq.gz
ENCFF449WSS	tissue	middle frontal area 46	ENCSR171ZNI	Illumina HiSeq 2500	Single	https://www.encodeproject.org/files/ENCFF449WSS/@@download/ENCFF449WSS.fastq.gz
ENCFF455UMQ	tissue	spleen	ENCSR194HVU	Illumina HiSeq 2500	Paired	https://www.encodeproject.org/files/ENCFF455UMQ/@@download/ENCFF455UMQ.fastq.gz	https://www.encodeproject.org/files/ENCFF361OLP/@@download/ENCFF361OLP.fastq.gz
ENCFF457EKI	tissue	middle frontal area 46	ENCSR563SJY	Illumina HiSeq 2500	Single	https://www.encodeproject.org/files/ENCFF457EKI/@@download/ENCFF457EKI.fastq.gz
ENCFF460GEN	tissue	subcutaneous adipose tissue	ENCSR504NIU	Illumina HiSeq 2500	Paired	https://www.encodeproject.org/files/ENCFF460GEN/@@download/ENCFF460GEN.fastq.gz	https://www.encodeproject.org/files/ENCFF222EUQ/@@download/ENCFF222EUQ.fastq.gz
ENCFF460YNS	tissue	middle frontal area 46	ENCSR013HWB	Illumina HiSeq 2500	Single	https://www.encodeproject.org/files/ENCFF460YNS/@@download/ENCFF460YNS.fastq.gz
ENCFF463TUV	tissue	subcutaneous adipose tissue	ENCSR150QJY	Illumina HiSeq 2500	Paired	https://www.encodeproject.org/files/ENCFF463TUV/@@download/ENCFF463TUV.fastq.gz	https://www.encodeproject.org/files/ENCFF364IAX/@@download/ENCFF364IAX.fastq.gz
ENCFF464PFE	primary cell	airway epithelial cell	ENCSR822SUG	Illumina HiSeq 2000	Paired	https://www.encodeproject.org/files/ENCFF464PFE/@@download/ENCFF464PFE.fastq.gz	https://www.encodeproject.org/files/ENCFF987MZF/@@download/ENCFF987MZF.fastq.gz
ENCFF466DUG	primary cell	activated CD8-positive, alpha-beta T cell; anti-CD3 and anti-CD28 coated beads, Interleukin-2; 10 ng/mL; 5 day, 7 day	ENCSR552RFJ	Illumina HiSeq 2500	Single	https://www.encodeproject.org/files/ENCFF466DUG/@@download/ENCFF466DUG.fastq.gz
ENCFF466JVX	tissue	middle frontal area 46	ENCSR154PNU	Illumina HiSeq 2500	Single	https://www.encodeproject.org/files/ENCFF466JVX/@@download/ENCFF466JVX.fastq.gz
ENCFF468EIW	tissue	uterus	ENCSR071ZLM	Illumina HiSeq 2500	Paired	https://www.encodeproject.org/files/ENCFF468EIW/@@download/ENCFF468EIW.fastq.gz	https://www.encodeproject.org/files/ENCFF093MHL/@@download/ENCFF093MHL.fastq.gz
ENCFF470KZE	tissue	middle frontal area 46	ENCSR793SPM	Illumina HiSeq 2500	Single	https://www.encodeproject.org/files/ENCFF470KZE/@@download/ENCFF470KZE.fastq.gz
ENCFF470LXI	cell line	HFFc6	ENCSR735JKB	Illumina HiSeq 2500	Single	https://www.encodeproject.org/files/ENCFF470LXI/@@download/ENCFF470LXI.fastq.gz
ENCFF470ZTS	cell line	SK-MEL-5	ENCSR291DJH	Illumina HiSeq 2000	Paired	https://www.encodeproject.org/files/ENCFF470ZTS/@@download/ENCFF470ZTS.fastq.gz	https://www.encodeproject.org/files/ENCFF299CXA/@@download/ENCFF299CXA.fastq.gz
ENCFF471JTQ	tissue	heart right ventricle	ENCSR278TQR	Illumina HiSeq 2500	Single	https://www.encodeproject.org/files/ENCFF471JTQ/@@download/ENCFF471JTQ.fastq.gz
ENCFF471XKR	primary cell	naive thymus-derived CD4-positive, alpha-beta T cell	ENCSR235PLU	Illumina HiSeq 2500	Single	https://www.encodeproject.org/files/ENCFF471XKR/@@download/ENCFF471XKR.fastq.gz
ENCFF471ZDB	in vitro differentiated cells	endothelial cell	ENCSR429EGC	Illumina HiSeq 2500	Single	https://www.encodeproject.org/files/ENCFF471ZDB/@@download/ENCFF471ZDB.fastq.gz
ENCFF472BBU	in vitro differentiated cells	endodermal cell	ENCSR291TRJ	Illumina HiSeq 2500	Single	https://www.encodeproject.org/files/ENCFF472BBU/@@download/ENCFF472BBU.fastq.gz
ENCFF472XMI	in vitro differentiated cells	chondrocyte	ENCSR774MGO	Illumina HiSeq 2500	Single	https://www.encodeproject.org/files/ENCFF472XMI/@@download/ENCFF472XMI.fastq.gz
ENCFF474TBF	cell line	WTC11	ENCSR056TWA	Illumina NextSeq 500	Paired	https://www.encodeproject.org/files/ENCFF474TBF/@@download/ENCFF474TBF.fastq.gz	https://www.encodeproject.org/files/ENCFF519ISD/@@download/ENCFF519ISD.fastq.gz
ENCFF476PHC	cell line	H1	ENCSR537BCG	Illumina Genome Analyzer II	Single	https://www.encodeproject.org/files/ENCFF476PHC/@@download/ENCFF476PHC.fastq.gz
ENCFF478FUY	primary cell	activated CD4-positive, alpha-beta T cell; anti-CD3 and anti-CD28 coated beads, Interleukin-2; 10 ng/mL; 14 day, 24 day	ENCSR052SDT	Illumina HiSeq 2500	Single	https://www.encodeproject.org/files/ENCFF478FUY/@@download/ENCFF478FUY.fastq.gz
ENCFF479JTM	primary cell	epithelial cell of proximal tubule	ENCSR118TVR	Illumina HiSeq 2000	Paired	https://www.encodeproject.org/files/ENCFF479JTM/@@download/ENCFF479JTM.fastq.gz	https://www.encodeproject.org/files/ENCFF671HJW/@@download/ENCFF671HJW.fastq.gz
ENCFF479YLJ	tissue	middle frontal area 46	ENCSR290IHM	Illumina NextSeq 2000	Single	https://www.encodeproject.org/files/ENCFF479YLJ/@@download/ENCFF479YLJ.fastq.gz
ENCFF480JIK	tissue	aorta	ENCSR185TQB	Illumina HiSeq 2500	Single	https://www.encodeproject.org/files/ENCFF480JIK/@@download/ENCFF480JIK.fastq.gz
ENCFF480YLH	primary cell	bronchus fibroblast of lung	ENCSR620NSN	Illumina HiSeq 2000	Paired	https://www.encodeproject.org/files/ENCFF480YLH/@@download/ENCFF480YLH.fastq.gz	https://www.encodeproject.org/files/ENCFF172EXJ/@@download/ENCFF172EXJ.fastq.gz
ENCFF481QOS	primary cell	T-cell	ENCSR336VTK	Illumina NovaSeq 6000	Single	https://www.encodeproject.org/files/ENCFF481QOS/@@download/ENCFF481QOS.fastq.gz
ENCFF481XTJ	primary cell	activated CD4-positive, alpha-beta memory T cell; anti-CD3 and anti-CD28 coated beads; 36 hour	ENCSR694AWV	Illumina HiSeq 2500	Single	https://www.encodeproject.org/files/ENCFF481XTJ/@@download/ENCFF481XTJ.fastq.gz
ENCFF482GFQ	cell line	HFFc6	ENCSR146ZSP	Illumina HiSeq 2500	Single	https://www.encodeproject.org/files/ENCFF482GFQ/@@download/ENCFF482GFQ.fastq.gz
ENCFF482SFO	cell line	SK-N-DZ	ENCSR255NYQ	Illumina HiSeq 2000	Paired	https://www.encodeproject.org/files/ENCFF482SFO/@@download/ENCFF482SFO.fastq.gz	https://www.encodeproject.org/files/ENCFF691TRA/@@download/ENCFF691TRA.fastq.gz
ENCFF483BWF	cell line	HFFc6	ENCSR146ZSP	Illumina HiSeq 2500	Single	https://www.encodeproject.org/files/ENCFF483BWF/@@download/ENCFF483BWF.fastq.gz
ENCFF483NBR	tissue	upper lobe of left lung	ENCSR406SAW	Illumina HiSeq 2500	Paired	https://www.encodeproject.org/files/ENCFF483NBR/@@download/ENCFF483NBR.fastq.gz	https://www.encodeproject.org/files/ENCFF226NNE/@@download/ENCFF226NNE.fastq.gz
ENCFF485HAW	tissue	middle frontal area 46	ENCSR318WUN	Illumina HiSeq 2500	Single	https://www.encodeproject.org/files/ENCFF485HAW/@@download/ENCFF485HAW.fastq.gz
ENCFF486ONL	cell line	LHCN-M2	ENCSR332DBS	Illumina HiSeq 2000	Paired	https://www.encodeproject.org/files/ENCFF486ONL/@@download/ENCFF486ONL.fastq.gz	https://www.encodeproject.org/files/ENCFF774XRD/@@download/ENCFF774XRD.fastq.gz
ENCFF486WMW	tissue	middle frontal area 46	ENCSR863EIY	Illumina HiSeq 2500	Single	https://www.encodeproject.org/files/ENCFF486WMW/@@download/ENCFF486WMW.fastq.gz
ENCFF491QWJ	cell line	A549; GW870086; 1 μM; 4 hour	ENCSR599BTG	Illumina NovaSeq 6000	Paired	https://www.encodeproject.org/files/ENCFF491QWJ/@@download/ENCFF491QWJ.fastq.gz	https://www.encodeproject.org/files/ENCFF476GTJ/@@download/ENCFF476GTJ.fastq.gz
ENCFF492PIB	cell line	WTC11	ENCSR450EXF	Illumina NovaSeq 6000	Single	https://www.encodeproject.org/files/ENCFF492PIB/@@download/ENCFF492PIB.fastq.gz
ENCFF492ZXU	tissue	middle frontal area 46	ENCSR591ZCN	Illumina HiSeq 2500	Single	https://www.encodeproject.org/files/ENCFF492ZXU/@@download/ENCFF492ZXU.fastq.gz
ENCFF493KQW	cell line	K562	ENCSR615EEK	Illumina NovaSeq 6000	Single	https://www.encodeproject.org/files/ENCFF493KQW/@@download/ENCFF493KQW.fastq.gz
ENCFF497SYG	primary cell	T-cell	ENCSR306IAW	Illumina NovaSeq 6000	Single	https://www.encodeproject.org/files/ENCFF497SYG/@@download/ENCFF497SYG.fastq.gz
ENCFF498FDF	in vitro differentiated cells	endodermal cell	ENCSR266XAJ	Illumina HiSeq 2500	Paired	https://www.encodeproject.org/files/ENCFF498FDF/@@download/ENCFF498FDF.fastq.gz	https://www.encodeproject.org/files/ENCFF181VTP/@@download/ENCFF181VTP.fastq.gz
ENCFF500IAP	tissue	adrenal gland	ENCSR763OMY	Illumina HiSeq 2500	Single	https://www.encodeproject.org/files/ENCFF500IAP/@@download/ENCFF500IAP.fastq.gz
ENCFF501IWR	tissue	spleen	ENCSR074FTH	Illumina HiSeq 2500	Single	https://www.encodeproject.org/files/ENCFF501IWR/@@download/ENCFF501IWR.fastq.gz
ENCFF502JCS	primary cell	endometrial microvascular endothelial cells	ENCSR919MZM	Illumina HiSeq 2000	Paired	https://www.encodeproject.org/files/ENCFF502JCS/@@download/ENCFF502JCS.fastq.gz	https://www.encodeproject.org/files/ENCFF884ITM/@@download/ENCFF884ITM.fastq.gz
ENCFF505EFI	tissue	lower lobe of left lung	ENCSR568UGZ	Illumina HiSeq 2500	Single	https://www.encodeproject.org/files/ENCFF505EFI/@@download/ENCFF505EFI.fastq.gz
ENCFF509JLH	primary cell	glomerular endothelial cell	ENCSR878EUT	Illumina HiSeq 2000	Paired	https://www.encodeproject.org/files/ENCFF509JLH/@@download/ENCFF509JLH.fastq.gz	https://www.encodeproject.org/files/ENCFF867UER/@@download/ENCFF867UER.fastq.gz
ENCFF511XGS	cell line	A549; CORT108297; 1 μM; 4 hour	ENCSR018YHY	Illumina NovaSeq 6000	Paired	https://www.encodeproject.org/files/ENCFF511XGS/@@download/ENCFF511XGS.fastq.gz	https://www.encodeproject.org/files/ENCFF381ILY/@@download/ENCFF381ILY.fastq.gz
ENCFF513IHO	tissue	middle frontal area 46	ENCSR025BZY	Illumina HiSeq 2500	Single	https://www.encodeproject.org/files/ENCFF513IHO/@@download/ENCFF513IHO.fastq.gz
ENCFF517RES	tissue	body of pancreas	ENCSR671IYC	Illumina HiSeq 2500	Paired	https://www.encodeproject.org/files/ENCFF517RES/@@download/ENCFF517RES.fastq.gz	https://www.encodeproject.org/files/ENCFF285HWP/@@download/ENCFF285HWP.fastq.gz
ENCFF518ZJI	tissue	heart right ventricle	ENCSR915EBZ	Illumina HiSeq 2500	Single	https://www.encodeproject.org/files/ENCFF518ZJI/@@download/ENCFF518ZJI.fastq.gz
ENCFF522IKA	primary cell	naive thymus-derived CD4-positive, alpha-beta T cell	ENCSR011VQI	Illumina HiSeq 2500	Single	https://www.encodeproject.org/files/ENCFF522IKA/@@download/ENCFF522IKA.fastq.gz
ENCFF526JST	primary cell	activated naive CD8-positive, alpha-beta T cell; anti-CD3 and anti-CD28 coated beads; 36 hour	ENCSR409UYW	Illumina HiSeq 2500	Single	https://www.encodeproject.org/files/ENCFF526JST/@@download/ENCFF526JST.fastq.gz
ENCFF526MBC	tissue	colonic mucosa	ENCSR516BJM	Illumina NovaSeq 6000	Single	https://www.encodeproject.org/files/ENCFF526MBC/@@download/ENCFF526MBC.fastq.gz
ENCFF526ODC	primary cell	activated CD4-positive, alpha-beta T cell; anti-CD3 and anti-CD28 coated beads; 36 hour	ENCSR925GFP	Illumina HiSeq 2500	Single	https://www.encodeproject.org/files/ENCFF526ODC/@@download/ENCFF526ODC.fastq.gz
ENCFF528NHB	tissue	middle frontal area 46	ENCSR997XXK	Illumina HiSeq 2500	Single	https://www.encodeproject.org/files/ENCFF528NHB/@@download/ENCFF528NHB.fastq.gz
ENCFF533YVW	cell line	A673	ENCSR558SEE	Illumina HiSeq 2500	Single	https://www.encodeproject.org/files/ENCFF533YVW/@@download/ENCFF533YVW.fastq.gz
ENCFF534AYT	tissue	tibial nerve	ENCSR796HLX	Illumina HiSeq 2500	Paired	https://www.encodeproject.org/files/ENCFF534AYT/@@download/ENCFF534AYT.fastq.gz	https://www.encodeproject.org/files/ENCFF935LBC/@@download/ENCFF935LBC.fastq.gz
ENCFF534HFO	in vitro differentiated cells	dendritic cell; lipopolysaccharide; 100 ng/mL; 1 hour	ENCSR519NFO	Illumina HiSeq 2000	Paired	https://www.encodeproject.org/files/ENCFF534HFO/@@download/ENCFF534HFO.fastq.gz	https://www.encodeproject.org/files/ENCFF445TMO/@@download/ENCFF445TMO.fastq.gz
ENCFF538XBL	cell line	Calu3	ENCSR897JEH	Illumina HiSeq 2500	Single	https://www.encodeproject.org/files/ENCFF538XBL/@@download/ENCFF538XBL.fastq.gz
ENCFF541NUM	primary cell	epithelial cell of proximal tubule	ENCSR118TVR	Illumina HiSeq 2000	Paired	https://www.encodeproject.org/files/ENCFF541NUM/@@download/ENCFF541NUM.fastq.gz	https://www.encodeproject.org/files/ENCFF886ZUJ/@@download/ENCFF886ZUJ.fastq.gz
ENCFF542PGF	in vitro differentiated cells	osteocyte	ENCSR413QAL	Illumina HiSeq 2500	Single	https://www.encodeproject.org/files/ENCFF542PGF/@@download/ENCFF542PGF.fastq.gz
ENCFF542QBB	tissue	upper lobe of left lung	ENCSR500JSJ	Illumina NovaSeq 6000	Single	https://www.encodeproject.org/files/ENCFF542QBB/@@download/ENCFF542QBB.fastq.gz
ENCFF543XRN	cell line	K562	ENCSR792OIJ	Illumina NovaSeq 6000	Single	https://www.encodeproject.org/files/ENCFF543XRN/@@download/ENCFF543XRN.fastq.gz
ENCFF546NFA	tissue	middle frontal area 46	ENCSR096YLM	Illumina HiSeq 2500	Single	https://www.encodeproject.org/files/ENCFF546NFA/@@download/ENCFF546NFA.fastq.gz
ENCFF548JWS	in vitro differentiated cells	smooth muscle cell	ENCSR052FJA	Illumina HiSeq 2000	Paired	https://www.encodeproject.org/files/ENCFF548JWS/@@download/ENCFF548JWS.fastq.gz	https://www.encodeproject.org/files/ENCFF004IRQ/@@download/ENCFF004IRQ.fastq.gz
ENCFF549EOL	tissue	right cardiac atrium	ENCSR867WQC	Illumina HiSeq 2500	Single	https://www.encodeproject.org/files/ENCFF549EOL/@@download/ENCFF549EOL.fastq.gz
ENCFF549JWM	cell line	K562	ENCSR696YIB	Illumina HiSeq 2000	Paired	https://www.encodeproject.org/files/ENCFF549JWM/@@download/ENCFF549JWM.fastq.gz	https://www.encodeproject.org/files/ENCFF923HGD/@@download/ENCFF923HGD.fastq.gz
ENCFF552CJW	tissue	middle frontal area 46	ENCSR564CRW	Illumina HiSeq 2500	Single	https://www.encodeproject.org/files/ENCFF552CJW/@@download/ENCFF552CJW.fastq.gz
ENCFF553FOX	cell line	WTC11	ENCSR914ALB	Illumina NextSeq 500	Paired	https://www.encodeproject.org/files/ENCFF553FOX/@@download/ENCFF553FOX.fastq.gz	https://www.encodeproject.org/files/ENCFF553THN/@@download/ENCFF553THN.fastq.gz
ENCFF555CME	primary cell	activated T-cell; anti-CD3 and anti-CD28 coated beads, Interleukin-2; 50 U/mL; 4 hour	ENCSR900DUO	Illumina NovaSeq 6000	Single	https://www.encodeproject.org/files/ENCFF555CME/@@download/ENCFF555CME.fastq.gz
ENCFF556VCV	tissue	body of pancreas	ENCSR586SYA	Illumina HiSeq 2500	Paired	https://www.encodeproject.org/files/ENCFF556VCV/@@download/ENCFF556VCV.fastq.gz	https://www.encodeproject.org/files/ENCFF444CRZ/@@download/ENCFF444CRZ.fastq.gz
ENCFF558MIN	tissue	right lobe of liver	ENCSR229LFK	Illumina HiSeq 2500	Single	https://www.encodeproject.org/files/ENCFF558MIN/@@download/ENCFF558MIN.fastq.gz
ENCFF560XWN	tissue	placenta	ENCSR942YMN	Illumina HiSeq 2500	Single	https://www.encodeproject.org/files/ENCFF560XWN/@@download/ENCFF560XWN.fastq.gz
ENCFF561OCY	tissue	middle frontal area 46	ENCSR061RDC	Illumina NextSeq 2000	Single	https://www.encodeproject.org/files/ENCFF561OCY/@@download/ENCFF561OCY.fastq.gz
ENCFF567ORO	tissue	spleen	ENCSR330UMQ	Illumina HiSeq 2500	Paired	https://www.encodeproject.org/files/ENCFF567ORO/@@download/ENCFF567ORO.fastq.gz	https://www.encodeproject.org/files/ENCFF743QDT/@@download/ENCFF743QDT.fastq.gz
ENCFF568CPF	primary cell	natural killer cell	ENCSR584CVV	Illumina HiSeq 2500	Single	https://www.encodeproject.org/files/ENCFF568CPF/@@download/ENCFF568CPF.fastq.gz
ENCFF569KZV	in vitro differentiated cells	endodermal cell	ENCSR559HWG	Illumina HiSeq 2500	Single	https://www.encodeproject.org/files/ENCFF569KZV/@@download/ENCFF569KZV.fastq.gz
ENCFF569UZZ	cell line	HFFc6	ENCSR636LEU	Illumina HiSeq 2500	Single	https://www.encodeproject.org/files/ENCFF569UZZ/@@download/ENCFF569UZZ.fastq.gz
ENCFF571KLC	cell line	HFFc6	ENCSR636LEU	Illumina HiSeq 2500	Single	https://www.encodeproject.org/files/ENCFF571KLC/@@download/ENCFF571KLC.fastq.gz
ENCFF572TDH	tissue	middle frontal area 46	ENCSR965OKL	Illumina HiSeq 2500	Single	https://www.encodeproject.org/files/ENCFF572TDH/@@download/ENCFF572TDH.fastq.gz
ENCFF575LUI	tissue	mucosa of gallbladder	ENCSR343XXH	Illumina NovaSeq 6000	Single	https://www.encodeproject.org/files/ENCFF575LUI/@@download/ENCFF575LUI.fastq.gz
ENCFF575SLU	primary cell	cardiac ventricle fibroblast	ENCSR369RVN	Illumina HiSeq 2000	Paired	https://www.encodeproject.org/files/ENCFF575SLU/@@download/ENCFF575SLU.fastq.gz	https://www.encodeproject.org/files/ENCFF913CRU/@@download/ENCFF913CRU.fastq.gz
ENCFF577JBW	primary cell	activated T-cell; anti-CD3 and anti-CD28 coated beads, Interleukin-2; 50 U/mL; 4 hour	ENCSR900DUO	Illumina NovaSeq 6000	Single	https://www.encodeproject.org/files/ENCFF577JBW/@@download/ENCFF577JBW.fastq.gz
ENCFF577LNF	in vitro differentiated cells	endodermal cell	ENCSR291TRJ	Illumina HiSeq 2500	Single	https://www.encodeproject.org/files/ENCFF577LNF/@@download/ENCFF577LNF.fastq.gz
ENCFF578CTE	primary cell	foreskin keratinocyte	ENCSR034RPU	Illumina HiSeq 2000	Paired	https://www.encodeproject.org/files/ENCFF578CTE/@@download/ENCFF578CTE.fastq.gz	https://www.encodeproject.org/files/ENCFF731EBK/@@download/ENCFF731EBK.fastq.gz
ENCFF578VWP	tissue	middle frontal area 46	ENCSR671FBB	Illumina HiSeq 2500	Single	https://www.encodeproject.org/files/ENCFF578VWP/@@download/ENCFF578VWP.fastq.gz
ENCFF581XVX	cell line	A549; RU486; 1 μM; 4 hour	ENCSR048LHL	Illumina NovaSeq 6000	Paired	https://www.encodeproject.org/files/ENCFF581XVX/@@download/ENCFF581XVX.fastq.gz	https://www.encodeproject.org/files/ENCFF701PPB/@@download/ENCFF701PPB.fastq.gz
ENCFF585TEI	tissue	middle frontal area 46	ENCSR501XXE	Illumina HiSeq 2500	Single	https://www.encodeproject.org/files/ENCFF585TEI/@@download/ENCFF585TEI.fastq.gz
ENCFF585TOW	tissue	esophagus squamous epithelium	ENCSR354QPN	Illumina HiSeq 2500	Paired	https://www.encodeproject.org/files/ENCFF585TOW/@@download/ENCFF585TOW.fastq.gz	https://www.encodeproject.org/files/ENCFF230GLF/@@download/ENCFF230GLF.fastq.gz
ENCFF586FDS	tissue	placenta	ENCSR244HHV	Illumina HiSeq 2500	Single	https://www.encodeproject.org/files/ENCFF586FDS/@@download/ENCFF586FDS.fastq.gz
ENCFF586FNT	cell line	HFFc6	ENCSR381OTM	Illumina HiSeq 2500	Single	https://www.encodeproject.org/files/ENCFF586FNT/@@download/ENCFF586FNT.fastq.gz
ENCFF586REW	primary cell	naive thymus-derived CD8-positive, alpha-beta T cell	ENCSR692DIM	Illumina HiSeq 2500	Single	https://www.encodeproject.org/files/ENCFF586REW/@@download/ENCFF586REW.fastq.gz
ENCFF587OYZ	cell line	A549; Hydrocortisone; 1 μM; 4 hour	ENCSR522CJR	Illumina NovaSeq 6000	Paired	https://www.encodeproject.org/files/ENCFF587OYZ/@@download/ENCFF587OYZ.fastq.gz	https://www.encodeproject.org/files/ENCFF921JRE/@@download/ENCFF921JRE.fastq.gz
ENCFF588NKA	primary cell	naive thymus-derived CD4-positive, alpha-beta T cell	ENCSR011VQI	Illumina HiSeq 2500	Single	https://www.encodeproject.org/files/ENCFF588NKA/@@download/ENCFF588NKA.fastq.gz
ENCFF588UTO	tissue	placenta	ENCSR648YUM	Illumina HiSeq 2500	Single	https://www.encodeproject.org/files/ENCFF588UTO/@@download/ENCFF588UTO.fastq.gz
ENCFF590QDU	cell line	WTC11; IWP-2; 7.5 μM; 48 hour	ENCSR723OPL	Illumina NextSeq 500	Paired	https://www.encodeproject.org/files/ENCFF590QDU/@@download/ENCFF590QDU.fastq.gz	https://www.encodeproject.org/files/ENCFF516CWL/@@download/ENCFF516CWL.fastq.gz
ENCFF592UZR	primary cell	T-cell	ENCSR306IAW	Illumina NovaSeq 6000	Single	https://www.encodeproject.org/files/ENCFF592UZR/@@download/ENCFF592UZR.fastq.gz
ENCFF594SZG	cell line	H4	ENCSR919QJT	Illumina HiSeq 2000	Paired	https://www.encodeproject.org/files/ENCFF594SZG/@@download/ENCFF594SZG.fastq.gz	https://www.encodeproject.org/files/ENCFF288QUM/@@download/ENCFF288QUM.fastq.gz
ENCFF594VBE	tissue	middle frontal area 46	ENCSR596KAH	Illumina NextSeq 2000	Single	https://www.encodeproject.org/files/ENCFF594VBE/@@download/ENCFF594VBE.fastq.gz
ENCFF595JMV	primary cell	activated CD4-positive, alpha-beta T cell; anti-CD3 and anti-CD28 coated beads, Interleukin-2; 10 ng/mL; 5 day, 7 day	ENCSR593MZL	Illumina HiSeq 2500	Single	https://www.encodeproject.org/files/ENCFF595JMV/@@download/ENCFF595JMV.fastq.gz
ENCFF595XWX	primary cell	naive thymus-derived CD8-positive, alpha-beta T cell	ENCSR473XAP	Illumina HiSeq 2500	Single	https://www.encodeproject.org/files/ENCFF595XWX/@@download/ENCFF595XWX.fastq.gz
ENCFF596BHE	tissue	left lobe of liver	ENCSR357BYU	Illumina NovaSeq 6000	Single	https://www.encodeproject.org/files/ENCFF596BHE/@@download/ENCFF596BHE.fastq.gz
ENCFF596YNO	primary cell	endothelial cell of umbilical vein	ENCSR993JMV	Illumina HiSeq 2500	Single	https://www.encodeproject.org/files/ENCFF596YNO/@@download/ENCFF596YNO.fastq.gz
ENCFF597KYV	in vitro differentiated cells	motor neuron	ENCSR215KUO	Illumina NovaSeq 6000	Paired	https://www.encodeproject.org/files/ENCFF597KYV/@@download/ENCFF597KYV.fastq.gz	https://www.encodeproject.org/files/ENCFF614EBV/@@download/ENCFF614EBV.fastq.gz
ENCFF605GRX	tissue	left cardiac atrium	ENCSR993IPO	Illumina HiSeq 2500	Single	https://www.encodeproject.org/files/ENCFF605GRX/@@download/ENCFF605GRX.fastq.gz
ENCFF605OUE	primary cell	activated T-helper 1 cell; Interleukin-12 subunit beta, Interleukin-4 antibody, Interleukin-2, Interleukin-12 subunit alpha, anti-CD3 and anti-CD28 coated beads; 10 ng/mL, 30 ng/mL, 1 ng/mL; 14 hour, 24 hour, 36 hour	ENCSR475KPG	Illumina HiSeq 2500	Single	https://www.encodeproject.org/files/ENCFF605OUE/@@download/ENCFF605OUE.fastq.gz
ENCFF605VBT	primary cell	glomerular endothelial cell	ENCSR878EUT	Illumina HiSeq 2000	Paired	https://www.encodeproject.org/files/ENCFF605VBT/@@download/ENCFF605VBT.fastq.gz	https://www.encodeproject.org/files/ENCFF765PKE/@@download/ENCFF765PKE.fastq.gz
ENCFF605ZSW	in vitro differentiated cells	astrocyte	ENCSR129VBC	Illumina HiSeq 2500	Single	https://www.encodeproject.org/files/ENCFF605ZSW/@@download/ENCFF605ZSW.fastq.gz
ENCFF606ZTR	cell line	K562	ENCSR885DVH	Illumina HiSeq 2000	Paired	https://www.encodeproject.org/files/ENCFF606ZTR/@@download/ENCFF606ZTR.fastq.gz	https://www.encodeproject.org/files/ENCFF444KCV/@@download/ENCFF444KCV.fastq.gz
ENCFF607IES	tissue	ascending aorta	ENCSR719PXC	Illumina HiSeq 2500	Paired	https://www.encodeproject.org/files/ENCFF607IES/@@download/ENCFF607IES.fastq.gz	https://www.encodeproject.org/files/ENCFF444VMO/@@download/ENCFF444VMO.fastq.gz
ENCFF609HPU	in vitro differentiated cells	dendritic cell; lipopolysaccharide; 100 ng/mL; 6 hour	ENCSR916YUR	Illumina HiSeq 2000	Paired	https://www.encodeproject.org/files/ENCFF609HPU/@@download/ENCFF609HPU.fastq.gz	https://www.encodeproject.org/files/ENCFF617GOF/@@download/ENCFF617GOF.fastq.gz
ENCFF609SCM	tissue	ovary	ENCSR841ADZ	Illumina HiSeq 2500	Paired	https://www.encodeproject.org/files/ENCFF609SCM/@@download/ENCFF609SCM.fastq.gz	https://www.encodeproject.org/files/ENCFF454PGN/@@download/ENCFF454PGN.fastq.gz
ENCFF610CVY	cell line	A549; Hydrocortisone; 1 μM; 4 hour	ENCSR522CJR	Illumina NovaSeq 6000	Paired	https://www.encodeproject.org/files/ENCFF610CVY/@@download/ENCFF610CVY.fastq.gz	https://www.encodeproject.org/files/ENCFF044BJB/@@download/ENCFF044BJB.fastq.gz
ENCFF610XMR	tissue	gastroesophageal sphincter	ENCSR035SKV	Illumina HiSeq 2500	Paired	https://www.encodeproject.org/files/ENCFF610XMR/@@download/ENCFF610XMR.fastq.gz	https://www.encodeproject.org/files/ENCFF241TGO/@@download/ENCFF241TGO.fastq.gz
ENCFF611FPK	tissue	middle frontal area 46	ENCSR277QAN	Illumina HiSeq 2500	Single	https://www.encodeproject.org/files/ENCFF611FPK/@@download/ENCFF611FPK.fastq.gz
ENCFF611IUQ	primary cell	CD8-positive, alpha-beta memory T cell	ENCSR446LDS	Illumina HiSeq 2500	Single	https://www.encodeproject.org/files/ENCFF611IUQ/@@download/ENCFF611IUQ.fastq.gz
ENCFF612VIK	tissue	gastroesophageal sphincter	ENCSR740YMS	Illumina HiSeq 2500	Paired	https://www.encodeproject.org/files/ENCFF612VIK/@@download/ENCFF612VIK.fastq.gz	https://www.encodeproject.org/files/ENCFF940WWE/@@download/ENCFF940WWE.fastq.gz
ENCFF613DIB	tissue	right cardiac atrium	ENCSR853TXT	Illumina HiSeq 2500	Single	https://www.encodeproject.org/files/ENCFF613DIB/@@download/ENCFF613DIB.fastq.gz
ENCFF614AOP	cell line	A549; DMSO; 1 μM; 4 hour	ENCSR414IGI	Illumina NovaSeq 6000	Paired	https://www.encodeproject.org/files/ENCFF614AOP/@@download/ENCFF614AOP.fastq.gz	https://www.encodeproject.org/files/ENCFF926ZJG/@@download/ENCFF926ZJG.fastq.gz
ENCFF615CXV	cell line	A549; RU486; 1 μM; 4 hour	ENCSR048LHL	Illumina NovaSeq 6000	Paired	https://www.encodeproject.org/files/ENCFF615CXV/@@download/ENCFF615CXV.fastq.gz	https://www.encodeproject.org/files/ENCFF203TDQ/@@download/ENCFF203TDQ.fastq.gz
ENCFF615PMF	primary cell	T-helper 1 cell; Interleukin-12 subunit alpha, Interleukin-12 subunit beta, Interleukin-4 antibody; 30 ng/mL, 1 ng/mL; 36 hour	ENCSR743TJZ	Illumina HiSeq 2500	Single	https://www.encodeproject.org/files/ENCFF615PMF/@@download/ENCFF615PMF.fastq.gz
ENCFF618HGK	tissue	testis	ENCSR344MQK	Illumina HiSeq 2500	Paired	https://www.encodeproject.org/files/ENCFF618HGK/@@download/ENCFF618HGK.fastq.gz	https://www.encodeproject.org/files/ENCFF555GLO/@@download/ENCFF555GLO.fastq.gz
ENCFF621NOL	cell line	WTC11	ENCSR450EXF	Illumina NovaSeq 6000	Single	https://www.encodeproject.org/files/ENCFF621NOL/@@download/ENCFF621NOL.fastq.gz
ENCFF622NAT	tissue	left ventricle myocardium superior	ENCSR876TAN	Illumina HiSeq 2500	Single	https://www.encodeproject.org/files/ENCFF622NAT/@@download/ENCFF622NAT.fastq.gz
ENCFF622WUG	tissue	middle frontal area 46	ENCSR138MMB	Illumina HiSeq 2500	Single	https://www.encodeproject.org/files/ENCFF622WUG/@@download/ENCFF622WUG.fastq.gz
ENCFF623WSO	tissue	lower leg skin	ENCSR460YCS	Illumina HiSeq 2000	Paired	https://www.encodeproject.org/files/ENCFF623WSO/@@download/ENCFF623WSO.fastq.gz	https://www.encodeproject.org/files/ENCFF728KPM/@@download/ENCFF728KPM.fastq.gz
ENCFF625ADV	tissue	middle frontal area 46	ENCSR158VWD	Illumina HiSeq 2500	Single	https://www.encodeproject.org/files/ENCFF625ADV/@@download/ENCFF625ADV.fastq.gz
ENCFF628HZS	tissue	esophagus muscularis mucosa	ENCSR098BUF	Illumina HiSeq 2500	Paired	https://www.encodeproject.org/files/ENCFF628HZS/@@download/ENCFF628HZS.fastq.gz	https://www.encodeproject.org/files/ENCFF360VAJ/@@download/ENCFF360VAJ.fastq.gz
ENCFF630TEI	tissue	middle frontal area 46	ENCSR728FFT	Illumina HiSeq 2500	Single	https://www.encodeproject.org/files/ENCFF630TEI/@@download/ENCFF630TEI.fastq.gz
ENCFF630XLI	tissue	thoracic aorta	ENCSR837ZLY	Illumina HiSeq 2000	Paired	https://www.encodeproject.org/files/ENCFF630XLI/@@download/ENCFF630XLI.fastq.gz	https://www.encodeproject.org/files/ENCFF915DYV/@@download/ENCFF915DYV.fastq.gz
ENCFF631EFY	tissue	middle frontal area 46	ENCSR922XPO	Illumina HiSeq 2500	Single	https://www.encodeproject.org/files/ENCFF631EFY/@@download/ENCFF631EFY.fastq.gz
ENCFF638CDX	cell line	GM23338	ENCSR379DEC	Illumina HiSeq 2500	Single	https://www.encodeproject.org/files/ENCFF638CDX/@@download/ENCFF638CDX.fastq.gz
ENCFF639AOQ	tissue	middle frontal area 46	ENCSR377MTB	Illumina HiSeq 2500	Single	https://www.encodeproject.org/files/ENCFF639AOQ/@@download/ENCFF639AOQ.fastq.gz
ENCFF639LUH	cell line	HFFc6	ENCSR381OTM	Illumina HiSeq 2500	Single	https://www.encodeproject.org/files/ENCFF639LUH/@@download/ENCFF639LUH.fastq.gz
ENCFF640ENZ	tissue	tibial nerve	ENCSR272UNO	Illumina HiSeq 2500	Paired	https://www.encodeproject.org/files/ENCFF640ENZ/@@download/ENCFF640ENZ.fastq.gz	https://www.encodeproject.org/files/ENCFF775AKZ/@@download/ENCFF775AKZ.fastq.gz
ENCFF641MEN	tissue	Right ventricle myocardium superior	ENCSR132VGJ	Illumina HiSeq 2500	Single	https://www.encodeproject.org/files/ENCFF641MEN/@@download/ENCFF641MEN.fastq.gz
ENCFF644ACF	cell line	A549; Hydrocortisone; 1 μM; 4 hour	ENCSR522CJR	Illumina NovaSeq 6000	Paired	https://www.encodeproject.org/files/ENCFF644ACF/@@download/ENCFF644ACF.fastq.gz	https://www.encodeproject.org/files/ENCFF553EEG/@@download/ENCFF553EEG.fastq.gz
ENCFF644UKX	primary cell	mesangial cell	ENCSR198TKA	Illumina HiSeq 2000	Paired	https://www.encodeproject.org/files/ENCFF644UKX/@@download/ENCFF644UKX.fastq.gz	https://www.encodeproject.org/files/ENCFF552KDV/@@download/ENCFF552KDV.fastq.gz
ENCFF648XQJ	cell line	A549; Hydrocortisone; 1 μM; 4 hour	ENCSR522CJR	Illumina NovaSeq 6000	Paired	https://www.encodeproject.org/files/ENCFF648XQJ/@@download/ENCFF648XQJ.fastq.gz	https://www.encodeproject.org/files/ENCFF532KUB/@@download/ENCFF532KUB.fastq.gz
ENCFF649ASL	in vitro differentiated cells	dendritic cell; lipopolysaccharide; 100 ng/mL; 4 hour	ENCSR571IUZ	Illumina HiSeq 2000	Single	https://www.encodeproject.org/files/ENCFF649ASL/@@download/ENCFF649ASL.fastq.gz
ENCFF650HFX	cell line	H9	ENCSR712BRU	Illumina HiSeq 2500	Single	https://www.encodeproject.org/files/ENCFF650HFX/@@download/ENCFF650HFX.fastq.gz
ENCFF650LGT	tissue	middle frontal area 46	ENCSR497KUU	Illumina HiSeq 2500	Single	https://www.encodeproject.org/files/ENCFF650LGT/@@download/ENCFF650LGT.fastq.gz
ENCFF652IAG	cell line	WTC11	ENCSR056TWA	Illumina NextSeq 500	Paired	https://www.encodeproject.org/files/ENCFF652IAG/@@download/ENCFF652IAG.fastq.gz	https://www.encodeproject.org/files/ENCFF300NKO/@@download/ENCFF300NKO.fastq.gz
ENCFF653EZE	in vitro differentiated cells	hepatocyte	ENCSR908ZAS	Illumina HiSeq 2000	Paired	https://www.encodeproject.org/files/ENCFF653EZE/@@download/ENCFF653EZE.fastq.gz	https://www.encodeproject.org/files/ENCFF644RGE/@@download/ENCFF644RGE.fastq.gz
ENCFF654QPE	cell line	A549; CORT108297; 1 μM; 4 hour	ENCSR018YHY	Illumina NovaSeq 6000	Paired	https://www.encodeproject.org/files/ENCFF654QPE/@@download/ENCFF654QPE.fastq.gz	https://www.encodeproject.org/files/ENCFF872WWB/@@download/ENCFF872WWB.fastq.gz
ENCFF656JLB	primary cell	activated CD4-positive, alpha-beta T cell; anti-CD3 and anti-CD28 coated beads, Interleukin-2; 10 ng/mL; 5 day, 7 day	ENCSR899IVV	Illumina HiSeq 2500	Single	https://www.encodeproject.org/files/ENCFF656JLB/@@download/ENCFF656JLB.fastq.gz
ENCFF656QHH	primary cell	myometrial cell	ENCSR371VGV	Illumina HiSeq 2000	Paired	https://www.encodeproject.org/files/ENCFF656QHH/@@download/ENCFF656QHH.fastq.gz	https://www.encodeproject.org/files/ENCFF260PHQ/@@download/ENCFF260PHQ.fastq.gz
ENCFF656QYW	in vitro differentiated cells	neural crest cell	ENCSR761SHI	Illumina HiSeq 2500	Single	https://www.encodeproject.org/files/ENCFF656QYW/@@download/ENCFF656QYW.fastq.gz
ENCFF658CDP	tissue	middle frontal area 46	ENCSR755FNG	Illumina HiSeq 2500	Single	https://www.encodeproject.org/files/ENCFF658CDP/@@download/ENCFF658CDP.fastq.gz
ENCFF658NGG	primary cell	activated naive CD4-positive, alpha-beta T cell; anti-CD3 and anti-CD28 coated beads; 36 hour	ENCSR944OIX	Illumina HiSeq 2500	Single	https://www.encodeproject.org/files/ENCFF658NGG/@@download/ENCFF658NGG.fastq.gz
ENCFF658PGS	in vitro differentiated cells	dendritic cell; lipopolysaccharide; 100 ng/mL; 4 hour	ENCSR707JVU	Illumina HiSeq 2000	Paired	https://www.encodeproject.org/files/ENCFF658PGS/@@download/ENCFF658PGS.fastq.gz	https://www.encodeproject.org/files/ENCFF408HJK/@@download/ENCFF408HJK.fastq.gz
ENCFF659BYL	tissue	middle frontal area 46	ENCSR019ICB	Illumina NextSeq 2000	Single	https://www.encodeproject.org/files/ENCFF659BYL/@@download/ENCFF659BYL.fastq.gz
ENCFF659EDN	primary cell	mammary microvascular endothelial cell	ENCSR815UVL	Illumina HiSeq 2000	Paired	https://www.encodeproject.org/files/ENCFF659EDN/@@download/ENCFF659EDN.fastq.gz	https://www.encodeproject.org/files/ENCFF976FBV/@@download/ENCFF976FBV.fastq.gz
ENCFF659KKW	in vitro differentiated cells	astrocyte	ENCSR129VBC	Illumina HiSeq 2500	Single	https://www.encodeproject.org/files/ENCFF659KKW/@@download/ENCFF659KKW.fastq.gz
ENCFF660KHL	primary cell	naive thymus-derived CD4-positive, alpha-beta T cell	ENCSR911XSA	Illumina HiSeq 2500	Single	https://www.encodeproject.org/files/ENCFF660KHL/@@download/ENCFF660KHL.fastq.gz
ENCFF660SLV	tissue	gastrocnemius medialis	ENCSR678TMV	Illumina HiSeq 2500	Paired	https://www.encodeproject.org/files/ENCFF660SLV/@@download/ENCFF660SLV.fastq.gz	https://www.encodeproject.org/files/ENCFF751QEC/@@download/ENCFF751QEC.fastq.gz
ENCFF661PVB	tissue	thoracic aorta	ENCSR429EWK	Illumina HiSeq 2000	Paired	https://www.encodeproject.org/files/ENCFF661PVB/@@download/ENCFF661PVB.fastq.gz	https://www.encodeproject.org/files/ENCFF152GUK/@@download/ENCFF152GUK.fastq.gz
ENCFF662HMZ	in vitro differentiated cells	dendritic cell; lipopolysaccharide; 100 ng/mL; 2 hour	ENCSR975YGW	Illumina HiSeq 2000	Paired	https://www.encodeproject.org/files/ENCFF662HMZ/@@download/ENCFF662HMZ.fastq.gz	https://www.encodeproject.org/files/ENCFF299PRF/@@download/ENCFF299PRF.fastq.gz
ENCFF662UOH	cell line	GM12878	ENCSR151NGC	Illumina NovaSeq 6000	Single	https://www.encodeproject.org/files/ENCFF662UOH/@@download/ENCFF662UOH.fastq.gz
ENCFF665BAC	tissue	subcutaneous adipose tissue	ENCSR671WMH	Illumina HiSeq 2500	Paired	https://www.encodeproject.org/files/ENCFF665BAC/@@download/ENCFF665BAC.fastq.gz	https://www.encodeproject.org/files/ENCFF745QMZ/@@download/ENCFF745QMZ.fastq.gz
ENCFF667CWY	tissue	subcutaneous adipose tissue	ENCSR708VVE	Illumina HiSeq 2500	Paired	https://www.encodeproject.org/files/ENCFF667CWY/@@download/ENCFF667CWY.fastq.gz	https://www.encodeproject.org/files/ENCFF360KZB/@@download/ENCFF360KZB.fastq.gz
ENCFF667IFB	cell line	GM12878	ENCSR151NGC	Illumina NovaSeq 6000	Single	https://www.encodeproject.org/files/ENCFF667IFB/@@download/ENCFF667IFB.fastq.gz
ENCFF667RSP	tissue	Peyer's patch	ENCSR544SAU	Illumina HiSeq 2500	Paired	https://www.encodeproject.org/files/ENCFF667RSP/@@download/ENCFF667RSP.fastq.gz	https://www.encodeproject.org/files/ENCFF891NXQ/@@download/ENCFF891NXQ.fastq.gz
ENCFF670KYT	tissue	middle frontal area 46	ENCSR061HMO	Illumina NextSeq 2000	Single	https://www.encodeproject.org/files/ENCFF670KYT/@@download/ENCFF670KYT.fastq.gz
ENCFF670QDK	primary cell	activated naive CD4-positive, alpha-beta T cell; anti-CD3 and anti-CD28 coated beads; 36 hour	ENCSR996OED	Illumina HiSeq 2500	Single	https://www.encodeproject.org/files/ENCFF670QDK/@@download/ENCFF670QDK.fastq.gz
ENCFF672LGP	tissue	middle frontal area 46	ENCSR718YUW	Illumina HiSeq 2500	Single	https://www.encodeproject.org/files/ENCFF672LGP/@@download/ENCFF672LGP.fastq.gz
ENCFF672NQZ	tissue	upper lobe of left lung	ENCSR589EBT	Illumina NovaSeq 6000	Single	https://www.encodeproject.org/files/ENCFF672NQZ/@@download/ENCFF672NQZ.fastq.gz
ENCFF672VNI	tissue	tibial nerve	ENCSR648OSR	Illumina HiSeq 2500	Paired	https://www.encodeproject.org/files/ENCFF672VNI/@@download/ENCFF672VNI.fastq.gz	https://www.encodeproject.org/files/ENCFF500BAC/@@download/ENCFF500BAC.fastq.gz
ENCFF674SVJ	in vitro differentiated cells	chondrocyte	ENCSR774MGO	Illumina HiSeq 2500	Single	https://www.encodeproject.org/files/ENCFF674SVJ/@@download/ENCFF674SVJ.fastq.gz
ENCFF676NTL	cell line	WTC11; CHIR 99021; 7.5 μM; 24 hour	ENCSR771DEX	Illumina NextSeq 500	Paired	https://www.encodeproject.org/files/ENCFF676NTL/@@download/ENCFF676NTL.fastq.gz	https://www.encodeproject.org/files/ENCFF757REE/@@download/ENCFF757REE.fastq.gz
ENCFF678MJD	tissue	middle frontal area 46	ENCSR693YZA	Illumina HiSeq 2500	Single	https://www.encodeproject.org/files/ENCFF678MJD/@@download/ENCFF678MJD.fastq.gz
ENCFF678UYJ	tissue	sigmoid colon	ENCSR094GVZ	Illumina HiSeq 2500	Paired	https://www.encodeproject.org/files/ENCFF678UYJ/@@download/ENCFF678UYJ.fastq.gz	https://www.encodeproject.org/files/ENCFF843WIP/@@download/ENCFF843WIP.fastq.gz
ENCFF681BAT	cell line	A549; Mapracorat; 1 μM; 4 hour	ENCSR234WEZ	Illumina NovaSeq 6000	Paired	https://www.encodeproject.org/files/ENCFF681BAT/@@download/ENCFF681BAT.fastq.gz	https://www.encodeproject.org/files/ENCFF472MKT/@@download/ENCFF472MKT.fastq.gz
ENCFF681VWA	primary cell	activated CD4-positive, alpha-beta memory T cell; anti-CD3 and anti-CD28 coated beads, Interleukin-2; 10 ng/mL; 5 day, 7 day	ENCSR856VAD	Illumina HiSeq 2500	Single	https://www.encodeproject.org/files/ENCFF681VWA/@@download/ENCFF681VWA.fastq.gz
ENCFF686VHU	cell line	A549; CpdA; 1 μM; 4 hour	ENCSR307PVU	Illumina NovaSeq 6000	Paired	https://www.encodeproject.org/files/ENCFF686VHU/@@download/ENCFF686VHU.fastq.gz	https://www.encodeproject.org/files/ENCFF315VYG/@@download/ENCFF315VYG.fastq.gz
ENCFF687LFX	tissue	heart left ventricle	ENCSR570DQR	Illumina HiSeq 2500	Single	https://www.encodeproject.org/files/ENCFF687LFX/@@download/ENCFF687LFX.fastq.gz
ENCFF687RMD	tissue	spleen	ENCSR621PZI	Illumina HiSeq 2500	Single	https://www.encodeproject.org/files/ENCFF687RMD/@@download/ENCFF687RMD.fastq.gz
ENCFF687XKK	cell line	SK-MEL-5	ENCSR291DJH	Illumina HiSeq 2000	Paired	https://www.encodeproject.org/files/ENCFF687XKK/@@download/ENCFF687XKK.fastq.gz	https://www.encodeproject.org/files/ENCFF570YTU/@@download/ENCFF570YTU.fastq.gz
ENCFF688JFN	tissue	middle frontal area 46	ENCSR634JQK	Illumina NextSeq 2000	Single	https://www.encodeproject.org/files/ENCFF688JFN/@@download/ENCFF688JFN.fastq.gz
ENCFF688TMY	cell line	WTC11; CHIR 99021; 7.5 μM; 48 hour	ENCSR758MWM	Illumina NextSeq 500	Paired	https://www.encodeproject.org/files/ENCFF688TMY/@@download/ENCFF688TMY.fastq.gz	https://www.encodeproject.org/files/ENCFF817GEJ/@@download/ENCFF817GEJ.fastq.gz
ENCFF689YVG	primary cell	pericardium fibroblast	ENCSR362HMX	Illumina HiSeq 2000	Paired	https://www.encodeproject.org/files/ENCFF689YVG/@@download/ENCFF689YVG.fastq.gz	https://www.encodeproject.org/files/ENCFF393SSS/@@download/ENCFF393SSS.fastq.gz
ENCFF690PCA	cell line	OCI-LY7	ENCSR073XFZ	Illumina HiSeq 2500	Single	https://www.encodeproject.org/files/ENCFF690PCA/@@download/ENCFF690PCA.fastq.gz
ENCFF691HJU	cell line	WTC11; IWP-2; 7.5 μM; 48 hour	ENCSR723OPL	Illumina NextSeq 500	Paired	https://www.encodeproject.org/files/ENCFF691HJU/@@download/ENCFF691HJU.fastq.gz	https://www.encodeproject.org/files/ENCFF930TEP/@@download/ENCFF930TEP.fastq.gz
ENCFF692BKB	cell line	HFFc6	ENCSR636LEU	Illumina HiSeq 2500	Single	https://www.encodeproject.org/files/ENCFF692BKB/@@download/ENCFF692BKB.fastq.gz
ENCFF693VEH	tissue	middle frontal area 46	ENCSR133PLR	Illumina HiSeq 2500	Single	https://www.encodeproject.org/files/ENCFF693VEH/@@download/ENCFF693VEH.fastq.gz
ENCFF695ZUU	cell line	G401	ENCSR653DFZ	Illumina HiSeq 2000	Paired	https://www.encodeproject.org/files/ENCFF695ZUU/@@download/ENCFF695ZUU.fastq.gz	https://www.encodeproject.org/files/ENCFF336BBB/@@download/ENCFF336BBB.fastq.gz
ENCFF696ETL	tissue	adrenal gland	ENCSR176KEW	Illumina HiSeq 2500	Single	https://www.encodeproject.org/files/ENCFF696ETL/@@download/ENCFF696ETL.fastq.gz
ENCFF700EUG	in vitro differentiated cells	myocyte	ENCSR894WMQ	Illumina HiSeq 2000	Paired	https://www.encodeproject.org/files/ENCFF700EUG/@@download/ENCFF700EUG.fastq.gz	https://www.encodeproject.org/files/ENCFF193NKV/@@download/ENCFF193NKV.fastq.gz
ENCFF702RCI	tissue	left cardiac atrium	ENCSR652PHZ	Illumina HiSeq 2500	Single	https://www.encodeproject.org/files/ENCFF702RCI/@@download/ENCFF702RCI.fastq.gz
ENCFF703HES	primary cell	natural killer cell	ENCSR584CVV	Illumina HiSeq 2500	Single	https://www.encodeproject.org/files/ENCFF703HES/@@download/ENCFF703HES.fastq.gz
ENCFF703MHM	primary cell	activated T-helper 1 cell; Interleukin-12 subunit beta, Interleukin-4 antibody, Interleukin-2, Interleukin-12 subunit alpha, anti-CD3 and anti-CD28 coated beads; 10 ng/mL, 30 ng/mL, 1 ng/mL; 14 hour, 24 hour, 36 hour	ENCSR475KPG	Illumina HiSeq 2500	Single	https://www.encodeproject.org/files/ENCFF703MHM/@@download/ENCFF703MHM.fastq.gz
ENCFF703MTQ	in vitro differentiated cells	progenitor cell of endocrine pancreas	ENCSR733JBX	Illumina HiSeq 2500	Single	https://www.encodeproject.org/files/ENCFF703MTQ/@@download/ENCFF703MTQ.fastq.gz
ENCFF705VDW	cell line	A549; GW870086; 1 μM; 4 hour	ENCSR599BTG	Illumina NovaSeq 6000	Paired	https://www.encodeproject.org/files/ENCFF705VDW/@@download/ENCFF705VDW.fastq.gz	https://www.encodeproject.org/files/ENCFF748ZCI/@@download/ENCFF748ZCI.fastq.gz
ENCFF711JSM	tissue	thyroid gland	ENCSR687HJY	Illumina HiSeq 2500	Paired	https://www.encodeproject.org/files/ENCFF711JSM/@@download/ENCFF711JSM.fastq.gz	https://www.encodeproject.org/files/ENCFF355UJC/@@download/ENCFF355UJC.fastq.gz
ENCFF712MWD	tissue	mucosa of descending colon	ENCSR681ARR	Illumina HiSeq 2500	Single	https://www.encodeproject.org/files/ENCFF712MWD/@@download/ENCFF712MWD.fastq.gz
ENCFF712SHP	cell line	H1	ENCSR537BCG	Illumina Genome Analyzer II	Single	https://www.encodeproject.org/files/ENCFF712SHP/@@download/ENCFF712SHP.fastq.gz
ENCFF712YJJ	tissue	middle frontal area 46	ENCSR693CVD	Illumina HiSeq 2500	Single	https://www.encodeproject.org/files/ENCFF712YJJ/@@download/ENCFF712YJJ.fastq.gz
ENCFF713MNU	cell line	HepG2	ENCSR181ZGR	Illumina HiSeq 2000	Paired	https://www.encodeproject.org/files/ENCFF713MNU/@@download/ENCFF713MNU.fastq.gz	https://www.encodeproject.org/files/ENCFF478DZZ/@@download/ENCFF478DZZ.fastq.gz
ENCFF714JXT	tissue	heart right ventricle	ENCSR727DPU	Illumina HiSeq 2500	Single	https://www.encodeproject.org/files/ENCFF714JXT/@@download/ENCFF714JXT.fastq.gz
ENCFF714UWF	tissue	prostate gland	ENCSR701TST	Illumina HiSeq 2500	Paired	https://www.encodeproject.org/files/ENCFF714UWF/@@download/ENCFF714UWF.fastq.gz	https://www.encodeproject.org/files/ENCFF638FRV/@@download/ENCFF638FRV.fastq.gz
ENCFF716GIG	cell line	K562	ENCSR040YBR	Illumina HiSeq 2000	Paired	https://www.encodeproject.org/files/ENCFF716GIG/@@download/ENCFF716GIG.fastq.gz	https://www.encodeproject.org/files/ENCFF415QDZ/@@download/ENCFF415QDZ.fastq.gz
ENCFF716ORU	in vitro differentiated cells	osteocyte	ENCSR413QAL	Illumina HiSeq 2500	Single	https://www.encodeproject.org/files/ENCFF716ORU/@@download/ENCFF716ORU.fastq.gz
ENCFF716UHF	cell line	PC-3	ENCSR648KDM	Illumina NovaSeq 6000	Single	https://www.encodeproject.org/files/ENCFF716UHF/@@download/ENCFF716UHF.fastq.gz
ENCFF716ZCY	in vitro differentiated cells	motor neuron	ENCSR967DSJ	Illumina NovaSeq 6000	Paired	https://www.encodeproject.org/files/ENCFF716ZCY/@@download/ENCFF716ZCY.fastq.gz	https://www.encodeproject.org/files/ENCFF436QML/@@download/ENCFF436QML.fastq.gz
ENCFF717WQU	tissue	middle frontal area 46	ENCSR914PRM	Illumina HiSeq 2500	Single	https://www.encodeproject.org/files/ENCFF717WQU/@@download/ENCFF717WQU.fastq.gz
ENCFF719HNW	primary cell	natural killer cell	ENCSR584CVV	Illumina HiSeq 2500	Single	https://www.encodeproject.org/files/ENCFF719HNW/@@download/ENCFF719HNW.fastq.gz
ENCFF719MSG	tissue	thyroid gland	ENCSR238ZZD	Illumina HiSeq 2500	Paired	https://www.encodeproject.org/files/ENCFF719MSG/@@download/ENCFF719MSG.fastq.gz	https://www.encodeproject.org/files/ENCFF120MML/@@download/ENCFF120MML.fastq.gz
ENCFF719YBM	tissue	upper lobe of left lung	ENCSR313COD	Illumina HiSeq 2500	Paired	https://www.encodeproject.org/files/ENCFF719YBM/@@download/ENCFF719YBM.fastq.gz	https://www.encodeproject.org/files/ENCFF801ZKX/@@download/ENCFF801ZKX.fastq.gz
ENCFF720QTK	in vitro differentiated cells	dendritic cell; lipopolysaccharide; 0 ng/mL; 0 hour	ENCSR870DRE	Illumina HiSeq 2000	Paired	https://www.encodeproject.org/files/ENCFF720QTK/@@download/ENCFF720QTK.fastq.gz	https://www.encodeproject.org/files/ENCFF857XKA/@@download/ENCFF857XKA.fastq.gz
ENCFF726CVX	in vitro differentiated cells	type B pancreatic cell	ENCSR352JCY	Illumina HiSeq 2500	Single	https://www.encodeproject.org/files/ENCFF726CVX/@@download/ENCFF726CVX.fastq.gz
ENCFF727AVD	tissue	pancreas	ENCSR071DYD	Illumina HiSeq 2500	Single	https://www.encodeproject.org/files/ENCFF727AVD/@@download/ENCFF727AVD.fastq.gz
ENCFF728GPJ	tissue	middle frontal area 46	ENCSR949UTT	Illumina NextSeq 2000	Single	https://www.encodeproject.org/files/ENCFF728GPJ/@@download/ENCFF728GPJ.fastq.gz
ENCFF728XIO	tissue	middle frontal area 46	ENCSR985WSV	Illumina HiSeq 2500	Single	https://www.encodeproject.org/files/ENCFF728XIO/@@download/ENCFF728XIO.fastq.gz
ENCFF730BBZ	primary cell	activated CD4-positive, alpha-beta memory T cell; anti-CD3 and anti-CD28 coated beads; 36 hour	ENCSR694AWV	Illumina HiSeq 2500	Single	https://www.encodeproject.org/files/ENCFF730BBZ/@@download/ENCFF730BBZ.fastq.gz
ENCFF730ZIV	primary cell	naive thymus-derived CD4-positive, alpha-beta T cell	ENCSR956ZVR	Illumina HiSeq 2500	Single	https://www.encodeproject.org/files/ENCFF730ZIV/@@download/ENCFF730ZIV.fastq.gz
ENCFF731CDK	tissue	heart left ventricle	ENCSR391VGU	Illumina HiSeq 2500	Paired	https://www.encodeproject.org/files/ENCFF731CDK/@@download/ENCFF731CDK.fastq.gz	https://www.encodeproject.org/files/ENCFF429YOS/@@download/ENCFF429YOS.fastq.gz
ENCFF732GVX	tissue	lower leg skin	ENCSR991HIR	Illumina HiSeq 2500	Paired	https://www.encodeproject.org/files/ENCFF732GVX/@@download/ENCFF732GVX.fastq.gz	https://www.encodeproject.org/files/ENCFF235JEO/@@download/ENCFF235JEO.fastq.gz
ENCFF734EBF	tissue	right lobe of liver	ENCSR135IAL	Illumina HiSeq 2500	Single	https://www.encodeproject.org/files/ENCFF734EBF/@@download/ENCFF734EBF.fastq.gz
ENCFF735CGN	primary cell	activated T-cell; anti-CD3 and anti-CD28 coated beads, Interleukin-2; 50 U/mL; 72 hour	ENCSR925DZW	Illumina HiSeq 2500	Single	https://www.encodeproject.org/files/ENCFF735CGN/@@download/ENCFF735CGN.fastq.gz
ENCFF735IWU	cell line	HFFc6	ENCSR841QAC	Illumina HiSeq 2500	Single	https://www.encodeproject.org/files/ENCFF735IWU/@@download/ENCFF735IWU.fastq.gz
ENCFF735PFZ	tissue	mesenteric fat pad	ENCSR838XNO	Illumina HiSeq 2500	Single	https://www.encodeproject.org/files/ENCFF735PFZ/@@download/ENCFF735PFZ.fastq.gz
ENCFF735TUJ	tissue	placenta	ENCSR899OKE	Illumina HiSeq 2500	Single	https://www.encodeproject.org/files/ENCFF735TUJ/@@download/ENCFF735TUJ.fastq.gz
ENCFF735XLW	cell line	A549; CORT108297; 1 μM; 4 hour	ENCSR018YHY	Illumina NovaSeq 6000	Paired	https://www.encodeproject.org/files/ENCFF735XLW/@@download/ENCFF735XLW.fastq.gz	https://www.encodeproject.org/files/ENCFF710HPX/@@download/ENCFF710HPX.fastq.gz
ENCFF737KMP	tissue	heart left ventricle	ENCSR131FDP	Illumina HiSeq 2500	Single	https://www.encodeproject.org/files/ENCFF737KMP/@@download/ENCFF737KMP.fastq.gz
ENCFF738AEU	cell line	HFFc6	ENCSR841QAC	Illumina HiSeq 2500	Single	https://www.encodeproject.org/files/ENCFF738AEU/@@download/ENCFF738AEU.fastq.gz
ENCFF738AUB	primary cell	activated naive CD4-positive, alpha-beta T cell; anti-CD3 and anti-CD28 coated beads, Interleukin-2; 50 U/mL; 72 hour	ENCSR241EBI	Illumina HiSeq 2500	Single	https://www.encodeproject.org/files/ENCFF738AUB/@@download/ENCFF738AUB.fastq.gz
ENCFF738DHG	cell line	WTC11	ENCSR450EXF	Illumina NovaSeq 6000	Single	https://www.encodeproject.org/files/ENCFF738DHG/@@download/ENCFF738DHG.fastq.gz
ENCFF738YZJ	primary cell	natural killer cell	ENCSR927KSI	Illumina HiSeq 2500	Single	https://www.encodeproject.org/files/ENCFF738YZJ/@@download/ENCFF738YZJ.fastq.gz
ENCFF741LMR	tissue	middle frontal area 46	ENCSR631GOR	Illumina HiSeq 2500	Single	https://www.encodeproject.org/files/ENCFF741LMR/@@download/ENCFF741LMR.fastq.gz
ENCFF741NGG	tissue	stomach	ENCSR471RUK	Illumina HiSeq 2500	Paired	https://www.encodeproject.org/files/ENCFF741NGG/@@download/ENCFF741NGG.fastq.gz	https://www.encodeproject.org/files/ENCFF582ILA/@@download/ENCFF582ILA.fastq.gz
ENCFF741UDQ	tissue	omental fat pad	ENCSR080HPT	Illumina HiSeq 2500	Paired	https://www.encodeproject.org/files/ENCFF741UDQ/@@download/ENCFF741UDQ.fastq.gz	https://www.encodeproject.org/files/ENCFF931KBF/@@download/ENCFF931KBF.fastq.gz
ENCFF742FDJ	cell line	WTC11	ENCSR450EXF	Illumina NovaSeq 6000	Single	https://www.encodeproject.org/files/ENCFF742FDJ/@@download/ENCFF742FDJ.fastq.gz
ENCFF744APZ	tissue	sciatic nerve	ENCSR631NUQ	Illumina HiSeq 2500	Single	https://www.encodeproject.org/files/ENCFF744APZ/@@download/ENCFF744APZ.fastq.gz
ENCFF745PTG	tissue	omental fat pad	ENCSR729CAZ	Illumina HiSeq 2500	Paired	https://www.encodeproject.org/files/ENCFF745PTG/@@download/ENCFF745PTG.fastq.gz	https://www.encodeproject.org/files/ENCFF824ZLA/@@download/ENCFF824ZLA.fastq.gz
ENCFF746KSI	primary cell	epithelial cell of alveolus of lung	ENCSR897KTO	Illumina HiSeq 2000	Paired	https://www.encodeproject.org/files/ENCFF746KSI/@@download/ENCFF746KSI.fastq.gz	https://www.encodeproject.org/files/ENCFF522AUB/@@download/ENCFF522AUB.fastq.gz
ENCFF747OZB	tissue	stomach	ENCSR853WOM	Illumina HiSeq 2500	Paired	https://www.encodeproject.org/files/ENCFF747OZB/@@download/ENCFF747OZB.fastq.gz	https://www.encodeproject.org/files/ENCFF882HMT/@@download/ENCFF882HMT.fastq.gz
ENCFF750YCP	cell line	WTC11	ENCSR056TWA	Illumina NextSeq 500	Paired	https://www.encodeproject.org/files/ENCFF750YCP/@@download/ENCFF750YCP.fastq.gz	https://www.encodeproject.org/files/ENCFF501RKK/@@download/ENCFF501RKK.fastq.gz
ENCFF751LMQ	tissue	thyroid gland	ENCSR532LJV	Illumina HiSeq 2000	Paired	https://www.encodeproject.org/files/ENCFF751LMQ/@@download/ENCFF751LMQ.fastq.gz	https://www.encodeproject.org/files/ENCFF188LMP/@@download/ENCFF188LMP.fastq.gz
ENCFF751NQV	cell line	HFFc6	ENCSR636LEU	Illumina HiSeq 2500	Single	https://www.encodeproject.org/files/ENCFF751NQV/@@download/ENCFF751NQV.fastq.gz
ENCFF752FXA	tissue	pancreas	ENCSR075ZTG	Illumina HiSeq 2500	Single	https://www.encodeproject.org/files/ENCFF752FXA/@@download/ENCFF752FXA.fastq.gz
ENCFF753DTZ	tissue	upper lobe of left lung	ENCSR425RGZ	Illumina HiSeq 2500	Paired	https://www.encodeproject.org/files/ENCFF753DTZ/@@download/ENCFF753DTZ.fastq.gz	https://www.encodeproject.org/files/ENCFF223QXV/@@download/ENCFF223QXV.fastq.gz
ENCFF753GPU	primary cell	cardiac atrium fibroblast	ENCSR110BDY	Illumina HiSeq 2000	Paired	https://www.encodeproject.org/files/ENCFF753GPU/@@download/ENCFF753GPU.fastq.gz	https://www.encodeproject.org/files/ENCFF403NLY/@@download/ENCFF403NLY.fastq.gz
ENCFF756NEF	in vitro differentiated cells	chondrocyte	ENCSR774MGO	Illumina HiSeq 2500	Single	https://www.encodeproject.org/files/ENCFF756NEF/@@download/ENCFF756NEF.fastq.gz
ENCFF756VPZ	tissue	lower lobe of left lung	ENCSR718RTN	Illumina HiSeq 2500	Single	https://www.encodeproject.org/files/ENCFF756VPZ/@@download/ENCFF756VPZ.fastq.gz
ENCFF757RIO	tissue	esophagus muscularis mucosa	ENCSR620LQN	Illumina HiSeq 2500	Paired	https://www.encodeproject.org/files/ENCFF757RIO/@@download/ENCFF757RIO.fastq.gz	https://www.encodeproject.org/files/ENCFF895LSY/@@download/ENCFF895LSY.fastq.gz
ENCFF759BBO	in vitro differentiated cells	mesothelial cell of epicardium	ENCSR168PXI	Illumina HiSeq 2500	Single	https://www.encodeproject.org/files/ENCFF759BBO/@@download/ENCFF759BBO.fastq.gz
ENCFF760VHN	tissue	middle frontal area 46	ENCSR395DKP	Illumina NextSeq 2000	Single	https://www.encodeproject.org/files/ENCFF760VHN/@@download/ENCFF760VHN.fastq.gz
ENCFF761PVR	cell line	NCI-H460	ENCSR164OCT	Illumina HiSeq 2000	Paired	https://www.encodeproject.org/files/ENCFF761PVR/@@download/ENCFF761PVR.fastq.gz	https://www.encodeproject.org/files/ENCFF485LRB/@@download/ENCFF485LRB.fastq.gz
ENCFF762JJD	tissue	middle frontal area 46	ENCSR562BUN	Illumina NextSeq 2000	Single	https://www.encodeproject.org/files/ENCFF762JJD/@@download/ENCFF762JJD.fastq.gz
ENCFF762WJG	primary cell	activated naive CD8-positive, alpha-beta T cell; anti-CD3 and anti-CD28 coated beads, Interleukin-2; 10 ng/mL; 5 day, 7 day	ENCSR437HKI	Illumina HiSeq 2500	Single	https://www.encodeproject.org/files/ENCFF762WJG/@@download/ENCFF762WJG.fastq.gz
ENCFF763PZL	cell line	K562	ENCSR860DWK	Illumina HiSeq 2000	Paired	https://www.encodeproject.org/files/ENCFF763PZL/@@download/ENCFF763PZL.fastq.gz	https://www.encodeproject.org/files/ENCFF497VVX/@@download/ENCFF497VVX.fastq.gz
ENCFF763QQV	tissue	left lung	ENCSR816HLU	Illumina HiSeq 2500	Single	https://www.encodeproject.org/files/ENCFF763QQV/@@download/ENCFF763QQV.fastq.gz
ENCFF764QHN	tissue	middle frontal area 46	ENCSR397GDU	Illumina HiSeq 2500	Single	https://www.encodeproject.org/files/ENCFF764QHN/@@download/ENCFF764QHN.fastq.gz
ENCFF764VXI	cell line	IMR-90	ENCSR797RXV	Illumina NovaSeq 6000	Single	https://www.encodeproject.org/files/ENCFF764VXI/@@download/ENCFF764VXI.fastq.gz
ENCFF764WQH	cell line	A549; CpdA; 1 μM; 4 hour	ENCSR307PVU	Illumina NovaSeq 6000	Paired	https://www.encodeproject.org/files/ENCFF764WQH/@@download/ENCFF764WQH.fastq.gz	https://www.encodeproject.org/files/ENCFF412IMH/@@download/ENCFF412IMH.fastq.gz
ENCFF764ZJT	cell line	K562	ENCSR792OIJ	Illumina NovaSeq 6000	Single	https://www.encodeproject.org/files/ENCFF764ZJT/@@download/ENCFF764ZJT.fastq.gz
ENCFF765REV	cell line	HepG2	ENCSR813BDU	Illumina HiSeq 2000	Paired	https://www.encodeproject.org/files/ENCFF765REV/@@download/ENCFF765REV.fastq.gz	https://www.encodeproject.org/files/ENCFF339UJI/@@download/ENCFF339UJI.fastq.gz
ENCFF766OAK	cell line	WTC11	ENCSR673UKZ	Illumina HiSeq 2500	Paired	https://www.encodeproject.org/files/ENCFF766OAK/@@download/ENCFF766OAK.fastq.gz	https://www.encodeproject.org/files/ENCFF644AQW/@@download/ENCFF644AQW.fastq.gz
ENCFF766TAH	cell line	GM23338	ENCSR379DEC	Illumina HiSeq 2500	Single	https://www.encodeproject.org/files/ENCFF766TAH/@@download/ENCFF766TAH.fastq.gz
ENCFF767NOF	tissue	posterior vena cava	ENCSR130TZW	Illumina HiSeq 2500	Single	https://www.encodeproject.org/files/ENCFF767NOF/@@download/ENCFF767NOF.fastq.gz
ENCFF767QVV	tissue	breast epithelium	ENCSR094VRQ	Illumina HiSeq 2500	Paired	https://www.encodeproject.org/files/ENCFF767QVV/@@download/ENCFF767QVV.fastq.gz	https://www.encodeproject.org/files/ENCFF050GYP/@@download/ENCFF050GYP.fastq.gz
ENCFF769CTV	tissue	middle frontal area 46	ENCSR171CLQ	Illumina HiSeq 2500	Single	https://www.encodeproject.org/files/ENCFF769CTV/@@download/ENCFF769CTV.fastq.gz
ENCFF770YEH	cell line	WTC11	ENCSR738IHB	Illumina NextSeq 500	Paired	https://www.encodeproject.org/files/ENCFF770YEH/@@download/ENCFF770YEH.fastq.gz	https://www.encodeproject.org/files/ENCFF398VVL/@@download/ENCFF398VVL.fastq.gz
ENCFF771VEB	cell line	A549; CpdA; 1 μM; 4 hour	ENCSR307PVU	Illumina NovaSeq 6000	Paired	https://www.encodeproject.org/files/ENCFF771VEB/@@download/ENCFF771VEB.fastq.gz	https://www.encodeproject.org/files/ENCFF895DSD/@@download/ENCFF895DSD.fastq.gz
ENCFF774NWB	tissue	middle frontal area 46	ENCSR339NMQ	Illumina NextSeq 2000	Single	https://www.encodeproject.org/files/ENCFF774NWB/@@download/ENCFF774NWB.fastq.gz
ENCFF775LMT	in vitro differentiated cells	motor neuron	ENCSR701YIC	Illumina NovaSeq 6000	Paired	https://www.encodeproject.org/files/ENCFF775LMT/@@download/ENCFF775LMT.fastq.gz	https://www.encodeproject.org/files/ENCFF607TYC/@@download/ENCFF607TYC.fastq.gz
ENCFF776AIM	cell line	Panc1	ENCSR128CYL	Illumina NovaSeq 6000	Single	https://www.encodeproject.org/files/ENCFF776AIM/@@download/ENCFF776AIM.fastq.gz
ENCFF777YLT	cell line	NCI-H460	ENCSR625QJI	Illumina HiSeq 2000	Paired	https://www.encodeproject.org/files/ENCFF777YLT/@@download/ENCFF777YLT.fastq.gz	https://www.encodeproject.org/files/ENCFF985OUL/@@download/ENCFF985OUL.fastq.gz
ENCFF778LAE	cell line	H9	ENCSR712BRU	Illumina HiSeq 2500	Single	https://www.encodeproject.org/files/ENCFF778LAE/@@download/ENCFF778LAE.fastq.gz
ENCFF779GKP	tissue	left colon	ENCSR759TPN	Illumina HiSeq 2500	Single	https://www.encodeproject.org/files/ENCFF779GKP/@@download/ENCFF779GKP.fastq.gz
ENCFF780REB	cell line	G401	ENCSR653DFZ	Illumina HiSeq 2000	Paired	https://www.encodeproject.org/files/ENCFF780REB/@@download/ENCFF780REB.fastq.gz	https://www.encodeproject.org/files/ENCFF757UTO/@@download/ENCFF757UTO.fastq.gz
ENCFF781CTX	tissue	placenta	ENCSR464VSR	Illumina HiSeq 2500	Single	https://www.encodeproject.org/files/ENCFF781CTX/@@download/ENCFF781CTX.fastq.gz
ENCFF781GOS	cell line	A549; CORT108297; 1 μM; 4 hour	ENCSR018YHY	Illumina NovaSeq 6000	Paired	https://www.encodeproject.org/files/ENCFF781GOS/@@download/ENCFF781GOS.fastq.gz	https://www.encodeproject.org/files/ENCFF043AIH/@@download/ENCFF043AIH.fastq.gz
ENCFF781QJD	tissue	middle frontal area 46	ENCSR162SPJ	Illumina HiSeq 2500	Single	https://www.encodeproject.org/files/ENCFF781QJD/@@download/ENCFF781QJD.fastq.gz
ENCFF781VGS	tissue	heart left ventricle	ENCSR436QDU	Illumina HiSeq 2500	Paired	https://www.encodeproject.org/files/ENCFF781VGS/@@download/ENCFF781VGS.fastq.gz	https://www.encodeproject.org/files/ENCFF466ZAS/@@download/ENCFF466ZAS.fastq.gz
ENCFF783SRR	in vitro differentiated cells	endodermal cell	ENCSR266XAJ	Illumina HiSeq 2500	Paired	https://www.encodeproject.org/files/ENCFF783SRR/@@download/ENCFF783SRR.fastq.gz	https://www.encodeproject.org/files/ENCFF451LZF/@@download/ENCFF451LZF.fastq.gz
ENCFF784VOQ	cell line	A549; DMSO; 1 μM; 4 hour	ENCSR414IGI	Illumina NovaSeq 6000	Paired	https://www.encodeproject.org/files/ENCFF784VOQ/@@download/ENCFF784VOQ.fastq.gz	https://www.encodeproject.org/files/ENCFF964CFH/@@download/ENCFF964CFH.fastq.gz
ENCFF785SZL	tissue	left lung	ENCSR410MSS	Illumina HiSeq 2500	Single	https://www.encodeproject.org/files/ENCFF785SZL/@@download/ENCFF785SZL.fastq.gz
ENCFF787IRE	primary cell	naive thymus-derived CD8-positive, alpha-beta T cell	ENCSR473XAP	Illumina HiSeq 2500	Single	https://www.encodeproject.org/files/ENCFF787IRE/@@download/ENCFF787IRE.fastq.gz
ENCFF787LZG	in vitro differentiated cells	progenitor cell of endocrine pancreas	ENCSR733JBX	Illumina HiSeq 2500	Single	https://www.encodeproject.org/files/ENCFF787LZG/@@download/ENCFF787LZG.fastq.gz
ENCFF789CJC	in vitro differentiated cells	endodermal cell	ENCSR291TRJ	Illumina HiSeq 2500	Single	https://www.encodeproject.org/files/ENCFF789CJC/@@download/ENCFF789CJC.fastq.gz
ENCFF793PLC	cell line	H1	ENCSR537BCG	Illumina Genome Analyzer II	Single	https://www.encodeproject.org/files/ENCFF793PLC/@@download/ENCFF793PLC.fastq.gz
ENCFF795CTQ	primary cell	B cell	ENCSR896YYL	Illumina HiSeq 2500	Single	https://www.encodeproject.org/files/ENCFF795CTQ/@@download/ENCFF795CTQ.fastq.gz
ENCFF795GON	tissue	adrenal gland	ENCSR201XOZ	Illumina NovaSeq 6000	Single	https://www.encodeproject.org/files/ENCFF795GON/@@download/ENCFF795GON.fastq.gz
ENCFF798ADV	tissue	left lobe of liver	ENCSR357BYU	Illumina NovaSeq 6000	Single	https://www.encodeproject.org/files/ENCFF798ADV/@@download/ENCFF798ADV.fastq.gz
ENCFF802YBN	cell line	HepG2	ENCSR061SFU	Illumina HiSeq 2000	Paired	https://www.encodeproject.org/files/ENCFF802YBN/@@download/ENCFF802YBN.fastq.gz	https://www.encodeproject.org/files/ENCFF720EGG/@@download/ENCFF720EGG.fastq.gz
ENCFF805FQJ	tissue	placenta	ENCSR903XMI	Illumina HiSeq 2500	Single	https://www.encodeproject.org/files/ENCFF805FQJ/@@download/ENCFF805FQJ.fastq.gz
ENCFF806HEX	tissue	spleen	ENCSR258ELN	Illumina HiSeq 2500	Single	https://www.encodeproject.org/files/ENCFF806HEX/@@download/ENCFF806HEX.fastq.gz
ENCFF806IIX	cell line	A549; dexamethasone; 1 μM; 4 hour	ENCSR300FPD	Illumina NovaSeq 6000	Paired	https://www.encodeproject.org/files/ENCFF806IIX/@@download/ENCFF806IIX.fastq.gz	https://www.encodeproject.org/files/ENCFF947NUJ/@@download/ENCFF947NUJ.fastq.gz
ENCFF808HOD	tissue	spleen	ENCSR900SGE	Illumina HiSeq 2500	Paired	https://www.encodeproject.org/files/ENCFF808HOD/@@download/ENCFF808HOD.fastq.gz	https://www.encodeproject.org/files/ENCFF125CWM/@@download/ENCFF125CWM.fastq.gz
ENCFF809CDQ	primary cell	T-cell	ENCSR336VTK	Illumina NovaSeq 6000	Single	https://www.encodeproject.org/files/ENCFF809CDQ/@@download/ENCFF809CDQ.fastq.gz
ENCFF810CMX	primary cell	T-helper 17 cell	ENCSR276QGJ	Illumina HiSeq 2500	Single	https://www.encodeproject.org/files/ENCFF810CMX/@@download/ENCFF810CMX.fastq.gz
ENCFF810KXA	in vitro differentiated cells	dendritic cell; lipopolysaccharide; 100 ng/mL; 2 hour	ENCSR682CFV	Illumina HiSeq 2000	Paired	https://www.encodeproject.org/files/ENCFF810KXA/@@download/ENCFF810KXA.fastq.gz	https://www.encodeproject.org/files/ENCFF614NVB/@@download/ENCFF614NVB.fastq.gz
ENCFF811SIE	tissue	middle frontal area 46	ENCSR252IPQ	Illumina HiSeq 2500	Single	https://www.encodeproject.org/files/ENCFF811SIE/@@download/ENCFF811SIE.fastq.gz
ENCFF812IPI	primary cell	naive thymus-derived CD4-positive, alpha-beta T cell	ENCSR317HKT	Illumina HiSeq 2500	Single	https://www.encodeproject.org/files/ENCFF812IPI/@@download/ENCFF812IPI.fastq.gz
ENCFF813HSD	primary cell	natural killer cell	ENCSR584CVV	Illumina HiSeq 2500	Single	https://www.encodeproject.org/files/ENCFF813HSD/@@download/ENCFF813HSD.fastq.gz
ENCFF813SSL	tissue	middle frontal area 46	ENCSR443ASQ	Illumina HiSeq 2500	Single	https://www.encodeproject.org/files/ENCFF813SSL/@@download/ENCFF813SSL.fastq.gz
ENCFF814YHH	cell line	A549; dexamethasone; 1 μM; 4 hour	ENCSR300FPD	Illumina NovaSeq 6000	Paired	https://www.encodeproject.org/files/ENCFF814YHH/@@download/ENCFF814YHH.fastq.gz	https://www.encodeproject.org/files/ENCFF589VBP/@@download/ENCFF589VBP.fastq.gz
ENCFF815CBA	cell line	WTC11; IWP-2; 7.5 μM; 24 hour	ENCSR771NRY	Illumina NextSeq 500	Paired	https://www.encodeproject.org/files/ENCFF815CBA/@@download/ENCFF815CBA.fastq.gz	https://www.encodeproject.org/files/ENCFF507OWD/@@download/ENCFF507OWD.fastq.gz
ENCFF816SSU	in vitro differentiated cells	dendritic cell; lipopolysaccharide; 100 ng/mL; 4 hour	ENCSR536GUD	Illumina HiSeq 2000	Paired	https://www.encodeproject.org/files/ENCFF816SSU/@@download/ENCFF816SSU.fastq.gz	https://www.encodeproject.org/files/ENCFF912WRB/@@download/ENCFF912WRB.fastq.gz
ENCFF816ZQN	cell line	K562; DMSO; 1 percent; 48 hour	ENCSR860RDT	Illumina NovaSeq 6000	Paired	https://www.encodeproject.org/files/ENCFF816ZQN/@@download/ENCFF816ZQN.fastq.gz	https://www.encodeproject.org/files/ENCFF446GAM/@@download/ENCFF446GAM.fastq.gz
ENCFF817RIH	in vitro differentiated cells	dendritic cell; lipopolysaccharide; 100 ng/mL; 2 hour	ENCSR227MWL	Illumina NextSeq 500	Paired	https://www.encodeproject.org/files/ENCFF817RIH/@@download/ENCFF817RIH.fastq.gz	https://www.encodeproject.org/files/ENCFF078FQE/@@download/ENCFF078FQE.fastq.gz
ENCFF820QDC	primary cell	T-cell	ENCSR306IAW	Illumina NovaSeq 6000	Single	https://www.encodeproject.org/files/ENCFF820QDC/@@download/ENCFF820QDC.fastq.gz
ENCFF821ASO	primary cell	T-cell	ENCSR306IAW	Illumina NovaSeq 6000	Single	https://www.encodeproject.org/files/ENCFF821ASO/@@download/ENCFF821ASO.fastq.gz
ENCFF821YWS	cell line	H1	ENCSR537BCG	Illumina Genome Analyzer II	Single	https://www.encodeproject.org/files/ENCFF821YWS/@@download/ENCFF821YWS.fastq.gz
ENCFF825BEB	primary cell	activated CD4-positive, alpha-beta memory T cell; anti-CD3 and anti-CD28 coated beads; 36 hour	ENCSR777TBF	Illumina HiSeq 2500	Single	https://www.encodeproject.org/files/ENCFF825BEB/@@download/ENCFF825BEB.fastq.gz
ENCFF825QWA	tissue	middle frontal area 46	ENCSR454MWR	Illumina HiSeq 2500	Single	https://www.encodeproject.org/files/ENCFF825QWA/@@download/ENCFF825QWA.fastq.gz
ENCFF831UDC	primary cell	natural killer cell	ENCSR388NNP	Illumina HiSeq 2500	Single	https://www.encodeproject.org/files/ENCFF831UDC/@@download/ENCFF831UDC.fastq.gz
ENCFF837UEC	cell line	HFFc6	ENCSR735JKB	Illumina HiSeq 2500	Single	https://www.encodeproject.org/files/ENCFF837UEC/@@download/ENCFF837UEC.fastq.gz
ENCFF838EAG	tissue	upper lobe of right lung	ENCSR816IZA	Illumina HiSeq 2500	Single	https://www.encodeproject.org/files/ENCFF838EAG/@@download/ENCFF838EAG.fastq.gz
ENCFF840NDZ	cell line	H1	ENCSR895ZTB	Illumina HiSeq 2500	Single	https://www.encodeproject.org/files/ENCFF840NDZ/@@download/ENCFF840NDZ.fastq.gz
ENCFF840QTL	tissue	pancreas	ENCSR432EBE	Illumina HiSeq 2500	Single	https://www.encodeproject.org/files/ENCFF840QTL/@@download/ENCFF840QTL.fastq.gz
ENCFF840QXH	primary cell	bronchus fibroblast of lung	ENCSR620NSN	Illumina HiSeq 2000	Paired	https://www.encodeproject.org/files/ENCFF840QXH/@@download/ENCFF840QXH.fastq.gz	https://www.encodeproject.org/files/ENCFF602JUN/@@download/ENCFF602JUN.fastq.gz
ENCFF842QOF	cell line	A549; AZD9567; 1 μM; 4 hour	ENCSR584OXW	Illumina NovaSeq 6000	Paired	https://www.encodeproject.org/files/ENCFF842QOF/@@download/ENCFF842QOF.fastq.gz	https://www.encodeproject.org/files/ENCFF197RNG/@@download/ENCFF197RNG.fastq.gz
ENCFF843RTT	primary cell	activated CD4-positive, alpha-beta T cell; anti-CD3 and anti-CD28 coated beads, Interleukin-2; 10 ng/mL; 5 day, 7 day	ENCSR899IVV	Illumina HiSeq 2500	Single	https://www.encodeproject.org/files/ENCFF843RTT/@@download/ENCFF843RTT.fastq.gz
ENCFF844YUA	tissue	middle frontal area 46	ENCSR447WLU	Illumina HiSeq 2500	Single	https://www.encodeproject.org/files/ENCFF844YUA/@@download/ENCFF844YUA.fastq.gz
ENCFF845ZME	cell line	A549; Mapracorat; 1 μM; 4 hour	ENCSR234WEZ	Illumina NovaSeq 6000	Paired	https://www.encodeproject.org/files/ENCFF845ZME/@@download/ENCFF845ZME.fastq.gz	https://www.encodeproject.org/files/ENCFF201MKP/@@download/ENCFF201MKP.fastq.gz
ENCFF846KNE	primary cell	activated T-cell; anti-CD3 and anti-CD28 coated beads, Interleukin-2; 50 U/mL; 4 hour	ENCSR111PSY	Illumina NovaSeq 6000	Single	https://www.encodeproject.org/files/ENCFF846KNE/@@download/ENCFF846KNE.fastq.gz
ENCFF846YCY	primary cell	airway epithelial cell	ENCSR822SUG	Illumina HiSeq 2000	Paired	https://www.encodeproject.org/files/ENCFF846YCY/@@download/ENCFF846YCY.fastq.gz	https://www.encodeproject.org/files/ENCFF751KJR/@@download/ENCFF751KJR.fastq.gz
ENCFF846YHZ	tissue	middle frontal area 46	ENCSR539OQU	Illumina HiSeq 2500	Single	https://www.encodeproject.org/files/ENCFF846YHZ/@@download/ENCFF846YHZ.fastq.gz
ENCFF847INL	primary cell	activated T-cell; anti-CD3 and anti-CD28 coated beads, Interleukin-2; 50 U/mL; 72 hour	ENCSR995GRL	Illumina HiSeq 2500	Single	https://www.encodeproject.org/files/ENCFF847INL/@@download/ENCFF847INL.fastq.gz
ENCFF849DKS	tissue	mucosa of gallbladder	ENCSR343XXH	Illumina NovaSeq 6000	Single	https://www.encodeproject.org/files/ENCFF849DKS/@@download/ENCFF849DKS.fastq.gz
ENCFF850WIJ	in vitro differentiated cells	mesothelial cell of epicardium	ENCSR168PXI	Illumina HiSeq 2500	Single	https://www.encodeproject.org/files/ENCFF850WIJ/@@download/ENCFF850WIJ.fastq.gz
ENCFF851BVE	in vitro differentiated cells	astrocyte	ENCSR129VBC	Illumina HiSeq 2500	Single	https://www.encodeproject.org/files/ENCFF851BVE/@@download/ENCFF851BVE.fastq.gz
ENCFF854BSK	tissue	mucosa of descending colon	ENCSR184LTL	Illumina HiSeq 2500	Single	https://www.encodeproject.org/files/ENCFF854BSK/@@download/ENCFF854BSK.fastq.gz
ENCFF854TQT	cell line	A549; GW870086; 1 μM; 4 hour	ENCSR599BTG	Illumina NovaSeq 6000	Paired	https://www.encodeproject.org/files/ENCFF854TQT/@@download/ENCFF854TQT.fastq.gz	https://www.encodeproject.org/files/ENCFF621NEY/@@download/ENCFF621NEY.fastq.gz
ENCFF854XXV	cell line	A549; ZK216348; 1 μM; 4 hour	ENCSR719GYP	Illumina NovaSeq 6000	Paired	https://www.encodeproject.org/files/ENCFF854XXV/@@download/ENCFF854XXV.fastq.gz	https://www.encodeproject.org/files/ENCFF063RPH/@@download/ENCFF063RPH.fastq.gz
ENCFF855DOB	tissue	placenta	ENCSR244HHV	Illumina HiSeq 2500	Single	https://www.encodeproject.org/files/ENCFF855DOB/@@download/ENCFF855DOB.fastq.gz
ENCFF855MDA	tissue	adrenal gland	ENCSR954PZB	Illumina HiSeq 2000	Paired	https://www.encodeproject.org/files/ENCFF855MDA/@@download/ENCFF855MDA.fastq.gz	https://www.encodeproject.org/files/ENCFF223ZRA/@@download/ENCFF223ZRA.fastq.gz
ENCFF855TSM	tissue	right atrium auricular region	ENCSR457ENP	Illumina HiSeq 2500	Paired	https://www.encodeproject.org/files/ENCFF855TSM/@@download/ENCFF855TSM.fastq.gz	https://www.encodeproject.org/files/ENCFF971MYL/@@download/ENCFF971MYL.fastq.gz
ENCFF857IZY	in vitro differentiated cells	motor neuron	ENCSR373XVN	Illumina NovaSeq 6000	Paired	https://www.encodeproject.org/files/ENCFF857IZY/@@download/ENCFF857IZY.fastq.gz	https://www.encodeproject.org/files/ENCFF907WGY/@@download/ENCFF907WGY.fastq.gz
ENCFF859GCA	primary cell	activated CD4-positive, alpha-beta memory T cell; anti-CD3 and anti-CD28 coated beads, Interleukin-2; 10 ng/mL; 5 day, 7 day	ENCSR401DHH	Illumina HiSeq 2500	Single	https://www.encodeproject.org/files/ENCFF859GCA/@@download/ENCFF859GCA.fastq.gz
ENCFF859QAT	tissue	middle frontal area 46	ENCSR296RWI	Illumina HiSeq 2500	Single	https://www.encodeproject.org/files/ENCFF859QAT/@@download/ENCFF859QAT.fastq.gz
ENCFF861GBL	primary cell	activated T-cell; anti-CD3 and anti-CD28 coated beads, Interleukin-2; 50 U/mL; 4 hour	ENCSR111PSY	Illumina NovaSeq 6000	Single	https://www.encodeproject.org/files/ENCFF861GBL/@@download/ENCFF861GBL.fastq.gz
ENCFF862GYU	tissue	heart left ventricle	ENCSR837VMK	Illumina HiSeq 2500	Single	https://www.encodeproject.org/files/ENCFF862GYU/@@download/ENCFF862GYU.fastq.gz
ENCFF863WXX	tissue	middle frontal area 46	ENCSR795GYH	Illumina NextSeq 2000	Single	https://www.encodeproject.org/files/ENCFF863WXX/@@download/ENCFF863WXX.fastq.gz
ENCFF865FOD	cell line	HFFc6	ENCSR420ZKB	Illumina HiSeq 2500	Single	https://www.encodeproject.org/files/ENCFF865FOD/@@download/ENCFF865FOD.fastq.gz
ENCFF871VHX	in vitro differentiated cells	mesothelial cell of epicardium	ENCSR168PXI	Illumina HiSeq 2500	Single	https://www.encodeproject.org/files/ENCFF871VHX/@@download/ENCFF871VHX.fastq.gz
ENCFF875NIU	in vitro differentiated cells	dendritic cell; lipopolysaccharide; 100 ng/mL; 1 hour	ENCSR178SNP	Illumina HiSeq 2000	Paired	https://www.encodeproject.org/files/ENCFF875NIU/@@download/ENCFF875NIU.fastq.gz	https://www.encodeproject.org/files/ENCFF720SJR/@@download/ENCFF720SJR.fastq.gz
ENCFF875PQO	tissue	middle frontal area 46	ENCSR944UJZ	Illumina HiSeq 2500	Single	https://www.encodeproject.org/files/ENCFF875PQO/@@download/ENCFF875PQO.fastq.gz
ENCFF876UIT	cell line	HepG2	ENCSR887ZSY	Illumina HiSeq 2000	Paired	https://www.encodeproject.org/files/ENCFF876UIT/@@download/ENCFF876UIT.fastq.gz	https://www.encodeproject.org/files/ENCFF567YOK/@@download/ENCFF567YOK.fastq.gz
ENCFF877TOU	in vitro differentiated cells	neural crest cell	ENCSR761SHI	Illumina HiSeq 2500	Single	https://www.encodeproject.org/files/ENCFF877TOU/@@download/ENCFF877TOU.fastq.gz
ENCFF878UMC	tissue	stomach	ENCSR296PMS	Illumina HiSeq 2500	Paired	https://www.encodeproject.org/files/ENCFF878UMC/@@download/ENCFF878UMC.fastq.gz	https://www.encodeproject.org/files/ENCFF438GBR/@@download/ENCFF438GBR.fastq.gz
ENCFF880JDP	tissue	middle frontal area 46	ENCSR418WMG	Illumina HiSeq 2500	Single	https://www.encodeproject.org/files/ENCFF880JDP/@@download/ENCFF880JDP.fastq.gz
ENCFF882DLG	tissue	ovary	ENCSR140DCD	Illumina NovaSeq 6000	Single	https://www.encodeproject.org/files/ENCFF882DLG/@@download/ENCFF882DLG.fastq.gz
ENCFF882LPV	tissue	middle frontal area 46	ENCSR378WUC	Illumina HiSeq 2500	Single	https://www.encodeproject.org/files/ENCFF882LPV/@@download/ENCFF882LPV.fastq.gz
ENCFF882ZOI	cell line	WTC11	ENCSR056TWA	Illumina NextSeq 500	Paired	https://www.encodeproject.org/files/ENCFF882ZOI/@@download/ENCFF882ZOI.fastq.gz	https://www.encodeproject.org/files/ENCFF317JVK/@@download/ENCFF317JVK.fastq.gz
ENCFF884HRS	tissue	adrenal gland	ENCSR954PZB	Illumina HiSeq 2000	Paired	https://www.encodeproject.org/files/ENCFF884HRS/@@download/ENCFF884HRS.fastq.gz	https://www.encodeproject.org/files/ENCFF095SRY/@@download/ENCFF095SRY.fastq.gz
ENCFF884ZSS	tissue	spleen	ENCSR106SZN	Illumina HiSeq 2500	Paired	https://www.encodeproject.org/files/ENCFF884ZSS/@@download/ENCFF884ZSS.fastq.gz	https://www.encodeproject.org/files/ENCFF908RHV/@@download/ENCFF908RHV.fastq.gz
ENCFF885KRK	cell line	A549; AZD9567; 1 μM; 4 hour	ENCSR584OXW	Illumina NovaSeq 6000	Paired	https://www.encodeproject.org/files/ENCFF885KRK/@@download/ENCFF885KRK.fastq.gz	https://www.encodeproject.org/files/ENCFF303BKG/@@download/ENCFF303BKG.fastq.gz
ENCFF887GVM	cell line	NCI-H460	ENCSR625QJI	Illumina HiSeq 2000	Paired	https://www.encodeproject.org/files/ENCFF887GVM/@@download/ENCFF887GVM.fastq.gz	https://www.encodeproject.org/files/ENCFF054ZRM/@@download/ENCFF054ZRM.fastq.gz
ENCFF887IKO	in vitro differentiated cells	progenitor cell of endocrine pancreas	ENCSR733JBX	Illumina HiSeq 2500	Single	https://www.encodeproject.org/files/ENCFF887IKO/@@download/ENCFF887IKO.fastq.gz
ENCFF887QGB	cell line	HFFc6	ENCSR636LEU	Illumina HiSeq 2500	Single	https://www.encodeproject.org/files/ENCFF887QGB/@@download/ENCFF887QGB.fastq.gz
ENCFF888TEF	tissue	middle frontal area 46	ENCSR641XXD	Illumina HiSeq 2500	Single	https://www.encodeproject.org/files/ENCFF888TEF/@@download/ENCFF888TEF.fastq.gz
ENCFF888WFT	primary cell	activated CD8-positive, alpha-beta memory T cell; anti-CD3 and anti-CD28 coated beads, Interleukin-2; 10 ng/mL; 5 day, 7 day	ENCSR240JQW	Illumina HiSeq 2500	Single	https://www.encodeproject.org/files/ENCFF888WFT/@@download/ENCFF888WFT.fastq.gz
ENCFF889TPH	cell line	WTC11	ENCSR056TWA	Illumina NextSeq 500	Paired	https://www.encodeproject.org/files/ENCFF889TPH/@@download/ENCFF889TPH.fastq.gz	https://www.encodeproject.org/files/ENCFF237UYM/@@download/ENCFF237UYM.fastq.gz
ENCFF891HFC	cell line	HFFc6	ENCSR381OTM	Illumina HiSeq 2500	Single	https://www.encodeproject.org/files/ENCFF891HFC/@@download/ENCFF891HFC.fastq.gz
ENCFF891QNQ	tissue	middle frontal area 46	ENCSR082XSF	Illumina HiSeq 2500	Single	https://www.encodeproject.org/files/ENCFF891QNQ/@@download/ENCFF891QNQ.fastq.gz
ENCFF892WVN	cell line	H1	ENCSR588EJX	Illumina HiSeq 2500	Paired	https://www.encodeproject.org/files/ENCFF892WVN/@@download/ENCFF892WVN.fastq.gz	https://www.encodeproject.org/files/ENCFF481BLH/@@download/ENCFF481BLH.fastq.gz
ENCFF896JRQ	in vitro differentiated cells	type B pancreatic cell	ENCSR352JCY	Illumina HiSeq 2500	Single	https://www.encodeproject.org/files/ENCFF896JRQ/@@download/ENCFF896JRQ.fastq.gz
ENCFF896MIZ	tissue	stomach	ENCSR752UNJ	Illumina HiSeq 2500	Paired	https://www.encodeproject.org/files/ENCFF896MIZ/@@download/ENCFF896MIZ.fastq.gz	https://www.encodeproject.org/files/ENCFF903QYP/@@download/ENCFF903QYP.fastq.gz
ENCFF898CAB	tissue	middle frontal area 46	ENCSR920OZR	Illumina HiSeq 2500	Single	https://www.encodeproject.org/files/ENCFF898CAB/@@download/ENCFF898CAB.fastq.gz
ENCFF900BSQ	tissue	esophagus squamous epithelium	ENCSR474TRG	Illumina HiSeq 2500	Paired	https://www.encodeproject.org/files/ENCFF900BSQ/@@download/ENCFF900BSQ.fastq.gz	https://www.encodeproject.org/files/ENCFF184XUR/@@download/ENCFF184XUR.fastq.gz
ENCFF901BQL	tissue	upper lobe of left lung	ENCSR839ZDH	Illumina HiSeq 2500	Paired	https://www.encodeproject.org/files/ENCFF901BQL/@@download/ENCFF901BQL.fastq.gz	https://www.encodeproject.org/files/ENCFF460SWJ/@@download/ENCFF460SWJ.fastq.gz
ENCFF901BXM	in vitro differentiated cells	motor neuron	ENCSR499AEH	Illumina NovaSeq 6000	Paired	https://www.encodeproject.org/files/ENCFF901BXM/@@download/ENCFF901BXM.fastq.gz	https://www.encodeproject.org/files/ENCFF681NWM/@@download/ENCFF681NWM.fastq.gz
ENCFF901MPS	primary cell	CD4-positive, alpha-beta T cell	ENCSR411MUF	Illumina HiSeq 2500	Single	https://www.encodeproject.org/files/ENCFF901MPS/@@download/ENCFF901MPS.fastq.gz
ENCFF902LXP	cell line	WTC11; CHIR 99021; 7.5 μM; 48 hour	ENCSR758MWM	Illumina NextSeq 500	Paired	https://www.encodeproject.org/files/ENCFF902LXP/@@download/ENCFF902LXP.fastq.gz	https://www.encodeproject.org/files/ENCFF313FLO/@@download/ENCFF313FLO.fastq.gz
ENCFF902PAE	cell line	HepG2	ENCSR887ZSY	Illumina HiSeq 2000	Paired	https://www.encodeproject.org/files/ENCFF902PAE/@@download/ENCFF902PAE.fastq.gz	https://www.encodeproject.org/files/ENCFF423KUF/@@download/ENCFF423KUF.fastq.gz
ENCFF903KTO	in vitro differentiated cells	mesothelial cell of epicardium	ENCSR168PXI	Illumina HiSeq 2500	Single	https://www.encodeproject.org/files/ENCFF903KTO/@@download/ENCFF903KTO.fastq.gz
ENCFF903UKR	cell line	A549; AZD2906; 1 μM; 4 hour	ENCSR155ZTO	Illumina NovaSeq 6000	Paired	https://www.encodeproject.org/files/ENCFF903UKR/@@download/ENCFF903UKR.fastq.gz	https://www.encodeproject.org/files/ENCFF580RJW/@@download/ENCFF580RJW.fastq.gz
ENCFF904SFY	cell line	MCF-7	ENCSR355JZC	Illumina NovaSeq 6000	Single	https://www.encodeproject.org/files/ENCFF904SFY/@@download/ENCFF904SFY.fastq.gz
ENCFF906OKN	tissue	right lobe of liver	ENCSR226KML	Illumina HiSeq 2500	Paired	https://www.encodeproject.org/files/ENCFF906OKN/@@download/ENCFF906OKN.fastq.gz	https://www.encodeproject.org/files/ENCFF483AGL/@@download/ENCFF483AGL.fastq.gz
ENCFF908IZX	tissue	placenta	ENCSR288RRZ	Illumina HiSeq 2500	Single	https://www.encodeproject.org/files/ENCFF908IZX/@@download/ENCFF908IZX.fastq.gz
ENCFF908PIP	cell line	MG63	ENCSR971KNW	Illumina HiSeq 2000	Paired	https://www.encodeproject.org/files/ENCFF908PIP/@@download/ENCFF908PIP.fastq.gz	https://www.encodeproject.org/files/ENCFF870WYY/@@download/ENCFF870WYY.fastq.gz
ENCFF909TIF	cell line	WTC11	ENCSR056TWA	Illumina NextSeq 500	Paired	https://www.encodeproject.org/files/ENCFF909TIF/@@download/ENCFF909TIF.fastq.gz	https://www.encodeproject.org/files/ENCFF624RIH/@@download/ENCFF624RIH.fastq.gz
ENCFF910LCB	tissue	upper lobe of left lung	ENCSR589EBT	Illumina NovaSeq 6000	Single	https://www.encodeproject.org/files/ENCFF910LCB/@@download/ENCFF910LCB.fastq.gz
ENCFF911BTP	tissue	adrenal gland	ENCSR276MMH	Illumina HiSeq 2000	Paired	https://www.encodeproject.org/files/ENCFF911BTP/@@download/ENCFF911BTP.fastq.gz	https://www.encodeproject.org/files/ENCFF904VHM/@@download/ENCFF904VHM.fastq.gz
ENCFF911ELB	primary cell	foreskin keratinocyte	ENCSR034RPU	Illumina HiSeq 2000	Paired	https://www.encodeproject.org/files/ENCFF911ELB/@@download/ENCFF911ELB.fastq.gz	https://www.encodeproject.org/files/ENCFF731PHT/@@download/ENCFF731PHT.fastq.gz
ENCFF913ERZ	in vitro differentiated cells	motor neuron	ENCSR892WHX	Illumina NovaSeq 6000	Paired	https://www.encodeproject.org/files/ENCFF913ERZ/@@download/ENCFF913ERZ.fastq.gz	https://www.encodeproject.org/files/ENCFF104ZZX/@@download/ENCFF104ZZX.fastq.gz
ENCFF914PVR	tissue	Peyer's patch	ENCSR450BNZ	Illumina HiSeq 2500	Paired	https://www.encodeproject.org/files/ENCFF914PVR/@@download/ENCFF914PVR.fastq.gz	https://www.encodeproject.org/files/ENCFF802JGP/@@download/ENCFF802JGP.fastq.gz
ENCFF914UWW	tissue	middle frontal area 46	ENCSR530ESE	Illumina HiSeq 2500	Single	https://www.encodeproject.org/files/ENCFF914UWW/@@download/ENCFF914UWW.fastq.gz
ENCFF917KJE	cell line	Caki2	ENCSR584JXD	Illumina HiSeq 2000	Paired	https://www.encodeproject.org/files/ENCFF917KJE/@@download/ENCFF917KJE.fastq.gz	https://www.encodeproject.org/files/ENCFF272LRD/@@download/ENCFF272LRD.fastq.gz
ENCFF917MHA	primary cell	hair follicular keratinocyte	ENCSR680USE	Illumina HiSeq 2000	Paired	https://www.encodeproject.org/files/ENCFF917MHA/@@download/ENCFF917MHA.fastq.gz	https://www.encodeproject.org/files/ENCFF770GUS/@@download/ENCFF770GUS.fastq.gz
ENCFF918GUY	cell line	HFFc6	ENCSR146ZSP	Illumina HiSeq 2500	Single	https://www.encodeproject.org/files/ENCFF918GUY/@@download/ENCFF918GUY.fastq.gz
ENCFF919NVG	tissue	middle frontal area 46	ENCSR365ARV	Illumina NextSeq 2000	Single	https://www.encodeproject.org/files/ENCFF919NVG/@@download/ENCFF919NVG.fastq.gz
ENCFF919XJG	tissue	middle frontal area 46	ENCSR591NFI	Illumina HiSeq 2500	Single	https://www.encodeproject.org/files/ENCFF919XJG/@@download/ENCFF919XJG.fastq.gz
ENCFF920JWU	primary cell	naive thymus-derived CD4-positive, alpha-beta T cell	ENCSR911XSA	Illumina HiSeq 2500	Single	https://www.encodeproject.org/files/ENCFF920JWU/@@download/ENCFF920JWU.fastq.gz
ENCFF921SXH	tissue	right cardiac atrium	ENCSR622PIH	Illumina HiSeq 2500	Single	https://www.encodeproject.org/files/ENCFF921SXH/@@download/ENCFF921SXH.fastq.gz
ENCFF923TZD	tissue	omental fat pad	ENCSR158KFO	Illumina HiSeq 2500	Paired	https://www.encodeproject.org/files/ENCFF923TZD/@@download/ENCFF923TZD.fastq.gz	https://www.encodeproject.org/files/ENCFF958CQL/@@download/ENCFF958CQL.fastq.gz
ENCFF927FEU	cell line	HCT116	ENCSR698RPL	Illumina NovaSeq 6000	Single	https://www.encodeproject.org/files/ENCFF927FEU/@@download/ENCFF927FEU.fastq.gz
ENCFF927MXX	in vitro differentiated cells	myotube	ENCSR828TEI	Illumina HiSeq 2000	Paired	https://www.encodeproject.org/files/ENCFF927MXX/@@download/ENCFF927MXX.fastq.gz	https://www.encodeproject.org/files/ENCFF011VTJ/@@download/ENCFF011VTJ.fastq.gz
ENCFF928LQX	in vitro differentiated cells	dendritic cell; lipopolysaccharide; 100 ng/mL; 6 hour	ENCSR652RSO	Illumina HiSeq 2000	Single	https://www.encodeproject.org/files/ENCFF928LQX/@@download/ENCFF928LQX.fastq.gz
ENCFF928NYI	cell line	PC-3	ENCSR648KDM	Illumina NovaSeq 6000	Single	https://www.encodeproject.org/files/ENCFF928NYI/@@download/ENCFF928NYI.fastq.gz
ENCFF930BDJ	primary cell	activated T-cell; anti-CD3 and anti-CD28 coated beads, Interleukin-2; 50 U/mL; 72 hour	ENCSR995GRL	Illumina HiSeq 2500	Single	https://www.encodeproject.org/files/ENCFF930BDJ/@@download/ENCFF930BDJ.fastq.gz
ENCFF932KJM	tissue	colonic mucosa	ENCSR516BJM	Illumina NovaSeq 6000	Single	https://www.encodeproject.org/files/ENCFF932KJM/@@download/ENCFF932KJM.fastq.gz
ENCFF932WWE	tissue	Right ventricle myocardium inferior	ENCSR015PUN	Illumina HiSeq 2500	Single	https://www.encodeproject.org/files/ENCFF932WWE/@@download/ENCFF932WWE.fastq.gz
ENCFF934TMG	tissue	pancreas	ENCSR523RGW	Illumina NovaSeq 6000	Single	https://www.encodeproject.org/files/ENCFF934TMG/@@download/ENCFF934TMG.fastq.gz
ENCFF935FDG	primary cell	activated CD8-positive, alpha-beta T cell; anti-CD3 and anti-CD28 coated beads; 36 hour	ENCSR264VJN	Illumina HiSeq 2500	Single	https://www.encodeproject.org/files/ENCFF935FDG/@@download/ENCFF935FDG.fastq.gz
ENCFF936SLY	cell line	HepG2	ENCSR181ZGR	Illumina HiSeq 2000	Paired	https://www.encodeproject.org/files/ENCFF936SLY/@@download/ENCFF936SLY.fastq.gz	https://www.encodeproject.org/files/ENCFF446UEC/@@download/ENCFF446UEC.fastq.gz
ENCFF939FTX	primary cell	activated T-helper 17 cell; anti-CD3 and anti-CD28 coated beads, Interleukin-2; 50 U/mL; 72 hour	ENCSR964JRR	Illumina HiSeq 2500	Single	https://www.encodeproject.org/files/ENCFF939FTX/@@download/ENCFF939FTX.fastq.gz
ENCFF939FVE	in vitro differentiated cells	neural progenitor cell	ENCSR244ISQ	Illumina HiSeq 2000	Paired	https://www.encodeproject.org/files/ENCFF939FVE/@@download/ENCFF939FVE.fastq.gz	https://www.encodeproject.org/files/ENCFF201WLO/@@download/ENCFF201WLO.fastq.gz
ENCFF940QWY	primary cell	activated T-cell; anti-CD3 and anti-CD28 coated beads, Interleukin-2; 50 U/mL; 4 hour	ENCSR844SCP	Illumina NovaSeq 6000	Single	https://www.encodeproject.org/files/ENCFF940QWY/@@download/ENCFF940QWY.fastq.gz
ENCFF940UIR	cell line	K562	ENCSR615EEK	Illumina NovaSeq 6000	Single	https://www.encodeproject.org/files/ENCFF940UIR/@@download/ENCFF940UIR.fastq.gz
ENCFF943BIL	tissue	placenta	ENCSR903XMI	Illumina HiSeq 2500	Single	https://www.encodeproject.org/files/ENCFF943BIL/@@download/ENCFF943BIL.fastq.gz
ENCFF943JYX	tissue	kidney	ENCSR892LBU	Illumina HiSeq 2500	Single	https://www.encodeproject.org/files/ENCFF943JYX/@@download/ENCFF943JYX.fastq.gz
ENCFF943VUG	in vitro differentiated cells	motor neuron	ENCSR967DSJ	Illumina NovaSeq 6000	Paired	https://www.encodeproject.org/files/ENCFF943VUG/@@download/ENCFF943VUG.fastq.gz	https://www.encodeproject.org/files/ENCFF250OTE/@@download/ENCFF250OTE.fastq.gz
ENCFF945OFS	in vitro differentiated cells	dendritic cell; lipopolysaccharide; 100 ng/mL; 2 hour	ENCSR670MXT	Illumina HiSeq 2000	Single	https://www.encodeproject.org/files/ENCFF945OFS/@@download/ENCFF945OFS.fastq.gz
ENCFF947BAG	in vitro differentiated cells	dendritic cell; lipopolysaccharide; 100 ng/mL; 4 hour	ENCSR146PLL	Illumina HiSeq 2000	Paired	https://www.encodeproject.org/files/ENCFF947BAG/@@download/ENCFF947BAG.fastq.gz	https://www.encodeproject.org/files/ENCFF489KRG/@@download/ENCFF489KRG.fastq.gz
ENCFF948PQF	primary cell	T-cell	ENCSR336VTK	Illumina NovaSeq 6000	Single	https://www.encodeproject.org/files/ENCFF948PQF/@@download/ENCFF948PQF.fastq.gz
ENCFF948XIH	primary cell	T-cell	ENCSR631FXT	Illumina NovaSeq 6000	Single	https://www.encodeproject.org/files/ENCFF948XIH/@@download/ENCFF948XIH.fastq.gz
ENCFF952JOG	tissue	middle frontal area 46	ENCSR282UMY	Illumina HiSeq 2500	Single	https://www.encodeproject.org/files/ENCFF952JOG/@@download/ENCFF952JOG.fastq.gz
ENCFF952UFT	cell line	HFFc6	ENCSR420ZKB	Illumina HiSeq 2500	Single	https://www.encodeproject.org/files/ENCFF952UFT/@@download/ENCFF952UFT.fastq.gz
ENCFF953RPD	tissue	middle frontal area 46	ENCSR777KAR	Illumina HiSeq 2500	Single	https://www.encodeproject.org/files/ENCFF953RPD/@@download/ENCFF953RPD.fastq.gz
ENCFF955DFH	cell line	A549; Mapracorat; 1 μM; 4 hour	ENCSR234WEZ	Illumina NovaSeq 6000	Paired	https://www.encodeproject.org/files/ENCFF955DFH/@@download/ENCFF955DFH.fastq.gz	https://www.encodeproject.org/files/ENCFF183VHI/@@download/ENCFF183VHI.fastq.gz
ENCFF958JGK	tissue	aorta	ENCSR377FPC	Illumina HiSeq 2500	Single	https://www.encodeproject.org/files/ENCFF958JGK/@@download/ENCFF958JGK.fastq.gz
ENCFF958QLT	tissue	middle frontal area 46	ENCSR209TIR	Illumina HiSeq 2500	Single	https://www.encodeproject.org/files/ENCFF958QLT/@@download/ENCFF958QLT.fastq.gz
ENCFF959BDM	primary cell	B cell	ENCSR896YYL	Illumina HiSeq 2500	Single	https://www.encodeproject.org/files/ENCFF959BDM/@@download/ENCFF959BDM.fastq.gz
ENCFF959BUF	tissue	testis	ENCSR029KNZ	Illumina HiSeq 2500	Paired	https://www.encodeproject.org/files/ENCFF959BUF/@@download/ENCFF959BUF.fastq.gz	https://www.encodeproject.org/files/ENCFF256AHC/@@download/ENCFF256AHC.fastq.gz
ENCFF960DLP	cell line	SK-N-DZ	ENCSR569JKX	Illumina HiSeq 2000	Paired	https://www.encodeproject.org/files/ENCFF960DLP/@@download/ENCFF960DLP.fastq.gz	https://www.encodeproject.org/files/ENCFF288VWD/@@download/ENCFF288VWD.fastq.gz
ENCFF961CHP	tissue	middle frontal area 46	ENCSR275JSL	Illumina NextSeq 2000	Single	https://www.encodeproject.org/files/ENCFF961CHP/@@download/ENCFF961CHP.fastq.gz
ENCFF961NRE	tissue	testis	ENCSR344MQK	Illumina HiSeq 2500	Paired	https://www.encodeproject.org/files/ENCFF961NRE/@@download/ENCFF961NRE.fastq.gz	https://www.encodeproject.org/files/ENCFF531RII/@@download/ENCFF531RII.fastq.gz
ENCFF962ARN	in vitro differentiated cells	endodermal cell	ENCSR266XAJ	Illumina HiSeq 2500	Paired	https://www.encodeproject.org/files/ENCFF962ARN/@@download/ENCFF962ARN.fastq.gz	https://www.encodeproject.org/files/ENCFF767RMY/@@download/ENCFF767RMY.fastq.gz
ENCFF962HIB	primary cell	activated CD4-positive, alpha-beta T cell; anti-CD3 and anti-CD28 coated beads; 36 hour	ENCSR385KVQ	Illumina HiSeq 2500	Single	https://www.encodeproject.org/files/ENCFF962HIB/@@download/ENCFF962HIB.fastq.gz
ENCFF963DMZ	primary cell	CD4-positive, alpha-beta memory T cell	ENCSR297AZN	Illumina HiSeq 2500	Single	https://www.encodeproject.org/files/ENCFF963DMZ/@@download/ENCFF963DMZ.fastq.gz
ENCFF966UCK	cell line	K562; DMSO; 1 percent; 4 hour	ENCSR062FHL	Illumina NovaSeq 6000	Paired	https://www.encodeproject.org/files/ENCFF966UCK/@@download/ENCFF966UCK.fastq.gz	https://www.encodeproject.org/files/ENCFF160CNN/@@download/ENCFF160CNN.fastq.gz
ENCFF967FXF	tissue	heart left ventricle	ENCSR882RCG	Illumina HiSeq 2500	Single	https://www.encodeproject.org/files/ENCFF967FXF/@@download/ENCFF967FXF.fastq.gz
ENCFF967ODV	primary cell	activated T-cell; anti-CD3 and anti-CD28 coated beads, Interleukin-2; 50 U/mL; 72 hour	ENCSR925DZW	Illumina HiSeq 2500	Single	https://www.encodeproject.org/files/ENCFF967ODV/@@download/ENCFF967ODV.fastq.gz
ENCFF969DGM	tissue	suprapubic skin	ENCSR108MAU	Illumina HiSeq 2500	Paired	https://www.encodeproject.org/files/ENCFF969DGM/@@download/ENCFF969DGM.fastq.gz	https://www.encodeproject.org/files/ENCFF917OEC/@@download/ENCFF917OEC.fastq.gz
ENCFF970FKA	primary cell	T-cell	ENCSR196KBV	Illumina HiSeq 2500	Single	https://www.encodeproject.org/files/ENCFF970FKA/@@download/ENCFF970FKA.fastq.gz
ENCFF970YUZ	in vitro differentiated cells	motor neuron	ENCSR350OKU	Illumina NovaSeq 6000	Paired	https://www.encodeproject.org/files/ENCFF970YUZ/@@download/ENCFF970YUZ.fastq.gz	https://www.encodeproject.org/files/ENCFF324ZTC/@@download/ENCFF324ZTC.fastq.gz
ENCFF971ALZ	cell line	HFFc6	ENCSR146ZSP	Illumina HiSeq 2500	Single	https://www.encodeproject.org/files/ENCFF971ALZ/@@download/ENCFF971ALZ.fastq.gz
ENCFF971HLO	tissue	prostate gland	ENCSR495HDM	Illumina HiSeq 2500	Paired	https://www.encodeproject.org/files/ENCFF971HLO/@@download/ENCFF971HLO.fastq.gz	https://www.encodeproject.org/files/ENCFF994FDH/@@download/ENCFF994FDH.fastq.gz
ENCFF972IXT	tissue	heart right ventricle	ENCSR889IAP	Illumina HiSeq 2500	Single	https://www.encodeproject.org/files/ENCFF972IXT/@@download/ENCFF972IXT.fastq.gz
ENCFF975BSP	tissue	colonic mucosa	ENCSR202OWR	Illumina HiSeq 2500	Single	https://www.encodeproject.org/files/ENCFF975BSP/@@download/ENCFF975BSP.fastq.gz
ENCFF975IXI	cell line	HFFc6	ENCSR841QAC	Illumina HiSeq 2500	Single	https://www.encodeproject.org/files/ENCFF975IXI/@@download/ENCFF975IXI.fastq.gz
ENCFF976PUJ	tissue	adrenal gland	ENCSR276MMH	Illumina HiSeq 2000	Paired	https://www.encodeproject.org/files/ENCFF976PUJ/@@download/ENCFF976PUJ.fastq.gz	https://www.encodeproject.org/files/ENCFF576RAC/@@download/ENCFF576RAC.fastq.gz
ENCFF977JDQ	primary cell	natural killer cell; Interleukin-12 subunit alpha, Interleukin-12 subunit beta, Interleukin-15, Interleukin-18; 100 ng/mL; 72 hour	ENCSR745APD	Illumina HiSeq 2500	Single	https://www.encodeproject.org/files/ENCFF977JDQ/@@download/ENCFF977JDQ.fastq.gz
ENCFF977LXH	cell line	A673	ENCSR558SEE	Illumina HiSeq 2500	Single	https://www.encodeproject.org/files/ENCFF977LXH/@@download/ENCFF977LXH.fastq.gz
ENCFF979NLQ	tissue	middle frontal area 46	ENCSR863VFU	Illumina NextSeq 2000	Single	https://www.encodeproject.org/files/ENCFF979NLQ/@@download/ENCFF979NLQ.fastq.gz
ENCFF980IUG	cell line	H1	ENCSR588EJX	Illumina HiSeq 2500	Paired	https://www.encodeproject.org/files/ENCFF980IUG/@@download/ENCFF980IUG.fastq.gz	https://www.encodeproject.org/files/ENCFF545DTW/@@download/ENCFF545DTW.fastq.gz
ENCFF981WYI	tissue	pancreas	ENCSR523RGW	Illumina NovaSeq 6000	Single	https://www.encodeproject.org/files/ENCFF981WYI/@@download/ENCFF981WYI.fastq.gz
ENCFF982FQN	tissue	middle frontal area 46	ENCSR789PJB	Illumina HiSeq 2500	Single	https://www.encodeproject.org/files/ENCFF982FQN/@@download/ENCFF982FQN.fastq.gz
ENCFF984JOP	in vitro differentiated cells	endodermal cell	ENCSR291TRJ	Illumina HiSeq 2500	Single	https://www.encodeproject.org/files/ENCFF984JOP/@@download/ENCFF984JOP.fastq.gz
ENCFF986QPM	primary cell	CD8-positive, alpha-beta T cell	ENCSR151FXS	Illumina HiSeq 2500	Single	https://www.encodeproject.org/files/ENCFF986QPM/@@download/ENCFF986QPM.fastq.gz
ENCFF992NFR	cell line	A549; AZD2906; 1 μM; 4 hour	ENCSR155ZTO	Illumina NovaSeq 6000	Paired	https://www.encodeproject.org/files/ENCFF992NFR/@@download/ENCFF992NFR.fastq.gz	https://www.encodeproject.org/files/ENCFF720PVR/@@download/ENCFF720PVR.fastq.gz
ENCFF993CAL	cell line	SK-N-DZ	ENCSR255NYQ	Illumina HiSeq 2000	Paired	https://www.encodeproject.org/files/ENCFF993CAL/@@download/ENCFF993CAL.fastq.gz	https://www.encodeproject.org/files/ENCFF689LXP/@@download/ENCFF689LXP.fastq.gz
ENCFF993RLZ	cell line	K562; DMSO; 1 percent; 12 hour	ENCSR601DZY	Illumina NovaSeq 6000	Paired	https://www.encodeproject.org/files/ENCFF993RLZ/@@download/ENCFF993RLZ.fastq.gz	https://www.encodeproject.org/files/ENCFF113BOL/@@download/ENCFF113BOL.fastq.gz
ENCFF995BLA	cell line	GM12878	ENCSR820PHH	Illumina NovaSeq 6000	Single	https://www.encodeproject.org/files/ENCFF995BLA/@@download/ENCFF995BLA.fastq.gz
ENCFF995TMT	in vitro differentiated cells	dendritic cell; lipopolysaccharide; 100 ng/mL; 4 hour	ENCSR332SRS	Illumina NextSeq 500	Paired	https://www.encodeproject.org/files/ENCFF995TMT/@@download/ENCFF995TMT.fastq.gz	https://www.encodeproject.org/files/ENCFF118MUC/@@download/ENCFF118MUC.fastq.gz
ENCFF996KMK	in vitro differentiated cells	neural progenitor cell	ENCSR244ISQ	Illumina HiSeq 2000	Paired	https://www.encodeproject.org/files/ENCFF996KMK/@@download/ENCFF996KMK.fastq.gz	https://www.encodeproject.org/files/ENCFF726PAY/@@download/ENCFF726PAY.fastq.gz
ENCFF997WKH	tissue	middle frontal area 46	ENCSR394ZSF	Illumina NextSeq 2000	Single	https://www.encodeproject.org/files/ENCFF997WKH/@@download/ENCFF997WKH.fastq.gz
ENCFF999PVE	tissue	middle frontal area 46	ENCSR826FNO	Illumina HiSeq 2500	Single	https://www.encodeproject.org/files/ENCFF999PVE/@@download/ENCFF999PVE.fastq.gz
ENCFF999QZD	in vitro differentiated cells	myotube	ENCSR828TEI	Illumina HiSeq 2000	Paired	https://www.encodeproject.org/files/ENCFF999QZD/@@download/ENCFF999QZD.fastq.gz	https://www.encodeproject.org/files/ENCFF023LZD/@@download/ENCFF023LZD.fastq.gz
ENCFF999RKA	in vitro differentiated cells	motor neuron	ENCSR319GRO	Illumina NovaSeq 6000	Paired	https://www.encodeproject.org/files/ENCFF999RKA/@@download/ENCFF999RKA.fastq.gz	https://www.encodeproject.org/files/ENCFF488LEY/@@download/ENCFF488LEY.fastq.gz
ENCFF999ZER	primary cell	kidney epithelial cell	ENCSR373BDG	Illumina HiSeq 2000	Paired	https://www.encodeproject.org/files/ENCFF999ZER/@@download/ENCFF999ZER.fastq.gz	https://www.encodeproject.org/files/ENCFF231KEB/@@download/ENCFF231KEB.fastq.gz
ERR10110990	tissue	SINHCAF knockdown on germ cell tumor	ERX9648226	Illumina HiSeq 2000	Paired	https://sra-downloadb.be-md.ncbi.nlm.nih.gov/sos2/sra-pub-run-34/ERR010/10110/ERR10110990/ERR10110990.1
ERR10110991	tissue	SINHCAF knockdown on germ cell tumor	ERX9648227	Illumina HiSeq 2000	Paired	https://sra-downloadb.be-md.ncbi.nlm.nih.gov/sos2/sra-pub-run-34/ERR010/10110/ERR10110991/ERR10110991.1
ERR10110992	tissue	SINHCAF knockdown on germ cell tumor	ERX9648228	Illumina HiSeq 2000	Paired	https://sra-downloadb.be-md.ncbi.nlm.nih.gov/sos2/sra-pub-run-34/ERR010/10110/ERR10110992/ERR10110992.1
SRR15819978	tissue	adrenals and adrenal rest affected by congenital adrenal hyperplasia	SRX12112067	Illumina HiSeq 2500	Paired	https://sra-downloadb.be-md.ncbi.nlm.nih.gov/sos1/sra-pub-zq-38/SRR015/15819/SRR15819978/SRR15819978.lite.1
SRR16541559	tissue	endothelium 3	SRX12744139	Illumina NovaSeq 6000	Paired	https://sra-downloadb.be-md.ncbi.nlm.nih.gov/sos3/sra-pub-zq-22/SRR016/16541/SRR16541559/SRR16541559.lite.1
SRR16541560	tissue	endothelium 3	SRX12744139	Illumina NovaSeq 6000	Paired	https://sra-downloadb.be-md.ncbi.nlm.nih.gov/sos4/sra-pub-zq-1/SRR016/16541/SRR16541560/SRR16541560.lite.1
SRR16541561	tissue	endothelium 3	SRX12744139	Illumina NovaSeq 6000	Paired	https://sra-downloadb.be-md.ncbi.nlm.nih.gov/sos2/sra-pub-zq-20/SRR016/16541/SRR16541561/SRR16541561.lite.1
SRR16541562	tissue	endothelium 3	SRX12744139	Illumina NovaSeq 6000	Paired	https://sra-downloadb.be-md.ncbi.nlm.nih.gov/sos1/sra-pub-zq-38/SRR016/16541/SRR16541562/SRR16541562.lite.1
SRR16541563	tissue	endothelium 3	SRX12744139	Illumina NovaSeq 6000	Paired	https://sra-downloadb.be-md.ncbi.nlm.nih.gov/sos2/sra-pub-zq-20/SRR016/16541/SRR16541563/SRR16541563.lite.1
SRR16541564	tissue	endothelium 3	SRX12744139	Illumina NovaSeq 6000	Paired	https://sra-downloadb.be-md.ncbi.nlm.nih.gov/sos3/sra-pub-zq-24/SRR016/16541/SRR16541564/SRR16541564.lite.1
SRR16541565	tissue	endothelium 3	SRX12744139	Illumina NovaSeq 6000	Paired	https://sra-downloadb.be-md.ncbi.nlm.nih.gov/sos2/sra-pub-zq-20/SRR016/16541/SRR16541565/SRR16541565.lite.1
SRR16541566	tissue	endothelium 3	SRX12744139	Illumina NovaSeq 6000	Paired	https://sra-downloadb.be-md.ncbi.nlm.nih.gov/sos2/sra-pub-zq-20/SRR016/16541/SRR16541566/SRR16541566.lite.1
SRR16541567	tissue	endothelium 3	SRX12744139	Illumina NovaSeq 6000	Paired	https://sra-downloadb.be-md.ncbi.nlm.nih.gov/sos4/sra-pub-zq-1/SRR016/16541/SRR16541567/SRR16541567.lite.1
SRR16541568	tissue	stroma 3	SRX12744138	Illumina NovaSeq 6000	Paired	https://sra-downloadb.be-md.ncbi.nlm.nih.gov/sos4/sra-pub-zq-1/SRR016/16541/SRR16541568/SRR16541568.lite.1
SRR16541569	tissue	stroma 3	SRX12744138	Illumina NovaSeq 6000	Paired	https://sra-downloadb.be-md.ncbi.nlm.nih.gov/sos3/sra-pub-zq-24/SRR016/16541/SRR16541569/SRR16541569.lite.1
SRR16541570	tissue	stroma 3	SRX12744138	Illumina NovaSeq 6000	Paired	https://sra-downloadb.be-md.ncbi.nlm.nih.gov/sos3/sra-pub-zq-24/SRR016/16541/SRR16541570/SRR16541570.lite.1
SRR16541571	tissue	stroma 3	SRX12744138	Illumina NovaSeq 6000	Paired	https://sra-downloadb.be-md.ncbi.nlm.nih.gov/sos2/sra-pub-zq-20/SRR016/16541/SRR16541571/SRR16541571.lite.1
SRR16541572	tissue	stroma 3	SRX12744138	Illumina NovaSeq 6000	Paired	https://sra-downloadb.be-md.ncbi.nlm.nih.gov/sos2/sra-pub-zq-20/SRR016/16541/SRR16541572/SRR16541572.lite.1
SRR16541573	tissue	stroma 3	SRX12744138	Illumina NovaSeq 6000	Paired	https://sra-downloadb.be-md.ncbi.nlm.nih.gov/sos2/sra-pub-zq-20/SRR016/16541/SRR16541573/SRR16541573.lite.1
SRR16541574	tissue	stroma 3	SRX12744138	Illumina NovaSeq 6000	Paired	https://sra-downloadb.be-md.ncbi.nlm.nih.gov/sos1/sra-pub-zq-38/SRR016/16541/SRR16541574/SRR16541574.lite.1
SRR16541575	tissue	stroma 3	SRX12744138	Illumina NovaSeq 6000	Paired	https://sra-downloadb.be-md.ncbi.nlm.nih.gov/sos3/sra-pub-zq-24/SRR016/16541/SRR16541575/SRR16541575.lite.1
SRR16541576	tissue	stroma 3	SRX12744138	Illumina NovaSeq 6000	Paired	https://sra-downloadb.be-md.ncbi.nlm.nih.gov/sos3/sra-pub-zq-24/SRR016/16541/SRR16541576/SRR16541576.lite.1
SRR16541577	tissue	stroma 3	SRX12744138	Illumina NovaSeq 6000	Paired	https://sra-downloadb.be-md.ncbi.nlm.nih.gov/sos4/sra-pub-zq-1/SRR016/16541/SRR16541577/SRR16541577.lite.1
SRR16541578	tissue	stroma 3	SRX12744138	Illumina NovaSeq 6000	Paired	https://sra-downloadb.be-md.ncbi.nlm.nih.gov/sos2/sra-pub-zq-20/SRR016/16541/SRR16541578/SRR16541578.lite.1
SRR16541579	tissue	stroma 3	SRX12744138	Illumina NovaSeq 6000	Paired	https://sra-downloadb.be-md.ncbi.nlm.nih.gov/sos3/sra-pub-zq-22/SRR016/16541/SRR16541579/SRR16541579.lite.1
SRR16541580	tissue	endothelium 2	SRX12744137	Illumina NovaSeq 6000	Paired	https://sra-downloadb.be-md.ncbi.nlm.nih.gov/sos2/sra-pub-zq-20/SRR016/16541/SRR16541580/SRR16541580.lite.1
SRR16541581	tissue	endothelium 2	SRX12744137	Illumina NovaSeq 6000	Paired	https://sra-downloadb.be-md.ncbi.nlm.nih.gov/sos3/sra-pub-zq-24/SRR016/16541/SRR16541581/SRR16541581.lite.1
SRR16541582	tissue	endothelium 2	SRX12744137	Illumina NovaSeq 6000	Paired	https://sra-downloadb.be-md.ncbi.nlm.nih.gov/sos3/sra-pub-zq-24/SRR016/16541/SRR16541582/SRR16541582.lite.1
SRR16541583	tissue	endothelium 2	SRX12744137	Illumina NovaSeq 6000	Paired	https://sra-downloadb.be-md.ncbi.nlm.nih.gov/sos2/sra-pub-zq-20/SRR016/16541/SRR16541583/SRR16541583.lite.1
SRR16541584	tissue	endothelium 2	SRX12744137	Illumina NovaSeq 6000	Paired	https://sra-downloadb.be-md.ncbi.nlm.nih.gov/sos2/sra-pub-zq-20/SRR016/16541/SRR16541584/SRR16541584.lite.1
SRR16541585	tissue	endothelium 2	SRX12744137	Illumina NovaSeq 6000	Paired	https://sra-downloadb.be-md.ncbi.nlm.nih.gov/sos2/sra-pub-zq-20/SRR016/16541/SRR16541585/SRR16541585.lite.1
SRR16541589	tissue	endothelium 2	SRX12744137	Illumina NovaSeq 6000	Paired	https://sra-downloadb.be-md.ncbi.nlm.nih.gov/sos1/sra-pub-zq-38/SRR016/16541/SRR16541589/SRR16541589.lite.1
SRR16541590	tissue	endothelium 2	SRX12744137	Illumina NovaSeq 6000	Paired	https://sra-downloadb.be-md.ncbi.nlm.nih.gov/sos1/sra-pub-zq-38/SRR016/16541/SRR16541590/SRR16541590.lite.1
SRR16541591	tissue	endothelium 2	SRX12744137	Illumina NovaSeq 6000	Paired	https://sra-downloadb.be-md.ncbi.nlm.nih.gov/sos4/sra-pub-zq-1/SRR016/16541/SRR16541591/SRR16541591.lite.1
SRR16541592	tissue	stroma 2	SRX12744136	Illumina NovaSeq 6000	Paired	https://sra-downloadb.be-md.ncbi.nlm.nih.gov/sos2/sra-pub-zq-20/SRR016/16541/SRR16541592/SRR16541592.lite.1
SRR16541593	tissue	stroma 2	SRX12744136	Illumina NovaSeq 6000	Paired	https://sra-downloadb.be-md.ncbi.nlm.nih.gov/sos3/sra-pub-zq-24/SRR016/16541/SRR16541593/SRR16541593.lite.1
SRR16541594	tissue	stroma 2	SRX12744136	Illumina NovaSeq 6000	Paired	https://sra-downloadb.be-md.ncbi.nlm.nih.gov/sos1/sra-pub-zq-38/SRR016/16541/SRR16541594/SRR16541594.lite.1
SRR16541595	tissue	stroma 2	SRX12744136	Illumina NovaSeq 6000	Paired	https://sra-downloadb.be-md.ncbi.nlm.nih.gov/sos3/sra-pub-zq-24/SRR016/16541/SRR16541595/SRR16541595.lite.1
SRR16541596	tissue	stroma 2	SRX12744136	Illumina NovaSeq 6000	Paired	https://sra-downloadb.be-md.ncbi.nlm.nih.gov/sos1/sra-pub-zq-38/SRR016/16541/SRR16541596/SRR16541596.lite.1
SRR16541597	tissue	stroma 2	SRX12744136	Illumina NovaSeq 6000	Paired	https://sra-downloadb.be-md.ncbi.nlm.nih.gov/sos2/sra-pub-zq-20/SRR016/16541/SRR16541597/SRR16541597.lite.1
SRR16541598	tissue	stroma 2	SRX12744136	Illumina NovaSeq 6000	Paired	https://sra-downloadb.be-md.ncbi.nlm.nih.gov/sos3/sra-pub-zq-22/SRR016/16541/SRR16541598/SRR16541598.lite.1
SRR16541599	tissue	stroma 2	SRX12744136	Illumina NovaSeq 6000	Paired	https://sra-downloadb.be-md.ncbi.nlm.nih.gov/sos4/sra-pub-zq-1/SRR016/16541/SRR16541599/SRR16541599.lite.1
SRR16541600	tissue	stroma 2	SRX12744136	Illumina NovaSeq 6000	Paired	https://sra-downloadb.be-md.ncbi.nlm.nih.gov/sos2/sra-pub-zq-20/SRR016/16541/SRR16541600/SRR16541600.lite.1
SRR16541601	tissue	stroma 2	SRX12744136	Illumina NovaSeq 6000	Paired	https://sra-downloadb.be-md.ncbi.nlm.nih.gov/sos1/sra-pub-zq-38/SRR016/16541/SRR16541601/SRR16541601.lite.1
SRR16541602	tissue	stroma 2	SRX12744136	Illumina NovaSeq 6000	Paired	https://sra-downloadb.be-md.ncbi.nlm.nih.gov/sos3/sra-pub-zq-24/SRR016/16541/SRR16541602/SRR16541602.lite.1
SRR16541603	tissue	stroma 2	SRX12744136	Illumina NovaSeq 6000	Paired	https://sra-downloadb.be-md.ncbi.nlm.nih.gov/sos2/sra-pub-zq-20/SRR016/16541/SRR16541603/SRR16541603.lite.1
SRR16541604	tissue	epithelium 2	SRX12744135	Illumina NovaSeq 6000	Paired	https://sra-downloadb.be-md.ncbi.nlm.nih.gov/sos4/sra-pub-zq-1/SRR016/16541/SRR16541604/SRR16541604.lite.1
SRR16541605	tissue	epithelium 2	SRX12744135	Illumina NovaSeq 6000	Paired	https://sra-downloadb.be-md.ncbi.nlm.nih.gov/sos2/sra-pub-zq-18/SRR016/16541/SRR16541605/SRR16541605.lite.1
SRR16541606	tissue	epithelium 2	SRX12744135	Illumina NovaSeq 6000	Paired	https://sra-downloadb.be-md.ncbi.nlm.nih.gov/sos2/sra-pub-zq-20/SRR016/16541/SRR16541606/SRR16541606.lite.1
SRR16541607	tissue	epithelium 2	SRX12744135	Illumina NovaSeq 6000	Paired	https://sra-downloadb.be-md.ncbi.nlm.nih.gov/sos4/sra-pub-zq-1/SRR016/16541/SRR16541607/SRR16541607.lite.1
SRR16541608	tissue	epithelium 2	SRX12744135	Illumina NovaSeq 6000	Paired	https://sra-downloadb.be-md.ncbi.nlm.nih.gov/sos1/sra-pub-zq-38/SRR016/16541/SRR16541608/SRR16541608.lite.1
SRR16541609	tissue	epithelium 2	SRX12744135	Illumina NovaSeq 6000	Paired	https://sra-downloadb.be-md.ncbi.nlm.nih.gov/sos1/sra-pub-zq-38/SRR016/16541/SRR16541609/SRR16541609.lite.1
SRR16541610	tissue	epithelium 2	SRX12744135	Illumina NovaSeq 6000	Paired	https://sra-downloadb.be-md.ncbi.nlm.nih.gov/sos3/sra-pub-zq-22/SRR016/16541/SRR16541610/SRR16541610.lite.1
SRR16541611	tissue	epithelium 2	SRX12744135	Illumina NovaSeq 6000	Paired	https://sra-downloadb.be-md.ncbi.nlm.nih.gov/sos2/sra-pub-zq-20/SRR016/16541/SRR16541611/SRR16541611.lite.1
SRR16541612	tissue	epithelium 2	SRX12744135	Illumina NovaSeq 6000	Paired	https://sra-downloadb.be-md.ncbi.nlm.nih.gov/sos2/sra-pub-zq-20/SRR016/16541/SRR16541612/SRR16541612.lite.1
SRR16541613	tissue	epithelium 2	SRX12744135	Illumina NovaSeq 6000	Paired	https://sra-downloadb.be-md.ncbi.nlm.nih.gov/sos3/sra-pub-zq-24/SRR016/16541/SRR16541613/SRR16541613.lite.1
SRR16541614	tissue	epithelium 2	SRX12744135	Illumina NovaSeq 6000	Paired	https://sra-downloadb.be-md.ncbi.nlm.nih.gov/sos2/sra-pub-zq-20/SRR016/16541/SRR16541614/SRR16541614.lite.1
SRR16541615	tissue	epithelium 2	SRX12744135	Illumina NovaSeq 6000	Paired	https://sra-downloadb.be-md.ncbi.nlm.nih.gov/sos2/sra-pub-zq-20/SRR016/16541/SRR16541615/SRR16541615.lite.1
SRR16541616	tissue	stroma 1	SRX12744134	Illumina NovaSeq 6000	Paired	https://sra-downloadb.be-md.ncbi.nlm.nih.gov/sos2/sra-pub-zq-20/SRR016/16541/SRR16541616/SRR16541616.lite.1
SRR16541617	tissue	stroma 1	SRX12744134	Illumina NovaSeq 6000	Paired	https://sra-downloadb.be-md.ncbi.nlm.nih.gov/sos3/sra-pub-zq-24/SRR016/16541/SRR16541617/SRR16541617.lite.1
SRR16541618	tissue	stroma 1	SRX12744134	Illumina NovaSeq 6000	Paired	https://sra-downloadb.be-md.ncbi.nlm.nih.gov/sos1/sra-pub-zq-38/SRR016/16541/SRR16541618/SRR16541618.lite.1
SRR16541619	tissue	stroma 1	SRX12744134	Illumina NovaSeq 6000	Paired	https://sra-downloadb.be-md.ncbi.nlm.nih.gov/sos2/sra-pub-zq-20/SRR016/16541/SRR16541619/SRR16541619.lite.1
SRR16541620	tissue	stroma 1	SRX12744134	Illumina NovaSeq 6000	Paired	https://sra-downloadb.be-md.ncbi.nlm.nih.gov/sos2/sra-pub-zq-18/SRR016/16541/SRR16541620/SRR16541620.lite.1
SRR16541621	tissue	stroma 1	SRX12744134	Illumina NovaSeq 6000	Paired	https://sra-downloadb.be-md.ncbi.nlm.nih.gov/sos3/sra-pub-zq-24/SRR016/16541/SRR16541621/SRR16541621.lite.1
SRR16541622	tissue	stroma 1	SRX12744134	Illumina NovaSeq 6000	Paired	https://sra-downloadb.be-md.ncbi.nlm.nih.gov/sos2/sra-pub-zq-18/SRR016/16541/SRR16541622/SRR16541622.lite.1
SRR16541623	tissue	stroma 1	SRX12744134	Illumina NovaSeq 6000	Paired	https://sra-downloadb.be-md.ncbi.nlm.nih.gov/sos3/sra-pub-zq-24/SRR016/16541/SRR16541623/SRR16541623.lite.1
SRR16541624	tissue	stroma 1	SRX12744134	Illumina NovaSeq 6000	Paired	https://sra-downloadb.be-md.ncbi.nlm.nih.gov/sos3/sra-pub-zq-22/SRR016/16541/SRR16541624/SRR16541624.lite.1
SRR16541625	tissue	stroma 1	SRX12744134	Illumina NovaSeq 6000	Paired	https://sra-downloadb.be-md.ncbi.nlm.nih.gov/sos3/sra-pub-zq-24/SRR016/16541/SRR16541625/SRR16541625.lite.1
SRR16541626	tissue	stroma 1	SRX12744134	Illumina NovaSeq 6000	Paired	https://sra-downloadb.be-md.ncbi.nlm.nih.gov/sos4/sra-pub-zq-1/SRR016/16541/SRR16541626/SRR16541626.lite.1
SRR16541627	tissue	stroma 1	SRX12744134	Illumina NovaSeq 6000	Paired	https://sra-downloadb.be-md.ncbi.nlm.nih.gov/sos1/sra-pub-zq-38/SRR016/16541/SRR16541627/SRR16541627.lite.1
SRR16541652	tissue	epithelium 1	SRX12744128	Illumina NovaSeq 6000	Paired	https://sra-downloadb.be-md.ncbi.nlm.nih.gov/sos2/sra-pub-zq-20/SRR016/16541/SRR16541652/SRR16541652.lite.1
SRR16541653	tissue	epithelium 1	SRX12744128	Illumina NovaSeq 6000	Paired	https://sra-downloadb.be-md.ncbi.nlm.nih.gov/sos2/sra-pub-zq-18/SRR016/16541/SRR16541653/SRR16541653.lite.1
SRR16541654	tissue	epithelium 1	SRX12744128	Illumina NovaSeq 6000	Paired	https://sra-downloadb.be-md.ncbi.nlm.nih.gov/sos1/sra-pub-zq-38/SRR016/16541/SRR16541654/SRR16541654.lite.1
SRR16541667	tissue	stroma 4	SRX12744130	Illumina NovaSeq 6000	Paired	https://sra-downloadb.be-md.ncbi.nlm.nih.gov/sos1/sra-pub-zq-38/SRR016/16541/SRR16541667/SRR16541667.lite.1
SRR16541668	tissue	stroma 4	SRX12744130	Illumina NovaSeq 6000	Paired	https://sra-downloadb.be-md.ncbi.nlm.nih.gov/sos2/sra-pub-zq-18/SRR016/16541/SRR16541668/SRR16541668.lite.1
SRR16541669	tissue	stroma 4	SRX12744130	Illumina NovaSeq 6000	Paired	https://sra-downloadb.be-md.ncbi.nlm.nih.gov/sos3/sra-pub-zq-24/SRR016/16541/SRR16541669/SRR16541669.lite.1
SRR16541670	tissue	stroma 4	SRX12744130	Illumina NovaSeq 6000	Paired	https://sra-downloadb.be-md.ncbi.nlm.nih.gov/sos2/sra-pub-zq-20/SRR016/16541/SRR16541670/SRR16541670.lite.1
SRR16541671	tissue	stroma 4	SRX12744130	Illumina NovaSeq 6000	Paired	https://sra-downloadb.be-md.ncbi.nlm.nih.gov/sos4/sra-pub-zq-1/SRR016/16541/SRR16541671/SRR16541671.lite.1
SRR16541672	tissue	stroma 4	SRX12744130	Illumina NovaSeq 6000	Paired	https://sra-downloadb.be-md.ncbi.nlm.nih.gov/sos4/sra-pub-zq-1/SRR016/16541/SRR16541672/SRR16541672.lite.1
SRR16541673	tissue	stroma 4	SRX12744130	Illumina NovaSeq 6000	Paired	https://sra-downloadb.be-md.ncbi.nlm.nih.gov/sos1/sra-pub-zq-38/SRR016/16541/SRR16541673/SRR16541673.lite.1
SRR16541674	tissue	stroma 4	SRX12744130	Illumina NovaSeq 6000	Paired	https://sra-downloadb.be-md.ncbi.nlm.nih.gov/sos2/sra-pub-zq-20/SRR016/16541/SRR16541674/SRR16541674.lite.1
SRR16541675	tissue	stroma 4	SRX12744130	Illumina NovaSeq 6000	Paired	https://sra-downloadb.be-md.ncbi.nlm.nih.gov/sos1/sra-pub-zq-38/SRR016/16541/SRR16541675/SRR16541675.lite.1
SRR16541679	tissue	epithelium 4	SRX12744129	Illumina NovaSeq 6000	Paired	https://sra-downloadb.be-md.ncbi.nlm.nih.gov/sos1/sra-pub-zq-38/SRR016/16541/SRR16541679/SRR16541679.lite.1
SRR16541680	tissue	epithelium 4	SRX12744129	Illumina NovaSeq 6000	Paired	https://sra-downloadb.be-md.ncbi.nlm.nih.gov/sos3/sra-pub-zq-22/SRR016/16541/SRR16541680/SRR16541680.lite.1
SRR16541681	tissue	epithelium 4	SRX12744129	Illumina NovaSeq 6000	Paired	https://sra-downloadb.be-md.ncbi.nlm.nih.gov/sos2/sra-pub-zq-20/SRR016/16541/SRR16541681/SRR16541681.lite.1
SRR16541682	tissue	epithelium 4	SRX12744129	Illumina NovaSeq 6000	Paired	https://sra-downloadb.be-md.ncbi.nlm.nih.gov/sos3/sra-pub-zq-22/SRR016/16541/SRR16541682/SRR16541682.lite.1
SRR16541683	tissue	epithelium 4	SRX12744129	Illumina NovaSeq 6000	Paired	https://sra-downloadb.be-md.ncbi.nlm.nih.gov/sos2/sra-pub-zq-20/SRR016/16541/SRR16541683/SRR16541683.lite.1
SRR16541684	tissue	epithelium 4	SRX12744129	Illumina NovaSeq 6000	Paired	https://sra-downloadb.be-md.ncbi.nlm.nih.gov/sos1/sra-pub-zq-38/SRR016/16541/SRR16541684/SRR16541684.lite.1
SRR16541685	tissue	epithelium 4	SRX12744129	Illumina NovaSeq 6000	Paired	https://sra-downloadb.be-md.ncbi.nlm.nih.gov/sos3/sra-pub-zq-22/SRR016/16541/SRR16541685/SRR16541685.lite.1
SRR16541686	tissue	epithelium 4	SRX12744129	Illumina NovaSeq 6000	Paired	https://sra-downloadb.be-md.ncbi.nlm.nih.gov/sos4/sra-pub-zq-1/SRR016/16541/SRR16541686/SRR16541686.lite.1
SRR16541687	tissue	epithelium 4	SRX12744129	Illumina NovaSeq 6000	Paired	https://sra-downloadb.be-md.ncbi.nlm.nih.gov/sos2/sra-pub-zq-20/SRR016/16541/SRR16541687/SRR16541687.lite.1
SRR16541688	tissue	epithelium 4	SRX12744129	Illumina NovaSeq 6000	Paired	https://sra-downloadb.be-md.ncbi.nlm.nih.gov/sos3/sra-pub-zq-24/SRR016/16541/SRR16541688/SRR16541688.lite.1
SRR16541689	tissue	epithelium 4	SRX12744129	Illumina NovaSeq 6000	Paired	https://sra-downloadb.be-md.ncbi.nlm.nih.gov/sos1/sra-pub-zq-38/SRR016/16541/SRR16541689/SRR16541689.lite.1
SRR16541690	tissue	epithelium 4	SRX12744129	Illumina NovaSeq 6000	Paired	https://sra-downloadb.be-md.ncbi.nlm.nih.gov/sos3/sra-pub-zq-24/SRR016/16541/SRR16541690/SRR16541690.lite.1
SRR16541691	tissue	epithelium 1	SRX12744128	Illumina NovaSeq 6000	Paired	https://sra-downloadb.be-md.ncbi.nlm.nih.gov/sos3/sra-pub-zq-24/SRR016/16541/SRR16541691/SRR16541691.lite.1
SRR16541692	tissue	epithelium 1	SRX12744128	Illumina NovaSeq 6000	Paired	https://sra-downloadb.be-md.ncbi.nlm.nih.gov/sos2/sra-pub-zq-20/SRR016/16541/SRR16541692/SRR16541692.lite.1
SRR16541693	tissue	epithelium 1	SRX12744128	Illumina NovaSeq 6000	Paired	https://sra-downloadb.be-md.ncbi.nlm.nih.gov/sos1/sra-pub-zq-38/SRR016/16541/SRR16541693/SRR16541693.lite.1
SRR16541694	tissue	epithelium 1	SRX12744128	Illumina NovaSeq 6000	Paired	https://sra-downloadb.be-md.ncbi.nlm.nih.gov/sos2/sra-pub-zq-20/SRR016/16541/SRR16541694/SRR16541694.lite.1
SRR16541695	tissue	epithelium 1	SRX12744128	Illumina NovaSeq 6000	Paired	https://sra-downloadb.be-md.ncbi.nlm.nih.gov/sos1/sra-pub-zq-38/SRR016/16541/SRR16541695/SRR16541695.lite.1
SRR16541696	tissue	epithelium 1	SRX12744128	Illumina NovaSeq 6000	Paired	https://sra-downloadb.be-md.ncbi.nlm.nih.gov/sos3/sra-pub-zq-24/SRR016/16541/SRR16541696/SRR16541696.lite.1
SRR16541697	tissue	epithelium 1	SRX12744128	Illumina NovaSeq 6000	Paired	https://sra-downloadb.be-md.ncbi.nlm.nih.gov/sos3/sra-pub-zq-24/SRR016/16541/SRR16541697/SRR16541697.lite.1
SRR16541698	tissue	epithelium 1	SRX12744128	Illumina NovaSeq 6000	Paired	https://sra-downloadb.be-md.ncbi.nlm.nih.gov/sos1/sra-pub-zq-38/SRR016/16541/SRR16541698/SRR16541698.lite.1
SRR16541699	tissue	epithelium 1	SRX12744128	Illumina NovaSeq 6000	Paired	https://sra-downloadb.be-md.ncbi.nlm.nih.gov/sos3/sra-pub-zq-24/SRR016/16541/SRR16541699/SRR16541699.lite.1
SRR16541700	tissue	endothelium 3	SRX12744139	Illumina NovaSeq 6000	Paired	https://sra-downloadb.be-md.ncbi.nlm.nih.gov/sos3/sra-pub-zq-24/SRR016/16541/SRR16541700/SRR16541700.lite.1
SRR16541701	tissue	endothelium 3	SRX12744139	Illumina NovaSeq 6000	Paired	https://sra-downloadb.be-md.ncbi.nlm.nih.gov/sos2/sra-pub-zq-20/SRR016/16541/SRR16541701/SRR16541701.lite.1
SRR16541702	tissue	endothelium 3	SRX12744139	Illumina NovaSeq 6000	Paired	https://sra-downloadb.be-md.ncbi.nlm.nih.gov/sos3/sra-pub-zq-24/SRR016/16541/SRR16541702/SRR16541702.lite.1
SRR17214815	tissue	NOA1	SRX13394732	Illumina HiSeq 2000	Paired	https://sra-downloadb.be-md.ncbi.nlm.nih.gov/sos1/sra-pub-zq-38/SRR017/17214/SRR17214815/SRR17214815.lite.1
SRR17214816	tissue	NOA2	SRX13394733	Illumina HiSeq 2000	Paired	https://sra-downloadb.be-md.ncbi.nlm.nih.gov/sos1/sra-pub-zq-38/SRR017/17214/SRR17214816/SRR17214816.lite.1
SRR17214817	tissue	NOA3	SRX13394734	Illumina HiSeq 2000	Paired	https://sra-downloadb.be-md.ncbi.nlm.nih.gov/sos1/sra-pub-zq-38/SRR017/17214/SRR17214817/SRR17214817.lite.1
SRR17214818	tissue	control 1	SRX13394735	Illumina HiSeq 2000	Paired	https://sra-downloadb.be-md.ncbi.nlm.nih.gov/sos3/sra-pub-zq-22/SRR017/17214/SRR17214818/SRR17214818.lite.1
SRR17214819	tissue	control 2	SRX13394736	Illumina HiSeq 2000	Paired	https://sra-downloadb.be-md.ncbi.nlm.nih.gov/sos3/sra-pub-zq-24/SRR017/17214/SRR17214819/SRR17214819.lite.1
SRR17214820	tissue	control 3	SRX13394737	Illumina HiSeq 2000	Paired	https://sra-downloadb.be-md.ncbi.nlm.nih.gov/sos1/sra-pub-zq-38/SRR017/17214/SRR17214820/SRR17214820.lite.1
SRR18016544	tissue	Testicular Microenvironment B04 Lep 10	SRX14170792	Illumina HiSeq 3000	Paired	https://sra-downloadb.be-md.ncbi.nlm.nih.gov/sos2/sra-pub-zq-20/SRR018/18016/SRR18016544/SRR18016544.lite.1
SRR18016545	tissue	Testicular Microenvironment B04 Lep 10	SRX14170792	Illumina HiSeq 3000	Paired	https://sra-downloadb.be-md.ncbi.nlm.nih.gov/sos3/sra-pub-zq-24/SRR018/18016/SRR18016545/SRR18016545.lite.1
SRR18016546	tissue	Testicular Microenvironment B04 Lep 10	SRX14170792	Illumina HiSeq 3000	Paired	https://sra-downloadb.be-md.ncbi.nlm.nih.gov/sos3/sra-pub-zq-24/SRR018/18016/SRR18016546/SRR18016546.lite.1
SRR18016547	tissue	Testicular Microenvironment B04 Lep 10	SRX14170792	Illumina HiSeq 3000	Paired	https://sra-downloadb.be-md.ncbi.nlm.nih.gov/sos1/sra-pub-zq-38/SRR018/18016/SRR18016547/SRR18016547.lite.1
SRR18016548	tissue	Testicular Microenvironment B04 Lep 1	SRX14170791	Illumina HiSeq 3000	Paired	https://sra-downloadb.be-md.ncbi.nlm.nih.gov/sos1/sra-pub-zq-38/SRR018/18016/SRR18016548/SRR18016548.lite.1
SRR18016549	tissue	Testicular Microenvironment B04 Lep 1	SRX14170791	Illumina HiSeq 3000	Paired	https://sra-downloadb.be-md.ncbi.nlm.nih.gov/sos1/sra-pub-zq-38/SRR018/18016/SRR18016549/SRR18016549.lite.1
SRR18016550	tissue	Testicular Microenvironment B04 Lep 1	SRX14170791	Illumina HiSeq 3000	Paired	https://sra-downloadb.be-md.ncbi.nlm.nih.gov/sos2/sra-pub-zq-20/SRR018/18016/SRR18016550/SRR18016550.lite.1
SRR18016551	tissue	Testicular Microenvironment B04 Lep 1	SRX14170791	Illumina HiSeq 3000	Paired	https://sra-downloadb.be-md.ncbi.nlm.nih.gov/sos1/sra-pub-zq-38/SRR018/18016/SRR18016551/SRR18016551.lite.1
SRR18016552	tissue	Testicular Microenvironment B04 Lep 0.25	SRX14170790	Illumina HiSeq 3000	Paired	https://sra-downloadb.be-md.ncbi.nlm.nih.gov/sos1/sra-pub-zq-38/SRR018/18016/SRR18016552/SRR18016552.lite.1
SRR18016553	tissue	Testicular Microenvironment B04 Lep 0.25	SRX14170790	Illumina HiSeq 3000	Paired	https://sra-downloadb.be-md.ncbi.nlm.nih.gov/sos3/sra-pub-zq-22/SRR018/18016/SRR18016553/SRR18016553.lite.1
SRR18016554	tissue	Testicular Microenvironment B04 Lep 0.25	SRX14170790	Illumina HiSeq 3000	Paired	https://sra-downloadb.be-md.ncbi.nlm.nih.gov/sos1/sra-pub-zq-38/SRR018/18016/SRR18016554/SRR18016554.lite.1
SRR18016555	tissue	Testicular Microenvironment B04 Lep 0.25	SRX14170790	Illumina HiSeq 3000	Paired	https://sra-downloadb.be-md.ncbi.nlm.nih.gov/sos1/sra-pub-zq-38/SRR018/18016/SRR18016555/SRR18016555.lite.1
SRR18016556	tissue	Testicular Microenvironment B04 CTL	SRX14170789	Illumina HiSeq 3000	Paired	https://sra-downloadb.be-md.ncbi.nlm.nih.gov/sos2/sra-pub-zq-20/SRR018/18016/SRR18016556/SRR18016556.lite.1
SRR18016557	tissue	Testicular Microenvironment B04 CTL	SRX14170789	Illumina HiSeq 3000	Paired	https://sra-downloadb.be-md.ncbi.nlm.nih.gov/sos1/sra-pub-zq-38/SRR018/18016/SRR18016557/SRR18016557.lite.1
SRR18016558	tissue	Testicular Microenvironment B04 CTL	SRX14170789	Illumina HiSeq 3000	Paired	https://sra-downloadb.be-md.ncbi.nlm.nih.gov/sos3/sra-pub-zq-24/SRR018/18016/SRR18016558/SRR18016558.lite.1
SRR18016559	tissue	Testicular Microenvironment B04 CTL	SRX14170789	Illumina HiSeq 3000	Paired	https://sra-downloadb.be-md.ncbi.nlm.nih.gov/sos3/sra-pub-zq-22/SRR018/18016/SRR18016559/SRR18016559.lite.1
SRR18733626	tissue	Fertile control 5	SRX14833838	Illumina NovaSeq 6000	Paired	https://sra-downloadb.be-md.ncbi.nlm.nih.gov/sos1/sra-pub-zq-38/SRR018/18733/SRR18733626/SRR18733626.lite.1
SRR18733627	tissue	Fertile control 4	SRX14833837	Illumina NovaSeq 6000	Paired	https://sra-downloadb.be-md.ncbi.nlm.nih.gov/sos3/sra-pub-zq-24/SRR018/18733/SRR18733627/SRR18733627.lite.1
SRR18733628	tissue	Fertile control 3	SRX14833836	Illumina NovaSeq 6000	Paired	https://sra-downloadb.be-md.ncbi.nlm.nih.gov/sos3/sra-pub-zq-24/SRR018/18733/SRR18733628/SRR18733628.lite.1
SRR18733629	tissue	Fertile control 2	SRX14833835	Illumina NovaSeq 6000	Paired	https://sra-downloadb.be-md.ncbi.nlm.nih.gov/sos3/sra-pub-zq-24/SRR018/18733/SRR18733629/SRR18733629.lite.1
SRR18733630	tissue	Fertile control 1	SRX14833834	Illumina NovaSeq 6000	Paired	https://sra-downloadb.be-md.ncbi.nlm.nih.gov/sos3/sra-pub-zq-24/SRR018/18733/SRR18733630/SRR18733630.lite.1
SRR18733631	tissue	sertoli cell only 5	SRX14833833	Illumina NovaSeq 6000	Paired	https://sra-downloadb.be-md.ncbi.nlm.nih.gov/sos2/sra-pub-zq-18/SRR018/18733/SRR18733631/SRR18733631.lite.1
SRR18733632	tissue	sertoli cell only 4	SRX14833832	Illumina NovaSeq 6000	Paired	https://sra-downloadb.be-md.ncbi.nlm.nih.gov/sos2/sra-pub-zq-20/SRR018/18733/SRR18733632/SRR18733632.lite.1
SRR18733633	tissue	sertoli cell only 3	SRX14833831	Illumina NovaSeq 6000	Paired	https://sra-downloadb.be-md.ncbi.nlm.nih.gov/sos3/sra-pub-zq-24/SRR018/18733/SRR18733633/SRR18733633.lite.1
SRR18733634	tissue	sertoli cell only 2	SRX14833830	Illumina NovaSeq 6000	Paired	https://sra-downloadb.be-md.ncbi.nlm.nih.gov/sos3/sra-pub-zq-24/SRR018/18733/SRR18733634/SRR18733634.lite.1
SRR18733635	tissue	sertoli cell only 1	SRX14833829	Illumina NovaSeq 6000	Paired	https://sra-downloadb.be-md.ncbi.nlm.nih.gov/sos2/sra-pub-zq-20/SRR018/18733/SRR18733635/SRR18733635.lite.1
SRR18733636	tissue	testis atrophy 5	SRX14833828	Illumina NovaSeq 6000	Paired	https://sra-downloadb.be-md.ncbi.nlm.nih.gov/sos1/sra-pub-zq-38/SRR018/18733/SRR18733636/SRR18733636.lite.1
SRR18733637	tissue	testis atrophy 4	SRX14833827	Illumina NovaSeq 6000	Paired	https://sra-downloadb.be-md.ncbi.nlm.nih.gov/sos2/sra-pub-zq-18/SRR018/18733/SRR18733637/SRR18733637.lite.1
SRR18733638	tissue	testis atrophy 3	SRX14833826	Illumina NovaSeq 6000	Paired	https://sra-downloadb.be-md.ncbi.nlm.nih.gov/sos4/sra-pub-zq-1/SRR018/18733/SRR18733638/SRR18733638.lite.1
SRR18733639	tissue	testis atrophy 2	SRX14833825	Illumina NovaSeq 6000	Paired	https://sra-downloadb.be-md.ncbi.nlm.nih.gov/sos2/sra-pub-zq-20/SRR018/18733/SRR18733639/SRR18733639.lite.1
SRR18733640	tissue	testis atrophy 1	SRX14833824	Illumina NovaSeq 6000	Paired	https://sra-downloadb.be-md.ncbi.nlm.nih.gov/sos3/sra-pub-zq-24/SRR018/18733/SRR18733640/SRR18733640.lite.1
SRR18733641	tissue	klinefelter syndrome 5	SRX14833823	Illumina NovaSeq 6000	Paired	https://sra-downloadb.be-md.ncbi.nlm.nih.gov/sos3/sra-pub-zq-24/SRR018/18733/SRR18733641/SRR18733641.lite.1
SRR18733642	tissue	klinefelter syndrome 4	SRX14833822	Illumina NovaSeq 6000	Paired	https://sra-downloadb.be-md.ncbi.nlm.nih.gov/sos1/sra-pub-zq-38/SRR018/18733/SRR18733642/SRR18733642.lite.1
SRR18733643	tissue	klinefelter syndrome 3	SRX14833821	Illumina NovaSeq 6000	Paired	https://sra-downloadb.be-md.ncbi.nlm.nih.gov/sos3/sra-pub-zq-24/SRR018/18733/SRR18733643/SRR18733643.lite.1
SRR18733644	tissue	klinefelter syndrome 2	SRX14833820	Illumina NovaSeq 6000	Paired	https://sra-downloadb.be-md.ncbi.nlm.nih.gov/sos3/sra-pub-zq-24/SRR018/18733/SRR18733644/SRR18733644.lite.1
SRR18733645	tissue	klinefelter syndrome 1	SRX14833819	Illumina NovaSeq 6000	Paired	https://sra-downloadb.be-md.ncbi.nlm.nih.gov/sos2/sra-pub-zq-20/SRR018/18733/SRR18733645/SRR18733645.lite.1
SRR21695832	tissue	testis scRNA-seq	SRX17693462	Illumina NovaSeq 6000	Paired	https://sra-downloadb.be-md.ncbi.nlm.nih.gov/sos1/sra-pub-zq-38/SRR021/21695/SRR21695832/SRR21695832.lite.1
SRR21695836	tissue	testis scRNA-seq	SRX17693458	Illumina NovaSeq 6000	Paired	https://sra-downloadb.be-md.ncbi.nlm.nih.gov/sos1/sra-pub-zq-38/SRR021/21695/SRR21695836/SRR21695836.lite.1
SRR21695837	tissue	testis scRNA-seq	SRX17693457	Illumina NovaSeq 6000	Paired	https://sra-downloadb.be-md.ncbi.nlm.nih.gov/sos1/sra-pub-zq-38/SRR021/21695/SRR21695837/SRR21695837.lite.1
SRR18113902	Embryonic Cell	1-cell	SRX14264284	Illumina NovaSeq 6000	Paired	https://www.ncbi.nlm.nih.gov/sra/?term=SRR18113902
SRR18113906	Embryonic Cell	1-cell	SRX14264282	Illumina NovaSeq 6000	Paired	https://www.ncbi.nlm.nih.gov/sra/?term=SRR18113906
SRR18113907	Embryonic Cell	MII oocyte	SRX14264281	Illumina NovaSeq 6000	Paired	https://www.ncbi.nlm.nih.gov/sra/?term=SRR18113907
SRR18113908	Embryonic Cell	MII oocyte	SRX14264280	Illumina NovaSeq 6000	Paired	https://www.ncbi.nlm.nih.gov/sra/?term=SRR18113908
SRR18113909	Embryonic Cell	MI oocyte	SRX14264279	Illumina NovaSeq 6000	Paired	https://www.ncbi.nlm.nih.gov/sra/?term=SRR18113909
SRR18113910	Embryonic Cell	MI oocyte	SRX14264278	Illumina NovaSeq 6000	Paired	https://www.ncbi.nlm.nih.gov/sra/?term=SRR18113910
SRR18113911	Embryonic Cell	ICM	SRX14264277	Illumina NovaSeq 6000	Paired	https://www.ncbi.nlm.nih.gov/sra/?term=SRR18113911
SRR18113912	Embryonic Cell	ICM	SRX14264276	Illumina NovaSeq 6000	Paired	https://www.ncbi.nlm.nih.gov/sra/?term=SRR18113912
SRR18113913	Embryonic Cell	Embryonic stem cell	SRX14264275	Illumina NovaSeq 6000	Paired	https://www.ncbi.nlm.nih.gov/sra/?term=SRR18113913
SRR18113914	Embryonic Cell	Embryonic stem cell	SRX14264274	Illumina NovaSeq 6000	Paired	https://www.ncbi.nlm.nih.gov/sra/?term=SRR18113914
SRR18113915	Embryonic Cell	GV oocyte	SRX14264273	Illumina NovaSeq 6000	Paired	https://www.ncbi.nlm.nih.gov/sra/?term=SRR18113915
SRR18113916	Embryonic Cell	GV oocyte	SRX14264272	Illumina NovaSeq 6000	Paired	https://www.ncbi.nlm.nih.gov/sra/?term=SRR18113916
SRR18113917	Embryonic Cell	Embryonic kidney 293 cell	SRX14264271	Illumina NovaSeq 6000	Paired	https://www.ncbi.nlm.nih.gov/sra/?term=SRR18113917
SRR18113918	Embryonic Cell	8-cell	SRX14264270	Illumina NovaSeq 6000	Paired	https://www.ncbi.nlm.nih.gov/sra/?term=SRR18113918
SRR18113919	Embryonic Cell	8-cell	SRX14264269	Illumina NovaSeq 6000	Paired	https://www.ncbi.nlm.nih.gov/sra/?term=SRR18113919
SRR18113920	Embryonic Cell	4-cell	SRX14264268	Illumina NovaSeq 6000	Paired	https://www.ncbi.nlm.nih.gov/sra/?term=SRR18113920
SRR18113921	Embryonic Cell	4-cell	SRX14264267	Illumina NovaSeq 6000	Paired	https://www.ncbi.nlm.nih.gov/sra/?term=SRR18113921
SRR18113922	Embryonic Cell	2-cell	SRX14264266	Illumina NovaSeq 6000	Paired	https://www.ncbi.nlm.nih.gov/sra/?term=SRR18113922
SRR18113923	Embryonic Cell	2-cell	SRX14264265	Illumina NovaSeq 6000	Paired	https://www.ncbi.nlm.nih.gov/sra/?term=SRR18113923
SRR8575355	testis	testis A14	SRX5376210	ILLUMINA	Paired	https://www.ncbi.nlm.nih.gov/sra/?term=SRR8575355
SRR8575356	testis	testis A13	SRX5376209	ILLUMINA	Paired	https://www.ncbi.nlm.nih.gov/sra/?term=SRR8575356
SRR8575357	testis	testis A12	SRX5376208	ILLUMINA	Paired	https://www.ncbi.nlm.nih.gov/sra/?term=SRR8575357
SRR8575358	testis	testis A11	SRX5376207	ILLUMINA	Paired	https://www.ncbi.nlm.nih.gov/sra/?term=SRR8575358
SRR8575359	testis	testis J3	SRX5376206	ILLUMINA	Paired	https://www.ncbi.nlm.nih.gov/sra/?term=SRR8575359
SRR8575360	testis	testis J2	SRX5376205	ILLUMINA	Paired	https://www.ncbi.nlm.nih.gov/sra/?term=SRR8575360
SRR8575361	testis	testis J1	SRX5376204	ILLUMINA	Paired	https://www.ncbi.nlm.nih.gov/sra/?term=SRR8575361
SRR8575362	testis	testis J1	SRX5376203	ILLUMINA	Paired	https://www.ncbi.nlm.nih.gov/sra/?term=SRR8575362
SRR8575374	testis	testis A2	SRX5376191	ILLUMINA	Paired	https://www.ncbi.nlm.nih.gov/sra/?term=SRR8575374
SRR8575375	testis	testis A1	SRX5376190	ILLUMINA	Paired	https://www.ncbi.nlm.nih.gov/sra/?term=SRR8575375
SRR8575376	testis	testis A4	SRX5376189	ILLUMINA	Paired	https://www.ncbi.nlm.nih.gov/sra/?term=SRR8575376
SRR8575377	testis	testis A3	SRX5376188	ILLUMINA	Paired	https://www.ncbi.nlm.nih.gov/sra/?term=SRR8575377
SRR8575378	testis	testis A6	SRX5376187	ILLUMINA	Paired	https://www.ncbi.nlm.nih.gov/sra/?term=SRR8575378
SRR8575379	testis	testis A5	SRX5376186	ILLUMINA	Paired	https://www.ncbi.nlm.nih.gov/sra/?term=SRR8575379
SRR8575380	testis	testis A8	SRX5376185	ILLUMINA	Paired	https://www.ncbi.nlm.nih.gov/sra/?term=SRR8575380
SRR8575381	testis	testis A7	SRX5376184	ILLUMINA	Paired	https://www.ncbi.nlm.nih.gov/sra/?term=SRR8575381
SRR8575382	testis	testis A10	SRX5376183	ILLUMINA	Paired	https://www.ncbi.nlm.nih.gov/sra/?term=SRR8575382
SRR8575383	testis	testis A9	SRX5376182	ILLUMINA	Paired	https://www.ncbi.nlm.nih.gov/sra/?term=SRR8575383

## Sheet: mouse
Supplementary Table 1. RNA-seq datasets.
ID	Biosample.term.name	Biosample.type	Experiment	Platform	LibraryLayout	Source1	Source2
DRR091688	tissue	multi-tissue transcriptome analysis SAMD00079511	DRX085258	Illumina HiSeq 2500	Paired	https://sra-downloadb.be-md.ncbi.nlm.nih.gov/sos5/sra-pub-zq-11/DRR000/091/DRR091688/DRR091688.sralite.1
DRR091689	tissue	multi-tissue transcriptome analysis SAMD00079512	DRX085259	Illumina HiSeq 2500	Paired	https://sra-downloadb.be-md.ncbi.nlm.nih.gov/sos5/sra-pub-zq-11/DRR000/091/DRR091689/DRR091689.sralite.1
DRR091690	tissue	multi-tissue transcriptome analysis SAMD00079513	DRX085260	Illumina HiSeq 2500	Paired	https://sra-downloadb.be-md.ncbi.nlm.nih.gov/sos5/sra-pub-zq-11/DRR000/091/DRR091690/DRR091690.sralite.1
DRR091691	tissue	multi-tissue transcriptome analysis SAMD00079514	DRX085261	Illumina HiSeq 2500	Paired	https://sra-downloadb.be-md.ncbi.nlm.nih.gov/sos5/sra-pub-zq-11/DRR000/091/DRR091691/DRR091691.sralite.1
DRR091692	tissue	multi-tissue transcriptome analysis SAMD00079515	DRX085262	Illumina HiSeq 2500	Paired	https://sra-downloadb.be-md.ncbi.nlm.nih.gov/sos5/sra-pub-zq-11/DRR000/091/DRR091692/DRR091692.sralite.1
DRR091693	tissue	multi-tissue transcriptome analysis SAMD00079516	DRX085263	Illumina HiSeq 2500	Paired	https://sra-downloadb.be-md.ncbi.nlm.nih.gov/sos5/sra-pub-zq-11/DRR000/091/DRR091693/DRR091693.sralite.1
DRR091694	tissue	multi-tissue transcriptome analysis SAMD00079517	DRX085264	Illumina HiSeq 2500	Paired	https://sra-downloadb.be-md.ncbi.nlm.nih.gov/sos5/sra-pub-zq-11/DRR000/091/DRR091694/DRR091694.sralite.1
DRR091695	tissue	multi-tissue transcriptome analysis SAMD00079518	DRX085265	Illumina HiSeq 2500	Paired	https://sra-downloadb.be-md.ncbi.nlm.nih.gov/sos5/sra-pub-zq-11/DRR000/091/DRR091695/DRR091695.sralite.1
DRR091696	tissue	multi-tissue transcriptome analysis SAMD00079519	DRX085266	Illumina HiSeq 2500	Paired	https://sra-downloadb.be-md.ncbi.nlm.nih.gov/sos5/sra-pub-zq-11/DRR000/091/DRR091696/DRR091696.sralite.1
DRR091697	tissue	multi-tissue transcriptome analysis SAMD00079520	DRX085267	Illumina HiSeq 2500	Paired	https://sra-downloadb.be-md.ncbi.nlm.nih.gov/sos5/sra-pub-zq-11/DRR000/091/DRR091697/DRR091697.sralite.1
DRR091698	tissue	multi-tissue transcriptome analysis SAMD00079521	DRX085268	Illumina HiSeq 2500	Paired	https://sra-downloadb.be-md.ncbi.nlm.nih.gov/sos5/sra-pub-zq-11/DRR000/091/DRR091698/DRR091698.sralite.1
DRR091699	tissue	multi-tissue transcriptome analysis SAMD00079522	DRX085269	Illumina HiSeq 2500	Paired	https://sra-downloadb.be-md.ncbi.nlm.nih.gov/sos5/sra-pub-zq-11/DRR000/091/DRR091699/DRR091699.sralite.1
ENCFF001NCP	cell line	CH12.LX	ENCSR000CWD	Illumina HiSeq 2000	Paired	https://www.encodeproject.org/files/ENCFF001NCP/@@download/ENCFF001NCP.fastq.gz	https://www.encodeproject.org/files/ENCFF001NCT/@@download/ENCFF001NCT.fastq.gz
ENCFF001NCR	cell line	CH12.LX	ENCSR000CWD	Illumina HiSeq 2000	Paired	https://www.encodeproject.org/files/ENCFF001NCR/@@download/ENCFF001NCR.fastq.gz	https://www.encodeproject.org/files/ENCFF001NCV/@@download/ENCFF001NCV.fastq.gz
ENCFF001NDA	cell line	ES-E14	ENCSR000CWC	Illumina HiSeq 2000	Paired	https://www.encodeproject.org/files/ENCFF001NDA/@@download/ENCFF001NDA.fastq.gz	https://www.encodeproject.org/files/ENCFF001NDF/@@download/ENCFF001NDF.fastq.gz
ENCFF001NDD	cell line	ES-E14	ENCSR000CWC	Illumina HiSeq 2000	Paired	https://www.encodeproject.org/files/ENCFF001NDD/@@download/ENCFF001NDD.fastq.gz	https://www.encodeproject.org/files/ENCFF001NDH/@@download/ENCFF001NDH.fastq.gz
ENCFF001NDZ	cell line	MEL	ENCSR000CWE	Illumina HiSeq 2000	Paired	https://www.encodeproject.org/files/ENCFF001NDZ/@@download/ENCFF001NDZ.fastq.gz	https://www.encodeproject.org/files/ENCFF001NEE/@@download/ENCFF001NEE.fastq.gz
ENCFF001NEC	cell line	MEL	ENCSR000CWE	Illumina HiSeq 2000	Paired	https://www.encodeproject.org/files/ENCFF001NEC/@@download/ENCFF001NEC.fastq.gz	https://www.encodeproject.org/files/ENCFF001NEG/@@download/ENCFF001NEG.fastq.gz
ENCFF001RTD	tissue	liver	ENCSR000AJU	Illumina HiSeq 2000	Paired	https://www.encodeproject.org/files/ENCFF001RTD/@@download/ENCFF001RTD.fastq.gz	https://www.encodeproject.org/files/ENCFF001RTA/@@download/ENCFF001RTA.fastq.gz
ENCFF001RTF	cell line	CH12.LX	ENCSR000AJV	Illumina HiSeq 2000	Paired	https://www.encodeproject.org/files/ENCFF001RTF/@@download/ENCFF001RTF.fastq.gz	https://www.encodeproject.org/files/ENCFF001RTE/@@download/ENCFF001RTE.fastq.gz
ENCFF001RTJ	cell line	CH12.LX	ENCSR000AJV	Illumina HiSeq 2000	Paired	https://www.encodeproject.org/files/ENCFF001RTJ/@@download/ENCFF001RTJ.fastq.gz	https://www.encodeproject.org/files/ENCFF001RTI/@@download/ENCFF001RTI.fastq.gz
ENCFF001RTN	tissue	liver	ENCSR000AJU	Illumina HiSeq 2000	Paired	https://www.encodeproject.org/files/ENCFF001RTN/@@download/ENCFF001RTN.fastq.gz	https://www.encodeproject.org/files/ENCFF001RTM/@@download/ENCFF001RTM.fastq.gz
ENCFF002DMZ	primary cell	common myeloid progenitor	ENCSR767VHR	Illumina HiSeq 2000	Paired	https://www.encodeproject.org/files/ENCFF002DMZ/@@download/ENCFF002DMZ.fastq.gz	https://www.encodeproject.org/files/ENCFF002DNA/@@download/ENCFF002DNA.fastq.gz
ENCFF002DNB	primary cell	common myeloid progenitor	ENCSR767VHR	Illumina HiSeq 2000	Paired	https://www.encodeproject.org/files/ENCFF002DNB/@@download/ENCFF002DNB.fastq.gz	https://www.encodeproject.org/files/ENCFF002DNC/@@download/ENCFF002DNC.fastq.gz
ENCFF002DND	primary cell	granulocyte monocyte progenitor cell	ENCSR833HPM	Illumina HiSeq 2000	Paired	https://www.encodeproject.org/files/ENCFF002DND/@@download/ENCFF002DND.fastq.gz	https://www.encodeproject.org/files/ENCFF002DNE/@@download/ENCFF002DNE.fastq.gz
ENCFF002ERU	primary cell	megakaryocyte-erythroid progenitor cell	ENCSR549QME	Illumina HiSeq 2000	Paired	https://www.encodeproject.org/files/ENCFF002ERU/@@download/ENCFF002ERU.fastq.gz	https://www.encodeproject.org/files/ENCFF002ERV/@@download/ENCFF002ERV.fastq.gz
ENCFF002ERW	primary cell	megakaryocyte-erythroid progenitor cell	ENCSR549QME	Illumina HiSeq 2000	Paired	https://www.encodeproject.org/files/ENCFF002ERW/@@download/ENCFF002ERW.fastq.gz	https://www.encodeproject.org/files/ENCFF002ERX/@@download/ENCFF002ERX.fastq.gz
ENCFF002EZU	tissue	forebrain	ENCSR723SZV	Illumina HiSeq 2000	Paired	https://www.encodeproject.org/files/ENCFF002EZU/@@download/ENCFF002EZU.fastq.gz	https://www.encodeproject.org/files/ENCFF002EZV/@@download/ENCFF002EZV.fastq.gz
ENCFF002EZW	tissue	hindbrain	ENCSR749BAG	Illumina HiSeq 2000	Paired	https://www.encodeproject.org/files/ENCFF002EZW/@@download/ENCFF002EZW.fastq.gz	https://www.encodeproject.org/files/ENCFF002EZX/@@download/ENCFF002EZX.fastq.gz
ENCFF002EZY	tissue	hindbrain	ENCSR749BAG	Illumina HiSeq 2000	Paired	https://www.encodeproject.org/files/ENCFF002EZY/@@download/ENCFF002EZY.fastq.gz	https://www.encodeproject.org/files/ENCFF002EZZ/@@download/ENCFF002EZZ.fastq.gz
ENCFF002FAA	tissue	heart	ENCSR035DLJ	Illumina HiSeq 2000	Paired	https://www.encodeproject.org/files/ENCFF002FAA/@@download/ENCFF002FAA.fastq.gz	https://www.encodeproject.org/files/ENCFF002FAB/@@download/ENCFF002FAB.fastq.gz
ENCFF002FAC	tissue	heart	ENCSR035DLJ	Illumina HiSeq 2000	Paired	https://www.encodeproject.org/files/ENCFF002FAC/@@download/ENCFF002FAC.fastq.gz	https://www.encodeproject.org/files/ENCFF002FAD/@@download/ENCFF002FAD.fastq.gz
ENCFF002FAE	tissue	forebrain	ENCSR723SZV	Illumina HiSeq 2000	Paired	https://www.encodeproject.org/files/ENCFF002FAE/@@download/ENCFF002FAE.fastq.gz	https://www.encodeproject.org/files/ENCFF002FAF/@@download/ENCFF002FAF.fastq.gz
ENCFF002FAG	tissue	midbrain	ENCSR255SDF	Illumina HiSeq 2000	Paired	https://www.encodeproject.org/files/ENCFF002FAG/@@download/ENCFF002FAG.fastq.gz	https://www.encodeproject.org/files/ENCFF002FAH/@@download/ENCFF002FAH.fastq.gz
ENCFF002FAI	tissue	midbrain	ENCSR255SDF	Illumina HiSeq 2000	Paired	https://www.encodeproject.org/files/ENCFF002FAI/@@download/ENCFF002FAI.fastq.gz	https://www.encodeproject.org/files/ENCFF002FAJ/@@download/ENCFF002FAJ.fastq.gz
ENCFF002SZY	primary cell	macrophage	ENCSR460RCF	Illumina HiSeq 4000	Paired	https://www.encodeproject.org/files/ENCFF002SZY/@@download/ENCFF002SZY.fastq.gz	https://www.encodeproject.org/files/ENCFF304DKT/@@download/ENCFF304DKT.fastq.gz
ENCFF002ZAX	primary cell	macrophage	ENCSR664IMK	Illumina HiSeq 4000	Paired	https://www.encodeproject.org/files/ENCFF002ZAX/@@download/ENCFF002ZAX.fastq.gz	https://www.encodeproject.org/files/ENCFF200ITY/@@download/ENCFF200ITY.fastq.gz
ENCFF003GJV	primary cell	macrophage	ENCSR499CRL	Illumina HiSeq 4000	Paired	https://www.encodeproject.org/files/ENCFF003GJV/@@download/ENCFF003GJV.fastq.gz	https://www.encodeproject.org/files/ENCFF536IEF/@@download/ENCFF536IEF.fastq.gz
ENCFF004AEL	primary cell	macrophage	ENCSR059NPM	Illumina HiSeq 4000	Paired	https://www.encodeproject.org/files/ENCFF004AEL/@@download/ENCFF004AEL.fastq.gz	https://www.encodeproject.org/files/ENCFF405JWU/@@download/ENCFF405JWU.fastq.gz
ENCFF005GQR	tissue	layer of hippocampus	ENCSR390XPU	Illumina HiSeq 2500	Single	https://www.encodeproject.org/files/ENCFF005GQR/@@download/ENCFF005GQR.fastq.gz
ENCFF005NBP	primary cell	macrophage	ENCSR112SFD	Illumina HiSeq 4000	Paired	https://www.encodeproject.org/files/ENCFF005NBP/@@download/ENCFF005NBP.fastq.gz	https://www.encodeproject.org/files/ENCFF436AUG/@@download/ENCFF436AUG.fastq.gz
ENCFF006JHA	primary cell	macrophage	ENCSR499CRL	Illumina HiSeq 2000	Paired	https://www.encodeproject.org/files/ENCFF006JHA/@@download/ENCFF006JHA.fastq.gz	https://www.encodeproject.org/files/ENCFF872BQP/@@download/ENCFF872BQP.fastq.gz
ENCFF007RPT	primary cell	macrophage	ENCSR232TFT	Illumina HiSeq 2000	Paired	https://www.encodeproject.org/files/ENCFF007RPT/@@download/ENCFF007RPT.fastq.gz	https://www.encodeproject.org/files/ENCFF663GGF/@@download/ENCFF663GGF.fastq.gz
ENCFF008XVO	tissue	left cerebral cortex	ENCSR757VTG	Illumina HiSeq 2500	Single	https://www.encodeproject.org/files/ENCFF008XVO/@@download/ENCFF008XVO.fastq.gz
ENCFF008YSM	primary cell	macrophage	ENCSR992IIX	Illumina HiSeq 2000	Paired	https://www.encodeproject.org/files/ENCFF008YSM/@@download/ENCFF008YSM.fastq.gz	https://www.encodeproject.org/files/ENCFF118WJO/@@download/ENCFF118WJO.fastq.gz
ENCFF009AON	primary cell	macrophage	ENCSR224FMP	Illumina HiSeq 4000	Paired	https://www.encodeproject.org/files/ENCFF009AON/@@download/ENCFF009AON.fastq.gz	https://www.encodeproject.org/files/ENCFF977EYJ/@@download/ENCFF977EYJ.fastq.gz
ENCFF009AVK	primary cell	macrophage	ENCSR386FUR	Illumina HiSeq 4000	Paired	https://www.encodeproject.org/files/ENCFF009AVK/@@download/ENCFF009AVK.fastq.gz	https://www.encodeproject.org/files/ENCFF214LNP/@@download/ENCFF214LNP.fastq.gz
ENCFF012HVN	primary cell	macrophage	ENCSR911EZW	Illumina HiSeq 4000	Paired	https://www.encodeproject.org/files/ENCFF012HVN/@@download/ENCFF012HVN.fastq.gz	https://www.encodeproject.org/files/ENCFF321OYS/@@download/ENCFF321OYS.fastq.gz
ENCFF012KPC	primary cell	macrophage	ENCSR663YJQ	Illumina HiSeq 4000	Paired	https://www.encodeproject.org/files/ENCFF012KPC/@@download/ENCFF012KPC.fastq.gz	https://www.encodeproject.org/files/ENCFF988ELW/@@download/ENCFF988ELW.fastq.gz
ENCFF013CHH	tissue	layer of hippocampus	ENCSR886NLC	Illumina HiSeq 2500	Single	https://www.encodeproject.org/files/ENCFF013CHH/@@download/ENCFF013CHH.fastq.gz
ENCFF013HYW	primary cell	T-cell	ENCSR034MGF	Illumina HiSeq 2500	Single	https://www.encodeproject.org/files/ENCFF013HYW/@@download/ENCFF013HYW.fastq.gz
ENCFF013SNI	primary cell	macrophage	ENCSR837DAP	Illumina HiSeq 2000	Paired	https://www.encodeproject.org/files/ENCFF013SNI/@@download/ENCFF013SNI.fastq.gz	https://www.encodeproject.org/files/ENCFF498QDY/@@download/ENCFF498QDY.fastq.gz
ENCFF014CMK	primary cell	macrophage	ENCSR311OMP	Illumina HiSeq 2000	Paired	https://www.encodeproject.org/files/ENCFF014CMK/@@download/ENCFF014CMK.fastq.gz	https://www.encodeproject.org/files/ENCFF553AZI/@@download/ENCFF553AZI.fastq.gz
ENCFF014SLC	primary cell	T-cell	ENCSR377UPT	Illumina HiSeq 2500	Single	https://www.encodeproject.org/files/ENCFF014SLC/@@download/ENCFF014SLC.fastq.gz
ENCFF015JJB	primary cell	macrophage	ENCSR737BTH	Illumina HiSeq 2000	Paired	https://www.encodeproject.org/files/ENCFF015JJB/@@download/ENCFF015JJB.fastq.gz	https://www.encodeproject.org/files/ENCFF155ZKY/@@download/ENCFF155ZKY.fastq.gz
ENCFF016CHX	primary cell	macrophage	ENCSR464OLG	Illumina HiSeq 4000	Paired	https://www.encodeproject.org/files/ENCFF016CHX/@@download/ENCFF016CHX.fastq.gz	https://www.encodeproject.org/files/ENCFF198WDC/@@download/ENCFF198WDC.fastq.gz
ENCFF017LOD	primary cell	CD8-positive naive resting alpha-beta T cell	ENCSR769LJY	Illumina HiSeq 2500	Single	https://www.encodeproject.org/files/ENCFF017LOD/@@download/ENCFF017LOD.fastq.gz
ENCFF019PVP	primary cell	macrophage	ENCSR507OWX	Illumina HiSeq 2000	Paired	https://www.encodeproject.org/files/ENCFF019PVP/@@download/ENCFF019PVP.fastq.gz	https://www.encodeproject.org/files/ENCFF904NTP/@@download/ENCFF904NTP.fastq.gz
ENCFF019PWU	primary cell	macrophage	ENCSR498KKO	Illumina HiSeq 2000	Paired	https://www.encodeproject.org/files/ENCFF019PWU/@@download/ENCFF019PWU.fastq.gz	https://www.encodeproject.org/files/ENCFF801UKK/@@download/ENCFF801UKK.fastq.gz
ENCFF022ACG	primary cell	macrophage	ENCSR153YLH	Illumina HiSeq 4000	Paired	https://www.encodeproject.org/files/ENCFF022ACG/@@download/ENCFF022ACG.fastq.gz	https://www.encodeproject.org/files/ENCFF353KIJ/@@download/ENCFF353KIJ.fastq.gz
ENCFF022FSI	primary cell	macrophage	ENCSR982MXJ	Illumina HiSeq 4000	Paired	https://www.encodeproject.org/files/ENCFF022FSI/@@download/ENCFF022FSI.fastq.gz	https://www.encodeproject.org/files/ENCFF512EYS/@@download/ENCFF512EYS.fastq.gz
ENCFF023MKT	primary cell	neutrophil	ENCSR251XVY	Illumina HiSeq 2500	Single	https://www.encodeproject.org/files/ENCFF023MKT/@@download/ENCFF023MKT.fastq.gz
ENCFF023RRS	primary cell	macrophage	ENCSR219DFA	Illumina HiSeq 4000	Paired	https://www.encodeproject.org/files/ENCFF023RRS/@@download/ENCFF023RRS.fastq.gz	https://www.encodeproject.org/files/ENCFF653PTI/@@download/ENCFF653PTI.fastq.gz
ENCFF023TPS	primary cell	macrophage	ENCSR868ZAZ	Illumina HiSeq 4000	Paired	https://www.encodeproject.org/files/ENCFF023TPS/@@download/ENCFF023TPS.fastq.gz	https://www.encodeproject.org/files/ENCFF951MFH/@@download/ENCFF951MFH.fastq.gz
ENCFF024CUG	primary cell	macrophage	ENCSR498KKO	Illumina HiSeq 4000	Paired	https://www.encodeproject.org/files/ENCFF024CUG/@@download/ENCFF024CUG.fastq.gz	https://www.encodeproject.org/files/ENCFF619VWZ/@@download/ENCFF619VWZ.fastq.gz
ENCFF027BYX	primary cell	macrophage	ENCSR584FVS	Illumina HiSeq 4000	Paired	https://www.encodeproject.org/files/ENCFF027BYX/@@download/ENCFF027BYX.fastq.gz	https://www.encodeproject.org/files/ENCFF317VXM/@@download/ENCFF317VXM.fastq.gz
ENCFF027GBM	primary cell	macrophage	ENCSR868ZAZ	Illumina HiSeq 4000	Paired	https://www.encodeproject.org/files/ENCFF027GBM/@@download/ENCFF027GBM.fastq.gz	https://www.encodeproject.org/files/ENCFF367WEA/@@download/ENCFF367WEA.fastq.gz
ENCFF027GCQ	primary cell	macrophage	ENCSR504QOC	Illumina HiSeq 4000	Paired	https://www.encodeproject.org/files/ENCFF027GCQ/@@download/ENCFF027GCQ.fastq.gz	https://www.encodeproject.org/files/ENCFF431HWE/@@download/ENCFF431HWE.fastq.gz
ENCFF027IIP	primary cell	macrophage	ENCSR156DUX	Illumina HiSeq 4000	Paired	https://www.encodeproject.org/files/ENCFF027IIP/@@download/ENCFF027IIP.fastq.gz	https://www.encodeproject.org/files/ENCFF175KDJ/@@download/ENCFF175KDJ.fastq.gz
ENCFF027QGO	primary cell	macrophage	ENCSR140QWR	Illumina HiSeq 2000	Paired	https://www.encodeproject.org/files/ENCFF027QGO/@@download/ENCFF027QGO.fastq.gz	https://www.encodeproject.org/files/ENCFF389CXV/@@download/ENCFF389CXV.fastq.gz
ENCFF027RRZ	tissue	adrenal gland	ENCSR158WTT	Illumina HiSeq 2500	Single	https://www.encodeproject.org/files/ENCFF027RRZ/@@download/ENCFF027RRZ.fastq.gz
ENCFF028XDY	primary cell	macrophage	ENCSR434TXU	Illumina HiSeq 4000	Paired	https://www.encodeproject.org/files/ENCFF028XDY/@@download/ENCFF028XDY.fastq.gz	https://www.encodeproject.org/files/ENCFF119PAY/@@download/ENCFF119PAY.fastq.gz
ENCFF030IFE	primary cell	macrophage	ENCSR771ODD	Illumina HiSeq 4000	Paired	https://www.encodeproject.org/files/ENCFF030IFE/@@download/ENCFF030IFE.fastq.gz	https://www.encodeproject.org/files/ENCFF883IKY/@@download/ENCFF883IKY.fastq.gz
ENCFF033DWC	primary cell	macrophage	ENCSR616IPE	Illumina HiSeq 2000	Paired	https://www.encodeproject.org/files/ENCFF033DWC/@@download/ENCFF033DWC.fastq.gz	https://www.encodeproject.org/files/ENCFF223QDH/@@download/ENCFF223QDH.fastq.gz
ENCFF033ZUH	tissue	adrenal gland	ENCSR158WTT	Illumina HiSeq 2500	Single	https://www.encodeproject.org/files/ENCFF033ZUH/@@download/ENCFF033ZUH.fastq.gz
ENCFF034WGV	primary cell	macrophage	ENCSR811YTU	Illumina HiSeq 2000	Paired	https://www.encodeproject.org/files/ENCFF034WGV/@@download/ENCFF034WGV.fastq.gz	https://www.encodeproject.org/files/ENCFF475WEV/@@download/ENCFF475WEV.fastq.gz
ENCFF035BBA	primary cell	macrophage	ENCSR434TXU	Illumina HiSeq 4000	Paired	https://www.encodeproject.org/files/ENCFF035BBA/@@download/ENCFF035BBA.fastq.gz	https://www.encodeproject.org/files/ENCFF601FDW/@@download/ENCFF601FDW.fastq.gz
ENCFF037GFB	primary cell	macrophage	ENCSR060ATH	Illumina HiSeq 4000	Paired	https://www.encodeproject.org/files/ENCFF037GFB/@@download/ENCFF037GFB.fastq.gz	https://www.encodeproject.org/files/ENCFF556TDQ/@@download/ENCFF556TDQ.fastq.gz
ENCFF037IZV	primary cell	macrophage	ENCSR403ING	Illumina HiSeq 4000	Paired	https://www.encodeproject.org/files/ENCFF037IZV/@@download/ENCFF037IZV.fastq.gz	https://www.encodeproject.org/files/ENCFF856KLA/@@download/ENCFF856KLA.fastq.gz
ENCFF037LEJ	primary cell	macrophage	ENCSR771ODD	Illumina HiSeq 4000	Paired	https://www.encodeproject.org/files/ENCFF037LEJ/@@download/ENCFF037LEJ.fastq.gz	https://www.encodeproject.org/files/ENCFF039ZVQ/@@download/ENCFF039ZVQ.fastq.gz
ENCFF039DES	primary cell	macrophage	ENCSR664IMK	Illumina HiSeq 4000	Paired	https://www.encodeproject.org/files/ENCFF039DES/@@download/ENCFF039DES.fastq.gz	https://www.encodeproject.org/files/ENCFF434BAJ/@@download/ENCFF434BAJ.fastq.gz
ENCFF039PJR	primary cell	macrophage	ENCSR911EZW	Illumina HiSeq 2000	Paired	https://www.encodeproject.org/files/ENCFF039PJR/@@download/ENCFF039PJR.fastq.gz	https://www.encodeproject.org/files/ENCFF138ZEK/@@download/ENCFF138ZEK.fastq.gz
ENCFF040EEJ	primary cell	macrophage	ENCSR159CPE	Illumina HiSeq 4000	Paired	https://www.encodeproject.org/files/ENCFF040EEJ/@@download/ENCFF040EEJ.fastq.gz	https://www.encodeproject.org/files/ENCFF539HPM/@@download/ENCFF539HPM.fastq.gz
ENCFF041PJP	primary cell	macrophage	ENCSR029TSM	Illumina HiSeq 4000	Paired	https://www.encodeproject.org/files/ENCFF041PJP/@@download/ENCFF041PJP.fastq.gz	https://www.encodeproject.org/files/ENCFF593FQA/@@download/ENCFF593FQA.fastq.gz
ENCFF043DTH	primary cell	macrophage	ENCSR911EZW	Illumina HiSeq 4000	Paired	https://www.encodeproject.org/files/ENCFF043DTH/@@download/ENCFF043DTH.fastq.gz	https://www.encodeproject.org/files/ENCFF203PDA/@@download/ENCFF203PDA.fastq.gz
ENCFF043JGD	primary cell	macrophage	ENCSR857KZU	Illumina HiSeq 4000	Paired	https://www.encodeproject.org/files/ENCFF043JGD/@@download/ENCFF043JGD.fastq.gz	https://www.encodeproject.org/files/ENCFF973BHP/@@download/ENCFF973BHP.fastq.gz
ENCFF044MUT	in vitro differentiated cells	dendritic cell; lipopolysaccharide; 100 ng/mL; 2 hour	ENCSR198JTV	Illumina NextSeq 500	Paired	https://www.encodeproject.org/files/ENCFF044MUT/@@download/ENCFF044MUT.fastq.gz	https://www.encodeproject.org/files/ENCFF489BRJ/@@download/ENCFF489BRJ.fastq.gz
ENCFF045YRV	primary cell	macrophage	ENCSR040LSC	Illumina HiSeq 2000	Paired	https://www.encodeproject.org/files/ENCFF045YRV/@@download/ENCFF045YRV.fastq.gz	https://www.encodeproject.org/files/ENCFF811KSY/@@download/ENCFF811KSY.fastq.gz
ENCFF046HWP	primary cell	macrophage	ENCSR839HSB	Illumina HiSeq 4000	Paired	https://www.encodeproject.org/files/ENCFF046HWP/@@download/ENCFF046HWP.fastq.gz	https://www.encodeproject.org/files/ENCFF870JBX/@@download/ENCFF870JBX.fastq.gz
ENCFF047LTH	primary cell	macrophage	ENCSR663YJQ	Illumina HiSeq 4000	Paired	https://www.encodeproject.org/files/ENCFF047LTH/@@download/ENCFF047LTH.fastq.gz	https://www.encodeproject.org/files/ENCFF472GUC/@@download/ENCFF472GUC.fastq.gz
ENCFF048FGD	primary cell	common myeloid progenitor	ENCSR133SAI	Illumina NextSeq 500	Paired	https://www.encodeproject.org/files/ENCFF048FGD/@@download/ENCFF048FGD.fastq.gz	https://www.encodeproject.org/files/ENCFF898RXC/@@download/ENCFF898RXC.fastq.gz
ENCFF048IBL	primary cell	macrophage	ENCSR232TFT	Illumina HiSeq 4000	Paired	https://www.encodeproject.org/files/ENCFF048IBL/@@download/ENCFF048IBL.fastq.gz	https://www.encodeproject.org/files/ENCFF007TEB/@@download/ENCFF007TEB.fastq.gz
ENCFF049SEE	primary cell	macrophage	ENCSR616IPE	Illumina HiSeq 4000	Paired	https://www.encodeproject.org/files/ENCFF049SEE/@@download/ENCFF049SEE.fastq.gz	https://www.encodeproject.org/files/ENCFF995CET/@@download/ENCFF995CET.fastq.gz
ENCFF049WBL	primary cell	macrophage	ENCSR568GJM	Illumina HiSeq 4000	Paired	https://www.encodeproject.org/files/ENCFF049WBL/@@download/ENCFF049WBL.fastq.gz	https://www.encodeproject.org/files/ENCFF794FJZ/@@download/ENCFF794FJZ.fastq.gz
ENCFF050CMF	primary cell	macrophage	ENCSR403ING	Illumina HiSeq 2000	Paired	https://www.encodeproject.org/files/ENCFF050CMF/@@download/ENCFF050CMF.fastq.gz	https://www.encodeproject.org/files/ENCFF193RWQ/@@download/ENCFF193RWQ.fastq.gz
ENCFF051JGE	primary cell	monocyte	ENCSR069PIG	Illumina NextSeq 500	Paired	https://www.encodeproject.org/files/ENCFF051JGE/@@download/ENCFF051JGE.fastq.gz	https://www.encodeproject.org/files/ENCFF468IKM/@@download/ENCFF468IKM.fastq.gz
ENCFF051JSS	primary cell	macrophage	ENCSR671DQW	Illumina HiSeq 4000	Paired	https://www.encodeproject.org/files/ENCFF051JSS/@@download/ENCFF051JSS.fastq.gz	https://www.encodeproject.org/files/ENCFF325JBG/@@download/ENCFF325JBG.fastq.gz
ENCFF051PTY	primary cell	macrophage	ENCSR125BYY	Illumina HiSeq 4000	Paired	https://www.encodeproject.org/files/ENCFF051PTY/@@download/ENCFF051PTY.fastq.gz	https://www.encodeproject.org/files/ENCFF319KYN/@@download/ENCFF319KYN.fastq.gz
ENCFF052RNG	primary cell	macrophage	ENCSR507OWX	Illumina HiSeq 4000	Paired	https://www.encodeproject.org/files/ENCFF052RNG/@@download/ENCFF052RNG.fastq.gz	https://www.encodeproject.org/files/ENCFF594HNO/@@download/ENCFF594HNO.fastq.gz
ENCFF052WUB	tissue	gastrocnemius	ENCSR238FNF	Illumina HiSeq 2500	Single	https://www.encodeproject.org/files/ENCFF052WUB/@@download/ENCFF052WUB.fastq.gz
ENCFF053NFR	primary cell	macrophage	ENCSR403ING	Illumina HiSeq 4000	Paired	https://www.encodeproject.org/files/ENCFF053NFR/@@download/ENCFF053NFR.fastq.gz	https://www.encodeproject.org/files/ENCFF855DZX/@@download/ENCFF855DZX.fastq.gz
ENCFF054EOL	primary cell	macrophage	ENCSR294OOK	Illumina HiSeq 4000	Paired	https://www.encodeproject.org/files/ENCFF054EOL/@@download/ENCFF054EOL.fastq.gz	https://www.encodeproject.org/files/ENCFF482VCJ/@@download/ENCFF482VCJ.fastq.gz
ENCFF055PZZ	primary cell	macrophage	ENCSR811YTU	Illumina HiSeq 4000	Paired	https://www.encodeproject.org/files/ENCFF055PZZ/@@download/ENCFF055PZZ.fastq.gz	https://www.encodeproject.org/files/ENCFF085BHU/@@download/ENCFF085BHU.fastq.gz
ENCFF056GXQ	primary cell	macrophage	ENCSR719VAW	Illumina HiSeq 2000	Paired	https://www.encodeproject.org/files/ENCFF056GXQ/@@download/ENCFF056GXQ.fastq.gz	https://www.encodeproject.org/files/ENCFF573XNA/@@download/ENCFF573XNA.fastq.gz
ENCFF056UGH	primary cell	macrophage	ENCSR737BTH	Illumina HiSeq 4000	Paired	https://www.encodeproject.org/files/ENCFF056UGH/@@download/ENCFF056UGH.fastq.gz	https://www.encodeproject.org/files/ENCFF753DGB/@@download/ENCFF753DGB.fastq.gz
ENCFF057FFG	primary cell	macrophage	ENCSR059NPM	Illumina HiSeq 4000	Paired	https://www.encodeproject.org/files/ENCFF057FFG/@@download/ENCFF057FFG.fastq.gz	https://www.encodeproject.org/files/ENCFF440TRA/@@download/ENCFF440TRA.fastq.gz
ENCFF057MDU	primary cell	macrophage	ENCSR811YTU	Illumina HiSeq 4000	Paired	https://www.encodeproject.org/files/ENCFF057MDU/@@download/ENCFF057MDU.fastq.gz	https://www.encodeproject.org/files/ENCFF558CMG/@@download/ENCFF558CMG.fastq.gz
ENCFF059IQN	primary cell	macrophage	ENCSR232TFT	Illumina HiSeq 4000	Paired	https://www.encodeproject.org/files/ENCFF059IQN/@@download/ENCFF059IQN.fastq.gz	https://www.encodeproject.org/files/ENCFF052DHX/@@download/ENCFF052DHX.fastq.gz
ENCFF060FGD	primary cell	macrophage	ENCSR992IIX	Illumina HiSeq 2000	Paired	https://www.encodeproject.org/files/ENCFF060FGD/@@download/ENCFF060FGD.fastq.gz	https://www.encodeproject.org/files/ENCFF074RTB/@@download/ENCFF074RTB.fastq.gz
ENCFF060JCS	tissue	gastrocnemius	ENCSR367VMG	Illumina HiSeq 2500	Single	https://www.encodeproject.org/files/ENCFF060JCS/@@download/ENCFF060JCS.fastq.gz
ENCFF061WTN	primary cell	macrophage	ENCSR616IPE	Illumina HiSeq 2000	Paired	https://www.encodeproject.org/files/ENCFF061WTN/@@download/ENCFF061WTN.fastq.gz	https://www.encodeproject.org/files/ENCFF103UQD/@@download/ENCFF103UQD.fastq.gz
ENCFF062GNP	primary cell	B cell	ENCSR788PEE	Illumina HiSeq 2500	Single	https://www.encodeproject.org/files/ENCFF062GNP/@@download/ENCFF062GNP.fastq.gz
ENCFF064PBF	primary cell	macrophage	ENCSR112SFD	Illumina HiSeq 4000	Paired	https://www.encodeproject.org/files/ENCFF064PBF/@@download/ENCFF064PBF.fastq.gz	https://www.encodeproject.org/files/ENCFF347XNO/@@download/ENCFF347XNO.fastq.gz
ENCFF064VAD	primary cell	macrophage	ENCSR434TXU	Illumina HiSeq 2000	Paired	https://www.encodeproject.org/files/ENCFF064VAD/@@download/ENCFF064VAD.fastq.gz	https://www.encodeproject.org/files/ENCFF169BTJ/@@download/ENCFF169BTJ.fastq.gz
ENCFF065LOT	tissue	layer of hippocampus	ENCSR976DKW	Illumina HiSeq 2500	Single	https://www.encodeproject.org/files/ENCFF065LOT/@@download/ENCFF065LOT.fastq.gz
ENCFF065TCZ	tissue	layer of hippocampus	ENCSR128FBT	Illumina HiSeq 2500	Single	https://www.encodeproject.org/files/ENCFF065TCZ/@@download/ENCFF065TCZ.fastq.gz
ENCFF065UBR	primary cell	macrophage	ENCSR386FUR	Illumina HiSeq 4000	Paired	https://www.encodeproject.org/files/ENCFF065UBR/@@download/ENCFF065UBR.fastq.gz	https://www.encodeproject.org/files/ENCFF588RXY/@@download/ENCFF588RXY.fastq.gz
ENCFF065ZIE	primary cell	macrophage	ENCSR616IPE	Illumina HiSeq 4000	Paired	https://www.encodeproject.org/files/ENCFF065ZIE/@@download/ENCFF065ZIE.fastq.gz	https://www.encodeproject.org/files/ENCFF246ZFW/@@download/ENCFF246ZFW.fastq.gz
ENCFF066MTU	primary cell	macrophage	ENCSR507OWX	Illumina HiSeq 2000	Paired	https://www.encodeproject.org/files/ENCFF066MTU/@@download/ENCFF066MTU.fastq.gz	https://www.encodeproject.org/files/ENCFF745UDI/@@download/ENCFF745UDI.fastq.gz
ENCFF066UDR	primary cell	macrophage	ENCSR247QSE	Illumina HiSeq 2000	Paired	https://www.encodeproject.org/files/ENCFF066UDR/@@download/ENCFF066UDR.fastq.gz	https://www.encodeproject.org/files/ENCFF029AET/@@download/ENCFF029AET.fastq.gz
ENCFF067OYG	primary cell	macrophage	ENCSR664IMK	Illumina HiSeq 2000	Paired	https://www.encodeproject.org/files/ENCFF067OYG/@@download/ENCFF067OYG.fastq.gz	https://www.encodeproject.org/files/ENCFF115EPL/@@download/ENCFF115EPL.fastq.gz
ENCFF067UCQ	tissue	heart	ENCSR621FZG	Illumina HiSeq 2500	Single	https://www.encodeproject.org/files/ENCFF067UCQ/@@download/ENCFF067UCQ.fastq.gz
ENCFF068CQU	primary cell	macrophage	ENCSR811YTU	Illumina HiSeq 2000	Paired	https://www.encodeproject.org/files/ENCFF068CQU/@@download/ENCFF068CQU.fastq.gz	https://www.encodeproject.org/files/ENCFF537CDY/@@download/ENCFF537CDY.fastq.gz
ENCFF068KDU	primary cell	macrophage	ENCSR140QWR	Illumina HiSeq 2000	Paired	https://www.encodeproject.org/files/ENCFF068KDU/@@download/ENCFF068KDU.fastq.gz	https://www.encodeproject.org/files/ENCFF159NRB/@@download/ENCFF159NRB.fastq.gz
ENCFF070YMI	primary cell	macrophage	ENCSR029TSM	Illumina HiSeq 4000	Paired	https://www.encodeproject.org/files/ENCFF070YMI/@@download/ENCFF070YMI.fastq.gz	https://www.encodeproject.org/files/ENCFF255AZR/@@download/ENCFF255AZR.fastq.gz
ENCFF073RJJ	primary cell	macrophage	ENCSR737BTH	Illumina HiSeq 2000	Paired	https://www.encodeproject.org/files/ENCFF073RJJ/@@download/ENCFF073RJJ.fastq.gz	https://www.encodeproject.org/files/ENCFF149KXZ/@@download/ENCFF149KXZ.fastq.gz
ENCFF074HTO	primary cell	macrophage	ENCSR671DQW	Illumina HiSeq 4000	Paired	https://www.encodeproject.org/files/ENCFF074HTO/@@download/ENCFF074HTO.fastq.gz	https://www.encodeproject.org/files/ENCFF661HSC/@@download/ENCFF661HSC.fastq.gz
ENCFF074HUJ	primary cell	macrophage	ENCSR159CPE	Illumina HiSeq 4000	Paired	https://www.encodeproject.org/files/ENCFF074HUJ/@@download/ENCFF074HUJ.fastq.gz	https://www.encodeproject.org/files/ENCFF809LMO/@@download/ENCFF809LMO.fastq.gz
ENCFF075EMK	tissue	left cerebral cortex	ENCSR496PRU	Illumina HiSeq 2500	Single	https://www.encodeproject.org/files/ENCFF075EMK/@@download/ENCFF075EMK.fastq.gz
ENCFF075MGH	primary cell	macrophage	ENCSR112SFD	Illumina HiSeq 4000	Paired	https://www.encodeproject.org/files/ENCFF075MGH/@@download/ENCFF075MGH.fastq.gz	https://www.encodeproject.org/files/ENCFF692PLH/@@download/ENCFF692PLH.fastq.gz
ENCFF076CCZ	primary cell	macrophage	ENCSR924IHS	Illumina HiSeq 4000	Paired	https://www.encodeproject.org/files/ENCFF076CCZ/@@download/ENCFF076CCZ.fastq.gz	https://www.encodeproject.org/files/ENCFF594TYX/@@download/ENCFF594TYX.fastq.gz
ENCFF077CYB	primary cell	macrophage	ENCSR499CRL	Illumina HiSeq 4000	Paired	https://www.encodeproject.org/files/ENCFF077CYB/@@download/ENCFF077CYB.fastq.gz	https://www.encodeproject.org/files/ENCFF235GWU/@@download/ENCFF235GWU.fastq.gz
ENCFF077YZF	primary cell	macrophage	ENCSR107TKJ	Illumina HiSeq 4000	Paired	https://www.encodeproject.org/files/ENCFF077YZF/@@download/ENCFF077YZF.fastq.gz	https://www.encodeproject.org/files/ENCFF245HQZ/@@download/ENCFF245HQZ.fastq.gz
ENCFF078CCF	primary cell	macrophage	ENCSR864RGP	Illumina HiSeq 2000	Paired	https://www.encodeproject.org/files/ENCFF078CCF/@@download/ENCFF078CCF.fastq.gz	https://www.encodeproject.org/files/ENCFF238IOE/@@download/ENCFF238IOE.fastq.gz
ENCFF080BTV	primary cell	macrophage	ENCSR140QWR	Illumina HiSeq 4000	Paired	https://www.encodeproject.org/files/ENCFF080BTV/@@download/ENCFF080BTV.fastq.gz	https://www.encodeproject.org/files/ENCFF089FLE/@@download/ENCFF089FLE.fastq.gz
ENCFF080DNG	primary cell	macrophage	ENCSR153YLH	Illumina HiSeq 2000	Paired	https://www.encodeproject.org/files/ENCFF080DNG/@@download/ENCFF080DNG.fastq.gz	https://www.encodeproject.org/files/ENCFF533VXM/@@download/ENCFF533VXM.fastq.gz
ENCFF080REY	primary cell	macrophage	ENCSR060ATH	Illumina HiSeq 4000	Paired	https://www.encodeproject.org/files/ENCFF080REY/@@download/ENCFF080REY.fastq.gz	https://www.encodeproject.org/files/ENCFF373XIV/@@download/ENCFF373XIV.fastq.gz
ENCFF082BJV	primary cell	macrophage	ENCSR737BTH	Illumina HiSeq 4000	Paired	https://www.encodeproject.org/files/ENCFF082BJV/@@download/ENCFF082BJV.fastq.gz	https://www.encodeproject.org/files/ENCFF425XHC/@@download/ENCFF425XHC.fastq.gz
ENCFF082HKQ	primary cell	macrophage	ENCSR460HQN	Illumina HiSeq 2000	Paired	https://www.encodeproject.org/files/ENCFF082HKQ/@@download/ENCFF082HKQ.fastq.gz	https://www.encodeproject.org/files/ENCFF021TYL/@@download/ENCFF021TYL.fastq.gz
ENCFF082OML	primary cell	macrophage	ENCSR726YJC	Illumina HiSeq 4000	Paired	https://www.encodeproject.org/files/ENCFF082OML/@@download/ENCFF082OML.fastq.gz	https://www.encodeproject.org/files/ENCFF719IEJ/@@download/ENCFF719IEJ.fastq.gz
ENCFF083BIG	primary cell	macrophage	ENCSR965WQM	Illumina HiSeq 4000	Paired	https://www.encodeproject.org/files/ENCFF083BIG/@@download/ENCFF083BIG.fastq.gz	https://www.encodeproject.org/files/ENCFF655PLS/@@download/ENCFF655PLS.fastq.gz
ENCFF083CUR	primary cell	macrophage	ENCSR839GBV	Illumina HiSeq 2000	Paired	https://www.encodeproject.org/files/ENCFF083CUR/@@download/ENCFF083CUR.fastq.gz	https://www.encodeproject.org/files/ENCFF944ZUS/@@download/ENCFF944ZUS.fastq.gz
ENCFF083IRL	primary cell	macrophage	ENCSR542BJQ	Illumina HiSeq 4000	Paired	https://www.encodeproject.org/files/ENCFF083IRL/@@download/ENCFF083IRL.fastq.gz	https://www.encodeproject.org/files/ENCFF422LSO/@@download/ENCFF422LSO.fastq.gz
ENCFF084CWD	tissue	adrenal gland	ENCSR414YUZ	Illumina HiSeq 2500	Single	https://www.encodeproject.org/files/ENCFF084CWD/@@download/ENCFF084CWD.fastq.gz
ENCFF084DCW	primary cell	erythroid progenitor cell	ENCSR847AMQ	Illumina NextSeq 500	Paired	https://www.encodeproject.org/files/ENCFF084DCW/@@download/ENCFF084DCW.fastq.gz	https://www.encodeproject.org/files/ENCFF760PLT/@@download/ENCFF760PLT.fastq.gz
ENCFF084PUC	primary cell	macrophage	ENCSR998WNE	Illumina HiSeq 2000	Paired	https://www.encodeproject.org/files/ENCFF084PUC/@@download/ENCFF084PUC.fastq.gz	https://www.encodeproject.org/files/ENCFF873WUK/@@download/ENCFF873WUK.fastq.gz
ENCFF085RPW	primary cell	macrophage	ENCSR896LKP	Illumina HiSeq 4000	Paired	https://www.encodeproject.org/files/ENCFF085RPW/@@download/ENCFF085RPW.fastq.gz	https://www.encodeproject.org/files/ENCFF327ZVJ/@@download/ENCFF327ZVJ.fastq.gz
ENCFF086ZMV	primary cell	macrophage	ENCSR515LYM	Illumina HiSeq 2000	Paired	https://www.encodeproject.org/files/ENCFF086ZMV/@@download/ENCFF086ZMV.fastq.gz	https://www.encodeproject.org/files/ENCFF259QDM/@@download/ENCFF259QDM.fastq.gz
ENCFF087IUJ	primary cell	macrophage	ENCSR616IPE	Illumina HiSeq 4000	Paired	https://www.encodeproject.org/files/ENCFF087IUJ/@@download/ENCFF087IUJ.fastq.gz	https://www.encodeproject.org/files/ENCFF384ALC/@@download/ENCFF384ALC.fastq.gz
ENCFF087OKI	primary cell	macrophage	ENCSR940IMN	Illumina HiSeq 4000	Paired	https://www.encodeproject.org/files/ENCFF087OKI/@@download/ENCFF087OKI.fastq.gz	https://www.encodeproject.org/files/ENCFF421UPK/@@download/ENCFF421UPK.fastq.gz
ENCFF087XKQ	primary cell	macrophage	ENCSR837DAP	Illumina HiSeq 2000	Paired	https://www.encodeproject.org/files/ENCFF087XKQ/@@download/ENCFF087XKQ.fastq.gz	https://www.encodeproject.org/files/ENCFF501MLA/@@download/ENCFF501MLA.fastq.gz
ENCFF088PZI	primary cell	macrophage	ENCSR247QSE	Illumina HiSeq 4000	Paired	https://www.encodeproject.org/files/ENCFF088PZI/@@download/ENCFF088PZI.fastq.gz	https://www.encodeproject.org/files/ENCFF573API/@@download/ENCFF573API.fastq.gz
ENCFF088SVK	primary cell	macrophage	ENCSR059NPM	Illumina HiSeq 4000	Paired	https://www.encodeproject.org/files/ENCFF088SVK/@@download/ENCFF088SVK.fastq.gz	https://www.encodeproject.org/files/ENCFF516EQW/@@download/ENCFF516EQW.fastq.gz
ENCFF089PFT	cell line	F121-9	ENCSR982PLD	Illumina HiSeq 2500	Paired	https://www.encodeproject.org/files/ENCFF089PFT/@@download/ENCFF089PFT.fastq.gz	https://www.encodeproject.org/files/ENCFF914YPT/@@download/ENCFF914YPT.fastq.gz
ENCFF089SWU	primary cell	macrophage	ENCSR911EZW	Illumina HiSeq 4000	Paired	https://www.encodeproject.org/files/ENCFF089SWU/@@download/ENCFF089SWU.fastq.gz	https://www.encodeproject.org/files/ENCFF649MVU/@@download/ENCFF649MVU.fastq.gz
ENCFF089WMB	primary cell	megakaryocyte-erythroid progenitor cell	ENCSR121HYR	Illumina NextSeq 500	Paired	https://www.encodeproject.org/files/ENCFF089WMB/@@download/ENCFF089WMB.fastq.gz	https://www.encodeproject.org/files/ENCFF783FFA/@@download/ENCFF783FFA.fastq.gz
ENCFF090EUZ	primary cell	macrophage	ENCSR498KKO	Illumina HiSeq 4000	Paired	https://www.encodeproject.org/files/ENCFF090EUZ/@@download/ENCFF090EUZ.fastq.gz	https://www.encodeproject.org/files/ENCFF120CZE/@@download/ENCFF120CZE.fastq.gz
ENCFF090USB	primary cell	macrophage	ENCSR232TFT	Illumina HiSeq 2000	Paired	https://www.encodeproject.org/files/ENCFF090USB/@@download/ENCFF090USB.fastq.gz	https://www.encodeproject.org/files/ENCFF464FHL/@@download/ENCFF464FHL.fastq.gz
ENCFF091WMS	primary cell	macrophage	ENCSR998WNE	Illumina HiSeq 4000	Paired	https://www.encodeproject.org/files/ENCFF091WMS/@@download/ENCFF091WMS.fastq.gz	https://www.encodeproject.org/files/ENCFF041SWE/@@download/ENCFF041SWE.fastq.gz
ENCFF092YWY	primary cell	macrophage	ENCSR159CPE	Illumina HiSeq 4000	Paired	https://www.encodeproject.org/files/ENCFF092YWY/@@download/ENCFF092YWY.fastq.gz	https://www.encodeproject.org/files/ENCFF095AZE/@@download/ENCFF095AZE.fastq.gz
ENCFF094CCP	primary cell	macrophage	ENCSR671DQW	Illumina HiSeq 4000	Paired	https://www.encodeproject.org/files/ENCFF094CCP/@@download/ENCFF094CCP.fastq.gz	https://www.encodeproject.org/files/ENCFF765YIV/@@download/ENCFF765YIV.fastq.gz
ENCFF094RHV	primary cell	macrophage	ENCSR224FMP	Illumina HiSeq 4000	Paired	https://www.encodeproject.org/files/ENCFF094RHV/@@download/ENCFF094RHV.fastq.gz	https://www.encodeproject.org/files/ENCFF857PQP/@@download/ENCFF857PQP.fastq.gz
ENCFF095NMU	primary cell	macrophage	ENCSR596SMN	Illumina HiSeq 4000	Paired	https://www.encodeproject.org/files/ENCFF095NMU/@@download/ENCFF095NMU.fastq.gz	https://www.encodeproject.org/files/ENCFF233FOO/@@download/ENCFF233FOO.fastq.gz
ENCFF098AYQ	primary cell	macrophage	ENCSR434TXU	Illumina HiSeq 2000	Paired	https://www.encodeproject.org/files/ENCFF098AYQ/@@download/ENCFF098AYQ.fastq.gz	https://www.encodeproject.org/files/ENCFF445FAN/@@download/ENCFF445FAN.fastq.gz
ENCFF098TCZ	primary cell	macrophage	ENCSR992IIX	Illumina HiSeq 2000	Paired	https://www.encodeproject.org/files/ENCFF098TCZ/@@download/ENCFF098TCZ.fastq.gz	https://www.encodeproject.org/files/ENCFF220KZU/@@download/ENCFF220KZU.fastq.gz
ENCFF101BDM	tissue	adrenal gland	ENCSR249EFE	Illumina HiSeq 2500	Single	https://www.encodeproject.org/files/ENCFF101BDM/@@download/ENCFF101BDM.fastq.gz
ENCFF102AMK	primary cell	macrophage	ENCSR112SFD	Illumina HiSeq 2000	Paired	https://www.encodeproject.org/files/ENCFF102AMK/@@download/ENCFF102AMK.fastq.gz	https://www.encodeproject.org/files/ENCFF504JHJ/@@download/ENCFF504JHJ.fastq.gz
ENCFF102BWR	primary cell	megakaryocyte	ENCSR340NCF	Illumina HiSeq 2000	Paired	https://www.encodeproject.org/files/ENCFF102BWR/@@download/ENCFF102BWR.fastq.gz	https://www.encodeproject.org/files/ENCFF235XRM/@@download/ENCFF235XRM.fastq.gz
ENCFF103SQR	primary cell	macrophage	ENCSR008YAY	Illumina HiSeq 2000	Paired	https://www.encodeproject.org/files/ENCFF103SQR/@@download/ENCFF103SQR.fastq.gz	https://www.encodeproject.org/files/ENCFF976FOO/@@download/ENCFF976FOO.fastq.gz
ENCFF104LLO	primary cell	macrophage	ENCSR489PYT	Illumina HiSeq 4000	Paired	https://www.encodeproject.org/files/ENCFF104LLO/@@download/ENCFF104LLO.fastq.gz	https://www.encodeproject.org/files/ENCFF340TOR/@@download/ENCFF340TOR.fastq.gz
ENCFF105KSL	primary cell	macrophage	ENCSR330ILI	Illumina HiSeq 4000	Paired	https://www.encodeproject.org/files/ENCFF105KSL/@@download/ENCFF105KSL.fastq.gz	https://www.encodeproject.org/files/ENCFF434XIT/@@download/ENCFF434XIT.fastq.gz
ENCFF106GHS	primary cell	macrophage	ENCSR864RGP	Illumina HiSeq 4000	Paired	https://www.encodeproject.org/files/ENCFF106GHS/@@download/ENCFF106GHS.fastq.gz	https://www.encodeproject.org/files/ENCFF918CLC/@@download/ENCFF918CLC.fastq.gz
ENCFF106GQS	primary cell	hematopoietic stem cell	ENCSR236ZIE	Illumina HiSeq 2000	Paired	https://www.encodeproject.org/files/ENCFF106GQS/@@download/ENCFF106GQS.fastq.gz	https://www.encodeproject.org/files/ENCFF797ZCH/@@download/ENCFF797ZCH.fastq.gz
ENCFF106RGV	primary cell	macrophage	ENCSR314GIF	Illumina HiSeq 2000	Paired	https://www.encodeproject.org/files/ENCFF106RGV/@@download/ENCFF106RGV.fastq.gz	https://www.encodeproject.org/files/ENCFF026YRC/@@download/ENCFF026YRC.fastq.gz
ENCFF106RLX	primary cell	macrophage	ENCSR153YLH	Illumina HiSeq 4000	Paired	https://www.encodeproject.org/files/ENCFF106RLX/@@download/ENCFF106RLX.fastq.gz	https://www.encodeproject.org/files/ENCFF162JCC/@@download/ENCFF162JCC.fastq.gz
ENCFF107XGE	primary cell	macrophage	ENCSR719VAW	Illumina HiSeq 4000	Paired	https://www.encodeproject.org/files/ENCFF107XGE/@@download/ENCFF107XGE.fastq.gz	https://www.encodeproject.org/files/ENCFF350TBS/@@download/ENCFF350TBS.fastq.gz
ENCFF107YGR	primary cell	macrophage	ENCSR664IMK	Illumina HiSeq 4000	Paired	https://www.encodeproject.org/files/ENCFF107YGR/@@download/ENCFF107YGR.fastq.gz	https://www.encodeproject.org/files/ENCFF272REU/@@download/ENCFF272REU.fastq.gz
ENCFF108JLQ	primary cell	macrophage	ENCSR911EZW	Illumina HiSeq 4000	Paired	https://www.encodeproject.org/files/ENCFF108JLQ/@@download/ENCFF108JLQ.fastq.gz	https://www.encodeproject.org/files/ENCFF115FQT/@@download/ENCFF115FQT.fastq.gz
ENCFF108UNS	primary cell	macrophage	ENCSR515LYM	Illumina HiSeq 4000	Paired	https://www.encodeproject.org/files/ENCFF108UNS/@@download/ENCFF108UNS.fastq.gz	https://www.encodeproject.org/files/ENCFF569TWU/@@download/ENCFF569TWU.fastq.gz
ENCFF111MWQ	primary cell	macrophage	ENCSR992IIX	Illumina HiSeq 4000	Paired	https://www.encodeproject.org/files/ENCFF111MWQ/@@download/ENCFF111MWQ.fastq.gz	https://www.encodeproject.org/files/ENCFF058UTY/@@download/ENCFF058UTY.fastq.gz
ENCFF114PSQ	primary cell	macrophage	ENCSR219DFA	Illumina HiSeq 2000	Paired	https://www.encodeproject.org/files/ENCFF114PSQ/@@download/ENCFF114PSQ.fastq.gz	https://www.encodeproject.org/files/ENCFF894JWN/@@download/ENCFF894JWN.fastq.gz
ENCFF115KZV	primary cell	macrophage	ENCSR998WNE	Illumina HiSeq 4000	Paired	https://www.encodeproject.org/files/ENCFF115KZV/@@download/ENCFF115KZV.fastq.gz	https://www.encodeproject.org/files/ENCFF692FOS/@@download/ENCFF692FOS.fastq.gz
ENCFF115LWP	tissue	adrenal gland	ENCSR158WTT	Illumina HiSeq 2500	Single	https://www.encodeproject.org/files/ENCFF115LWP/@@download/ENCFF115LWP.fastq.gz
ENCFF116DGU	primary cell	macrophage	ENCSR811YTU	Illumina HiSeq 4000	Paired	https://www.encodeproject.org/files/ENCFF116DGU/@@download/ENCFF116DGU.fastq.gz	https://www.encodeproject.org/files/ENCFF168RZR/@@download/ENCFF168RZR.fastq.gz
ENCFF116MYR	primary cell	macrophage	ENCSR232TFT	Illumina HiSeq 4000	Paired	https://www.encodeproject.org/files/ENCFF116MYR/@@download/ENCFF116MYR.fastq.gz	https://www.encodeproject.org/files/ENCFF733GMP/@@download/ENCFF733GMP.fastq.gz
ENCFF116QKZ	primary cell	macrophage	ENCSR460RCF	Illumina HiSeq 4000	Paired	https://www.encodeproject.org/files/ENCFF116QKZ/@@download/ENCFF116QKZ.fastq.gz	https://www.encodeproject.org/files/ENCFF716ODR/@@download/ENCFF716ODR.fastq.gz
ENCFF117BGT	primary cell	macrophage	ENCSR515LYM	Illumina HiSeq 4000	Paired	https://www.encodeproject.org/files/ENCFF117BGT/@@download/ENCFF117BGT.fastq.gz	https://www.encodeproject.org/files/ENCFF971ZMQ/@@download/ENCFF971ZMQ.fastq.gz
ENCFF117ZMM	primary cell	macrophage	ENCSR507OWX	Illumina HiSeq 4000	Paired	https://www.encodeproject.org/files/ENCFF117ZMM/@@download/ENCFF117ZMM.fastq.gz	https://www.encodeproject.org/files/ENCFF069WLY/@@download/ENCFF069WLY.fastq.gz
ENCFF118PQI	primary cell	macrophage	ENCSR771BCK	Illumina HiSeq 4000	Paired	https://www.encodeproject.org/files/ENCFF118PQI/@@download/ENCFF118PQI.fastq.gz	https://www.encodeproject.org/files/ENCFF180UBG/@@download/ENCFF180UBG.fastq.gz
ENCFF118YHP	primary cell	macrophage	ENCSR278PZG	Illumina HiSeq 4000	Paired	https://www.encodeproject.org/files/ENCFF118YHP/@@download/ENCFF118YHP.fastq.gz	https://www.encodeproject.org/files/ENCFF701RPO/@@download/ENCFF701RPO.fastq.gz
ENCFF119IHT	tissue	layer of hippocampus	ENCSR893IBO	Illumina HiSeq 2500	Single	https://www.encodeproject.org/files/ENCFF119IHT/@@download/ENCFF119IHT.fastq.gz
ENCFF119KNP	primary cell	macrophage	ENCSR998WNE	Illumina HiSeq 4000	Paired	https://www.encodeproject.org/files/ENCFF119KNP/@@download/ENCFF119KNP.fastq.gz	https://www.encodeproject.org/files/ENCFF823GTI/@@download/ENCFF823GTI.fastq.gz
ENCFF120DEX	primary cell	macrophage	ENCSR295PZT	Illumina HiSeq 4000	Paired	https://www.encodeproject.org/files/ENCFF120DEX/@@download/ENCFF120DEX.fastq.gz	https://www.encodeproject.org/files/ENCFF333CXS/@@download/ENCFF333CXS.fastq.gz
ENCFF120SMK	primary cell	macrophage	ENCSR060ATH	Illumina HiSeq 4000	Paired	https://www.encodeproject.org/files/ENCFF120SMK/@@download/ENCFF120SMK.fastq.gz	https://www.encodeproject.org/files/ENCFF506VFU/@@download/ENCFF506VFU.fastq.gz
ENCFF121BYS	primary cell	macrophage	ENCSR125BYY	Illumina HiSeq 4000	Paired	https://www.encodeproject.org/files/ENCFF121BYS/@@download/ENCFF121BYS.fastq.gz	https://www.encodeproject.org/files/ENCFF491JIQ/@@download/ENCFF491JIQ.fastq.gz
ENCFF121IDD	primary cell	macrophage	ENCSR739SJI	Illumina HiSeq 4000	Paired	https://www.encodeproject.org/files/ENCFF121IDD/@@download/ENCFF121IDD.fastq.gz	https://www.encodeproject.org/files/ENCFF123AAL/@@download/ENCFF123AAL.fastq.gz
ENCFF121OLG	primary cell	macrophage	ENCSR125BYY	Illumina HiSeq 4000	Paired	https://www.encodeproject.org/files/ENCFF121OLG/@@download/ENCFF121OLG.fastq.gz	https://www.encodeproject.org/files/ENCFF329RVR/@@download/ENCFF329RVR.fastq.gz
ENCFF124SSE	primary cell	macrophage	ENCSR489JUY	Illumina HiSeq 4000	Paired	https://www.encodeproject.org/files/ENCFF124SSE/@@download/ENCFF124SSE.fastq.gz	https://www.encodeproject.org/files/ENCFF133IDN/@@download/ENCFF133IDN.fastq.gz
ENCFF125HRQ	primary cell	macrophage	ENCSR857KZU	Illumina HiSeq 2000	Paired	https://www.encodeproject.org/files/ENCFF125HRQ/@@download/ENCFF125HRQ.fastq.gz	https://www.encodeproject.org/files/ENCFF250MXL/@@download/ENCFF250MXL.fastq.gz
ENCFF126HTW	primary cell	macrophage	ENCSR857KZU	Illumina HiSeq 2000	Paired	https://www.encodeproject.org/files/ENCFF126HTW/@@download/ENCFF126HTW.fastq.gz	https://www.encodeproject.org/files/ENCFF647OPP/@@download/ENCFF647OPP.fastq.gz
ENCFF126RJS	primary cell	macrophage	ENCSR171WZJ	Illumina HiSeq 2000	Paired	https://www.encodeproject.org/files/ENCFF126RJS/@@download/ENCFF126RJS.fastq.gz	https://www.encodeproject.org/files/ENCFF243QBN/@@download/ENCFF243QBN.fastq.gz
ENCFF126WDH	primary cell	macrophage	ENCSR008YAY	Illumina HiSeq 2000	Paired	https://www.encodeproject.org/files/ENCFF126WDH/@@download/ENCFF126WDH.fastq.gz	https://www.encodeproject.org/files/ENCFF587DCL/@@download/ENCFF587DCL.fastq.gz
ENCFF127DCC	primary cell	macrophage	ENCSR814INP	Illumina HiSeq 4000	Paired	https://www.encodeproject.org/files/ENCFF127DCC/@@download/ENCFF127DCC.fastq.gz	https://www.encodeproject.org/files/ENCFF956IDF/@@download/ENCFF956IDF.fastq.gz
ENCFF127KHN	primary cell	macrophage	ENCSR940IMN	Illumina HiSeq 4000	Paired	https://www.encodeproject.org/files/ENCFF127KHN/@@download/ENCFF127KHN.fastq.gz	https://www.encodeproject.org/files/ENCFF870PRU/@@download/ENCFF870PRU.fastq.gz
ENCFF128CYW	primary cell	macrophage	ENCSR403ING	Illumina HiSeq 2000	Paired	https://www.encodeproject.org/files/ENCFF128CYW/@@download/ENCFF128CYW.fastq.gz	https://www.encodeproject.org/files/ENCFF495LCZ/@@download/ENCFF495LCZ.fastq.gz
ENCFF130KZZ	primary cell	macrophage	ENCSR515LYM	Illumina HiSeq 4000	Paired	https://www.encodeproject.org/files/ENCFF130KZZ/@@download/ENCFF130KZZ.fastq.gz	https://www.encodeproject.org/files/ENCFF334XIX/@@download/ENCFF334XIX.fastq.gz
ENCFF131VEF	primary cell	macrophage	ENCSR896LKP	Illumina HiSeq 4000	Paired	https://www.encodeproject.org/files/ENCFF131VEF/@@download/ENCFF131VEF.fastq.gz	https://www.encodeproject.org/files/ENCFF390YXB/@@download/ENCFF390YXB.fastq.gz
ENCFF133KGZ	primary cell	macrophage	ENCSR616IPE	Illumina HiSeq 4000	Paired	https://www.encodeproject.org/files/ENCFF133KGZ/@@download/ENCFF133KGZ.fastq.gz	https://www.encodeproject.org/files/ENCFF062XZG/@@download/ENCFF062XZG.fastq.gz
ENCFF133PEB	primary cell	macrophage	ENCSR080COL	Illumina HiSeq 2000	Paired	https://www.encodeproject.org/files/ENCFF133PEB/@@download/ENCFF133PEB.fastq.gz	https://www.encodeproject.org/files/ENCFF864OUC/@@download/ENCFF864OUC.fastq.gz
ENCFF133PKQ	primary cell	macrophage	ENCSR663YJQ	Illumina HiSeq 2000	Paired	https://www.encodeproject.org/files/ENCFF133PKQ/@@download/ENCFF133PKQ.fastq.gz	https://www.encodeproject.org/files/ENCFF237ARF/@@download/ENCFF237ARF.fastq.gz
ENCFF134HVE	tissue	heart	ENCSR201FJT	Illumina HiSeq 2500	Single	https://www.encodeproject.org/files/ENCFF134HVE/@@download/ENCFF134HVE.fastq.gz
ENCFF134PXJ	primary cell	macrophage	ENCSR499CRL	Illumina HiSeq 4000	Paired	https://www.encodeproject.org/files/ENCFF134PXJ/@@download/ENCFF134PXJ.fastq.gz	https://www.encodeproject.org/files/ENCFF870ZSB/@@download/ENCFF870ZSB.fastq.gz
ENCFF134VWD	primary cell	macrophage	ENCSR507OWX	Illumina HiSeq 4000	Paired	https://www.encodeproject.org/files/ENCFF134VWD/@@download/ENCFF134VWD.fastq.gz	https://www.encodeproject.org/files/ENCFF085BUS/@@download/ENCFF085BUS.fastq.gz
ENCFF136DUH	primary cell	macrophage	ENCSR771ODD	Illumina HiSeq 4000	Paired	https://www.encodeproject.org/files/ENCFF136DUH/@@download/ENCFF136DUH.fastq.gz	https://www.encodeproject.org/files/ENCFF939IET/@@download/ENCFF939IET.fastq.gz
ENCFF136POG	primary cell	macrophage	ENCSR159CPE	Illumina HiSeq 2000	Paired	https://www.encodeproject.org/files/ENCFF136POG/@@download/ENCFF136POG.fastq.gz	https://www.encodeproject.org/files/ENCFF839QWZ/@@download/ENCFF839QWZ.fastq.gz
ENCFF136TYP	primary cell	macrophage	ENCSR040LSC	Illumina HiSeq 4000	Paired	https://www.encodeproject.org/files/ENCFF136TYP/@@download/ENCFF136TYP.fastq.gz	https://www.encodeproject.org/files/ENCFF318ZCG/@@download/ENCFF318ZCG.fastq.gz
ENCFF137OYQ	primary cell	macrophage	ENCSR820OHO	Illumina HiSeq 4000	Paired	https://www.encodeproject.org/files/ENCFF137OYQ/@@download/ENCFF137OYQ.fastq.gz	https://www.encodeproject.org/files/ENCFF582JCI/@@download/ENCFF582JCI.fastq.gz
ENCFF138QRF	primary cell	macrophage	ENCSR719VAW	Illumina HiSeq 2000	Paired	https://www.encodeproject.org/files/ENCFF138QRF/@@download/ENCFF138QRF.fastq.gz	https://www.encodeproject.org/files/ENCFF557IJK/@@download/ENCFF557IJK.fastq.gz
ENCFF138TOM	primary cell	macrophage	ENCSR515LYM	Illumina HiSeq 4000	Paired	https://www.encodeproject.org/files/ENCFF138TOM/@@download/ENCFF138TOM.fastq.gz	https://www.encodeproject.org/files/ENCFF278NDK/@@download/ENCFF278NDK.fastq.gz
ENCFF139JTM	primary cell	macrophage	ENCSR499CRL	Illumina HiSeq 2000	Paired	https://www.encodeproject.org/files/ENCFF139JTM/@@download/ENCFF139JTM.fastq.gz	https://www.encodeproject.org/files/ENCFF283FFD/@@download/ENCFF283FFD.fastq.gz
ENCFF139MHN	primary cell	macrophage	ENCSR998WNE	Illumina HiSeq 4000	Paired	https://www.encodeproject.org/files/ENCFF139MHN/@@download/ENCFF139MHN.fastq.gz	https://www.encodeproject.org/files/ENCFF562IQR/@@download/ENCFF562IQR.fastq.gz
ENCFF140VGY	primary cell	macrophage	ENCSR857KZU	Illumina HiSeq 4000	Paired	https://www.encodeproject.org/files/ENCFF140VGY/@@download/ENCFF140VGY.fastq.gz	https://www.encodeproject.org/files/ENCFF354TNV/@@download/ENCFF354TNV.fastq.gz
ENCFF140WZW	primary cell	macrophage	ENCSR247QSE	Illumina HiSeq 4000	Paired	https://www.encodeproject.org/files/ENCFF140WZW/@@download/ENCFF140WZW.fastq.gz	https://www.encodeproject.org/files/ENCFF702CUV/@@download/ENCFF702CUV.fastq.gz
ENCFF141YUD	primary cell	macrophage	ENCSR040LSC	Illumina HiSeq 4000	Paired	https://www.encodeproject.org/files/ENCFF141YUD/@@download/ENCFF141YUD.fastq.gz	https://www.encodeproject.org/files/ENCFF034TXI/@@download/ENCFF034TXI.fastq.gz
ENCFF142CUS	primary cell	macrophage	ENCSR489PYT	Illumina HiSeq 4000	Paired	https://www.encodeproject.org/files/ENCFF142CUS/@@download/ENCFF142CUS.fastq.gz	https://www.encodeproject.org/files/ENCFF175YWW/@@download/ENCFF175YWW.fastq.gz
ENCFF142PTA	primary cell	macrophage	ENCSR386FUR	Illumina HiSeq 4000	Paired	https://www.encodeproject.org/files/ENCFF142PTA/@@download/ENCFF142PTA.fastq.gz	https://www.encodeproject.org/files/ENCFF383BUK/@@download/ENCFF383BUK.fastq.gz
ENCFF143BIC	tissue	adrenal gland	ENCSR748DUR	Illumina HiSeq 2500	Single	https://www.encodeproject.org/files/ENCFF143BIC/@@download/ENCFF143BIC.fastq.gz
ENCFF143PHU	primary cell	monocyte	ENCSR069PIG	Illumina NextSeq 500	Paired	https://www.encodeproject.org/files/ENCFF143PHU/@@download/ENCFF143PHU.fastq.gz	https://www.encodeproject.org/files/ENCFF797FNX/@@download/ENCFF797FNX.fastq.gz
ENCFF143RTP	primary cell	macrophage	ENCSR837DAP	Illumina HiSeq 4000	Paired	https://www.encodeproject.org/files/ENCFF143RTP/@@download/ENCFF143RTP.fastq.gz	https://www.encodeproject.org/files/ENCFF718DQP/@@download/ENCFF718DQP.fastq.gz
ENCFF144EDQ	primary cell	macrophage	ENCSR837DAP	Illumina HiSeq 4000	Paired	https://www.encodeproject.org/files/ENCFF144EDQ/@@download/ENCFF144EDQ.fastq.gz	https://www.encodeproject.org/files/ENCFF166EFD/@@download/ENCFF166EFD.fastq.gz
ENCFF147GLI	primary cell	macrophage	ENCSR515LYM	Illumina HiSeq 4000	Paired	https://www.encodeproject.org/files/ENCFF147GLI/@@download/ENCFF147GLI.fastq.gz	https://www.encodeproject.org/files/ENCFF390NQE/@@download/ENCFF390NQE.fastq.gz
ENCFF148BPZ	primary cell	macrophage	ENCSR911EZW	Illumina HiSeq 4000	Paired	https://www.encodeproject.org/files/ENCFF148BPZ/@@download/ENCFF148BPZ.fastq.gz	https://www.encodeproject.org/files/ENCFF488RJD/@@download/ENCFF488RJD.fastq.gz
ENCFF148XRK	tissue	left cerebral cortex	ENCSR774DTO	Illumina HiSeq 2500	Single	https://www.encodeproject.org/files/ENCFF148XRK/@@download/ENCFF148XRK.fastq.gz
ENCFF149BQJ	primary cell	macrophage	ENCSR294OOK	Illumina HiSeq 2000	Paired	https://www.encodeproject.org/files/ENCFF149BQJ/@@download/ENCFF149BQJ.fastq.gz	https://www.encodeproject.org/files/ENCFF239BBU/@@download/ENCFF239BBU.fastq.gz
ENCFF149DFF	primary cell	macrophage	ENCSR278PZG	Illumina HiSeq 4000	Paired	https://www.encodeproject.org/files/ENCFF149DFF/@@download/ENCFF149DFF.fastq.gz	https://www.encodeproject.org/files/ENCFF357QUA/@@download/ENCFF357QUA.fastq.gz
ENCFF149JXW	primary cell	macrophage	ENCSR864RGP	Illumina HiSeq 2000	Paired	https://www.encodeproject.org/files/ENCFF149JXW/@@download/ENCFF149JXW.fastq.gz	https://www.encodeproject.org/files/ENCFF509ZGV/@@download/ENCFF509ZGV.fastq.gz
ENCFF150HVU	primary cell	macrophage	ENCSR737BTH	Illumina HiSeq 4000	Paired	https://www.encodeproject.org/files/ENCFF150HVU/@@download/ENCFF150HVU.fastq.gz	https://www.encodeproject.org/files/ENCFF914PKH/@@download/ENCFF914PKH.fastq.gz
ENCFF151QHP	primary cell	macrophage	ENCSR515LYM	Illumina HiSeq 2000	Paired	https://www.encodeproject.org/files/ENCFF151QHP/@@download/ENCFF151QHP.fastq.gz	https://www.encodeproject.org/files/ENCFF877OPJ/@@download/ENCFF877OPJ.fastq.gz
ENCFF151XBP	primary cell	macrophage	ENCSR498KKO	Illumina HiSeq 4000	Paired	https://www.encodeproject.org/files/ENCFF151XBP/@@download/ENCFF151XBP.fastq.gz	https://www.encodeproject.org/files/ENCFF286IQY/@@download/ENCFF286IQY.fastq.gz
ENCFF151YNV	tissue	gastrocnemius	ENCSR886CRW	Illumina HiSeq 2500	Single	https://www.encodeproject.org/files/ENCFF151YNV/@@download/ENCFF151YNV.fastq.gz
ENCFF155GUC	primary cell	macrophage	ENCSR294OOK	Illumina HiSeq 4000	Paired	https://www.encodeproject.org/files/ENCFF155GUC/@@download/ENCFF155GUC.fastq.gz	https://www.encodeproject.org/files/ENCFF365VXF/@@download/ENCFF365VXF.fastq.gz
ENCFF156XMZ	primary cell	macrophage	ENCSR839HSB	Illumina HiSeq 4000	Paired	https://www.encodeproject.org/files/ENCFF156XMZ/@@download/ENCFF156XMZ.fastq.gz	https://www.encodeproject.org/files/ENCFF096FOD/@@download/ENCFF096FOD.fastq.gz
ENCFF156YWS	tissue	layer of hippocampus	ENCSR548BTE	Illumina HiSeq 2500	Single	https://www.encodeproject.org/files/ENCFF156YWS/@@download/ENCFF156YWS.fastq.gz
ENCFF156ZQH	primary cell	macrophage	ENCSR896LKP	Illumina HiSeq 4000	Paired	https://www.encodeproject.org/files/ENCFF156ZQH/@@download/ENCFF156ZQH.fastq.gz	https://www.encodeproject.org/files/ENCFF673ZIT/@@download/ENCFF673ZIT.fastq.gz
ENCFF157IFW	primary cell	macrophage	ENCSR542BJQ	Illumina HiSeq 4000	Paired	https://www.encodeproject.org/files/ENCFF157IFW/@@download/ENCFF157IFW.fastq.gz	https://www.encodeproject.org/files/ENCFF855LVI/@@download/ENCFF855LVI.fastq.gz
ENCFF158HQO	primary cell	macrophage	ENCSR272OBW	Illumina HiSeq 4000	Paired	https://www.encodeproject.org/files/ENCFF158HQO/@@download/ENCFF158HQO.fastq.gz	https://www.encodeproject.org/files/ENCFF646DJU/@@download/ENCFF646DJU.fastq.gz
ENCFF159OVE	primary cell	macrophage	ENCSR232TFT	Illumina HiSeq 4000	Paired	https://www.encodeproject.org/files/ENCFF159OVE/@@download/ENCFF159OVE.fastq.gz	https://www.encodeproject.org/files/ENCFF899VDO/@@download/ENCFF899VDO.fastq.gz
ENCFF160HKC	primary cell	macrophage	ENCSR159CPE	Illumina HiSeq 2000	Paired	https://www.encodeproject.org/files/ENCFF160HKC/@@download/ENCFF160HKC.fastq.gz	https://www.encodeproject.org/files/ENCFF355AXZ/@@download/ENCFF355AXZ.fastq.gz
ENCFF160TQC	tissue	heart	ENCSR984JDC	Illumina HiSeq 2500	Single	https://www.encodeproject.org/files/ENCFF160TQC/@@download/ENCFF160TQC.fastq.gz
ENCFF162FTA	primary cell	macrophage	ENCSR992IIX	Illumina HiSeq 4000	Paired	https://www.encodeproject.org/files/ENCFF162FTA/@@download/ENCFF162FTA.fastq.gz	https://www.encodeproject.org/files/ENCFF330FWJ/@@download/ENCFF330FWJ.fastq.gz
ENCFF162UVS	primary cell	macrophage	ENCSR515LYM	Illumina HiSeq 4000	Paired	https://www.encodeproject.org/files/ENCFF162UVS/@@download/ENCFF162UVS.fastq.gz	https://www.encodeproject.org/files/ENCFF276JKU/@@download/ENCFF276JKU.fastq.gz
ENCFF163BDT	primary cell	macrophage	ENCSR739SJI	Illumina HiSeq 4000	Paired	https://www.encodeproject.org/files/ENCFF163BDT/@@download/ENCFF163BDT.fastq.gz	https://www.encodeproject.org/files/ENCFF575KIU/@@download/ENCFF575KIU.fastq.gz
ENCFF163DKN	primary cell	macrophage	ENCSR868ZAZ	Illumina HiSeq 4000	Paired	https://www.encodeproject.org/files/ENCFF163DKN/@@download/ENCFF163DKN.fastq.gz	https://www.encodeproject.org/files/ENCFF673KZR/@@download/ENCFF673KZR.fastq.gz
ENCFF163GEC	primary cell	macrophage	ENCSR040LSC	Illumina HiSeq 4000	Paired	https://www.encodeproject.org/files/ENCFF163GEC/@@download/ENCFF163GEC.fastq.gz	https://www.encodeproject.org/files/ENCFF838BTD/@@download/ENCFF838BTD.fastq.gz
ENCFF163LPQ	primary cell	macrophage	ENCSR232TFT	Illumina HiSeq 4000	Paired	https://www.encodeproject.org/files/ENCFF163LPQ/@@download/ENCFF163LPQ.fastq.gz	https://www.encodeproject.org/files/ENCFF514OLA/@@download/ENCFF514OLA.fastq.gz
ENCFF166UTY	primary cell	macrophage	ENCSR663YJQ	Illumina HiSeq 4000	Paired	https://www.encodeproject.org/files/ENCFF166UTY/@@download/ENCFF166UTY.fastq.gz	https://www.encodeproject.org/files/ENCFF713XKP/@@download/ENCFF713XKP.fastq.gz
ENCFF167EHX	primary cell	macrophage	ENCSR247QSE	Illumina HiSeq 2000	Paired	https://www.encodeproject.org/files/ENCFF167EHX/@@download/ENCFF167EHX.fastq.gz	https://www.encodeproject.org/files/ENCFF828ITZ/@@download/ENCFF828ITZ.fastq.gz
ENCFF167GWU	primary cell	macrophage	ENCSR992IIX	Illumina HiSeq 4000	Paired	https://www.encodeproject.org/files/ENCFF167GWU/@@download/ENCFF167GWU.fastq.gz	https://www.encodeproject.org/files/ENCFF225LOI/@@download/ENCFF225LOI.fastq.gz
ENCFF168WHQ	primary cell	macrophage	ENCSR269GXO	Illumina HiSeq 4000	Paired	https://www.encodeproject.org/files/ENCFF168WHQ/@@download/ENCFF168WHQ.fastq.gz	https://www.encodeproject.org/files/ENCFF552AWI/@@download/ENCFF552AWI.fastq.gz
ENCFF169JOQ	primary cell	macrophage	ENCSR820OHO	Illumina HiSeq 2000	Paired	https://www.encodeproject.org/files/ENCFF169JOQ/@@download/ENCFF169JOQ.fastq.gz	https://www.encodeproject.org/files/ENCFF891LUR/@@download/ENCFF891LUR.fastq.gz
ENCFF170KWW	primary cell	macrophage	ENCSR839HSB	Illumina HiSeq 4000	Paired	https://www.encodeproject.org/files/ENCFF170KWW/@@download/ENCFF170KWW.fastq.gz	https://www.encodeproject.org/files/ENCFF769XWZ/@@download/ENCFF769XWZ.fastq.gz
ENCFF170XMM	tissue	heart	ENCSR767PMR	Illumina HiSeq 2500	Single	https://www.encodeproject.org/files/ENCFF170XMM/@@download/ENCFF170XMM.fastq.gz
ENCFF172DMS	primary cell	macrophage	ENCSR224FMP	Illumina HiSeq 4000	Paired	https://www.encodeproject.org/files/ENCFF172DMS/@@download/ENCFF172DMS.fastq.gz	https://www.encodeproject.org/files/ENCFF028JNP/@@download/ENCFF028JNP.fastq.gz
ENCFF173IVH	tissue	adrenal gland	ENCSR652VMD	Illumina HiSeq 2500	Single	https://www.encodeproject.org/files/ENCFF173IVH/@@download/ENCFF173IVH.fastq.gz
ENCFF174EGP	primary cell	macrophage	ENCSR864RGP	Illumina HiSeq 4000	Paired	https://www.encodeproject.org/files/ENCFF174EGP/@@download/ENCFF174EGP.fastq.gz	https://www.encodeproject.org/files/ENCFF388DKO/@@download/ENCFF388DKO.fastq.gz
ENCFF175LCC	primary cell	macrophage	ENCSR726YJC	Illumina HiSeq 4000	Paired	https://www.encodeproject.org/files/ENCFF175LCC/@@download/ENCFF175LCC.fastq.gz	https://www.encodeproject.org/files/ENCFF475UFT/@@download/ENCFF475UFT.fastq.gz
ENCFF177LXI	primary cell	macrophage	ENCSR311OMP	Illumina HiSeq 2000	Paired	https://www.encodeproject.org/files/ENCFF177LXI/@@download/ENCFF177LXI.fastq.gz	https://www.encodeproject.org/files/ENCFF363RHT/@@download/ENCFF363RHT.fastq.gz
ENCFF177SGB	primary cell	macrophage	ENCSR868ZAZ	Illumina HiSeq 4000	Paired	https://www.encodeproject.org/files/ENCFF177SGB/@@download/ENCFF177SGB.fastq.gz	https://www.encodeproject.org/files/ENCFF683WFF/@@download/ENCFF683WFF.fastq.gz
ENCFF178GZL	in vitro differentiated cells	dendritic cell; lipopolysaccharide; 0 ng/mL; 0 hour	ENCSR945SYV	Illumina NextSeq 500	Paired	https://www.encodeproject.org/files/ENCFF178GZL/@@download/ENCFF178GZL.fastq.gz	https://www.encodeproject.org/files/ENCFF925PIZ/@@download/ENCFF925PIZ.fastq.gz
ENCFF178HDG	primary cell	monocyte	ENCSR536HHA	Illumina HiSeq 2500	Single	https://www.encodeproject.org/files/ENCFF178HDG/@@download/ENCFF178HDG.fastq.gz
ENCFF178PMH	primary cell	macrophage	ENCSR671DQW	Illumina HiSeq 2000	Paired	https://www.encodeproject.org/files/ENCFF178PMH/@@download/ENCFF178PMH.fastq.gz	https://www.encodeproject.org/files/ENCFF363LJI/@@download/ENCFF363LJI.fastq.gz
ENCFF178ZVU	primary cell	macrophage	ENCSR982MXJ	Illumina HiSeq 4000	Paired	https://www.encodeproject.org/files/ENCFF178ZVU/@@download/ENCFF178ZVU.fastq.gz	https://www.encodeproject.org/files/ENCFF761MPY/@@download/ENCFF761MPY.fastq.gz
ENCFF178ZXW	primary cell	macrophage	ENCSR460RCF	Illumina HiSeq 2000	Paired	https://www.encodeproject.org/files/ENCFF178ZXW/@@download/ENCFF178ZXW.fastq.gz	https://www.encodeproject.org/files/ENCFF598GDU/@@download/ENCFF598GDU.fastq.gz
ENCFF179HJV	primary cell	macrophage	ENCSR247QSE	Illumina HiSeq 4000	Paired	https://www.encodeproject.org/files/ENCFF179HJV/@@download/ENCFF179HJV.fastq.gz	https://www.encodeproject.org/files/ENCFF594YWZ/@@download/ENCFF594YWZ.fastq.gz
ENCFF179WPT	primary cell	macrophage	ENCSR282JJC	Illumina HiSeq 2000	Paired	https://www.encodeproject.org/files/ENCFF179WPT/@@download/ENCFF179WPT.fastq.gz	https://www.encodeproject.org/files/ENCFF697IUR/@@download/ENCFF697IUR.fastq.gz
ENCFF181RDS	primary cell	erythroblast	ENCSR661TLW	Illumina HiSeq 2000	Paired	https://www.encodeproject.org/files/ENCFF181RDS/@@download/ENCFF181RDS.fastq.gz	https://www.encodeproject.org/files/ENCFF122RAD/@@download/ENCFF122RAD.fastq.gz
ENCFF184ALY	primary cell	macrophage	ENCSR739SJI	Illumina HiSeq 4000	Paired	https://www.encodeproject.org/files/ENCFF184ALY/@@download/ENCFF184ALY.fastq.gz	https://www.encodeproject.org/files/ENCFF709CZW/@@download/ENCFF709CZW.fastq.gz
ENCFF184EAT	primary cell	macrophage	ENCSR584FVS	Illumina HiSeq 2000	Paired	https://www.encodeproject.org/files/ENCFF184EAT/@@download/ENCFF184EAT.fastq.gz	https://www.encodeproject.org/files/ENCFF866ROJ/@@download/ENCFF866ROJ.fastq.gz
ENCFF185TRT	primary cell	macrophage	ENCSR247QSE	Illumina HiSeq 2000	Paired	https://www.encodeproject.org/files/ENCFF185TRT/@@download/ENCFF185TRT.fastq.gz	https://www.encodeproject.org/files/ENCFF880IIY/@@download/ENCFF880IIY.fastq.gz
ENCFF186NDY	primary cell	macrophage	ENCSR499CRL	Illumina HiSeq 2000	Paired	https://www.encodeproject.org/files/ENCFF186NDY/@@download/ENCFF186NDY.fastq.gz	https://www.encodeproject.org/files/ENCFF793JVZ/@@download/ENCFF793JVZ.fastq.gz
ENCFF186RYS	primary cell	macrophage	ENCSR125BYY	Illumina HiSeq 4000	Paired	https://www.encodeproject.org/files/ENCFF186RYS/@@download/ENCFF186RYS.fastq.gz	https://www.encodeproject.org/files/ENCFF476RPK/@@download/ENCFF476RPK.fastq.gz
ENCFF186VNL	primary cell	B cell	ENCSR703ACF	Illumina HiSeq 2500	Single	https://www.encodeproject.org/files/ENCFF186VNL/@@download/ENCFF186VNL.fastq.gz
ENCFF187BHR	primary cell	macrophage	ENCSR737BTH	Illumina HiSeq 4000	Paired	https://www.encodeproject.org/files/ENCFF187BHR/@@download/ENCFF187BHR.fastq.gz	https://www.encodeproject.org/files/ENCFF530TDA/@@download/ENCFF530TDA.fastq.gz
ENCFF189BIW	primary cell	macrophage	ENCSR896LKP	Illumina HiSeq 4000	Paired	https://www.encodeproject.org/files/ENCFF189BIW/@@download/ENCFF189BIW.fastq.gz	https://www.encodeproject.org/files/ENCFF107HSM/@@download/ENCFF107HSM.fastq.gz
ENCFF189JVE	primary cell	macrophage	ENCSR771BCK	Illumina HiSeq 2000	Paired	https://www.encodeproject.org/files/ENCFF189JVE/@@download/ENCFF189JVE.fastq.gz	https://www.encodeproject.org/files/ENCFF211OGV/@@download/ENCFF211OGV.fastq.gz
ENCFF189WYV	primary cell	macrophage	ENCSR584FVS	Illumina HiSeq 4000	Paired	https://www.encodeproject.org/files/ENCFF189WYV/@@download/ENCFF189WYV.fastq.gz	https://www.encodeproject.org/files/ENCFF933JXA/@@download/ENCFF933JXA.fastq.gz
ENCFF192HMZ	in vitro differentiated cells	dendritic cell; lipopolysaccharide; 100 ng/mL; 2 hour	ENCSR198JTV	Illumina NextSeq 500	Paired	https://www.encodeproject.org/files/ENCFF192HMZ/@@download/ENCFF192HMZ.fastq.gz	https://www.encodeproject.org/files/ENCFF356VFA/@@download/ENCFF356VFA.fastq.gz
ENCFF192NVI	primary cell	macrophage	ENCSR719VAW	Illumina HiSeq 4000	Paired	https://www.encodeproject.org/files/ENCFF192NVI/@@download/ENCFF192NVI.fastq.gz	https://www.encodeproject.org/files/ENCFF388HJK/@@download/ENCFF388HJK.fastq.gz
ENCFF192XJA	primary cell	macrophage	ENCSR498KKO	Illumina HiSeq 2000	Paired	https://www.encodeproject.org/files/ENCFF192XJA/@@download/ENCFF192XJA.fastq.gz	https://www.encodeproject.org/files/ENCFF814KOC/@@download/ENCFF814KOC.fastq.gz
ENCFF194DAO	primary cell	macrophage	ENCSR726YJC	Illumina HiSeq 2000	Paired	https://www.encodeproject.org/files/ENCFF194DAO/@@download/ENCFF194DAO.fastq.gz	https://www.encodeproject.org/files/ENCFF391QVX/@@download/ENCFF391QVX.fastq.gz
ENCFF195JLT	primary cell	neutrophil	ENCSR251XVY	Illumina HiSeq 2500	Single	https://www.encodeproject.org/files/ENCFF195JLT/@@download/ENCFF195JLT.fastq.gz
ENCFF196PBF	primary cell	macrophage	ENCSR159CPE	Illumina HiSeq 4000	Paired	https://www.encodeproject.org/files/ENCFF196PBF/@@download/ENCFF196PBF.fastq.gz	https://www.encodeproject.org/files/ENCFF265VHP/@@download/ENCFF265VHP.fastq.gz
ENCFF197JAP	primary cell	macrophage	ENCSR771BCK	Illumina HiSeq 2000	Paired	https://www.encodeproject.org/files/ENCFF197JAP/@@download/ENCFF197JAP.fastq.gz	https://www.encodeproject.org/files/ENCFF658JFP/@@download/ENCFF658JFP.fastq.gz
ENCFF197NCG	tissue	adrenal gland	ENCSR195UUB	Illumina HiSeq 2500	Single	https://www.encodeproject.org/files/ENCFF197NCG/@@download/ENCFF197NCG.fastq.gz
ENCFF197OUM	primary cell	megakaryocyte	ENCSR025JRA	Illumina NextSeq 500	Paired	https://www.encodeproject.org/files/ENCFF197OUM/@@download/ENCFF197OUM.fastq.gz	https://www.encodeproject.org/files/ENCFF323MZC/@@download/ENCFF323MZC.fastq.gz
ENCFF197TJB	primary cell	macrophage	ENCSR426AUD	Illumina HiSeq 4000	Paired	https://www.encodeproject.org/files/ENCFF197TJB/@@download/ENCFF197TJB.fastq.gz	https://www.encodeproject.org/files/ENCFF489BUK/@@download/ENCFF489BUK.fastq.gz
ENCFF198NQV	primary cell	macrophage	ENCSR515LYM	Illumina HiSeq 2000	Paired	https://www.encodeproject.org/files/ENCFF198NQV/@@download/ENCFF198NQV.fastq.gz	https://www.encodeproject.org/files/ENCFF630GAA/@@download/ENCFF630GAA.fastq.gz
ENCFF198RBJ	primary cell	erythroblast	ENCSR661TLW	Illumina HiSeq 2000	Paired	https://www.encodeproject.org/files/ENCFF198RBJ/@@download/ENCFF198RBJ.fastq.gz	https://www.encodeproject.org/files/ENCFF248DYS/@@download/ENCFF248DYS.fastq.gz
ENCFF198XFF	primary cell	macrophage	ENCSR664IMK	Illumina HiSeq 2000	Paired	https://www.encodeproject.org/files/ENCFF198XFF/@@download/ENCFF198XFF.fastq.gz	https://www.encodeproject.org/files/ENCFF208RFU/@@download/ENCFF208RFU.fastq.gz
ENCFF199AAD	primary cell	macrophage	ENCSR460RCF	Illumina HiSeq 2000	Paired	https://www.encodeproject.org/files/ENCFF199AAD/@@download/ENCFF199AAD.fastq.gz	https://www.encodeproject.org/files/ENCFF086ZTX/@@download/ENCFF086ZTX.fastq.gz
ENCFF199IRM	tissue	left cerebral cortex	ENCSR321WYK	Illumina HiSeq 2500	Single	https://www.encodeproject.org/files/ENCFF199IRM/@@download/ENCFF199IRM.fastq.gz
ENCFF199IWW	tissue	heart	ENCSR795WFC	Illumina HiSeq 2500	Single	https://www.encodeproject.org/files/ENCFF199IWW/@@download/ENCFF199IWW.fastq.gz
ENCFF199ZDO	tissue	adrenal gland	ENCSR652VMD	Illumina HiSeq 2500	Single	https://www.encodeproject.org/files/ENCFF199ZDO/@@download/ENCFF199ZDO.fastq.gz
ENCFF201IQS	primary cell	macrophage	ENCSR864RGP	Illumina HiSeq 2000	Paired	https://www.encodeproject.org/files/ENCFF201IQS/@@download/ENCFF201IQS.fastq.gz	https://www.encodeproject.org/files/ENCFF979RHV/@@download/ENCFF979RHV.fastq.gz
ENCFF203EWG	primary cell	macrophage	ENCSR294OOK	Illumina HiSeq 2000	Paired	https://www.encodeproject.org/files/ENCFF203EWG/@@download/ENCFF203EWG.fastq.gz	https://www.encodeproject.org/files/ENCFF240VKG/@@download/ENCFF240VKG.fastq.gz
ENCFF205CDI	primary cell	macrophage	ENCSR868ZAZ	Illumina HiSeq 4000	Paired	https://www.encodeproject.org/files/ENCFF205CDI/@@download/ENCFF205CDI.fastq.gz	https://www.encodeproject.org/files/ENCFF826EAX/@@download/ENCFF826EAX.fastq.gz
ENCFF205GJI	primary cell	macrophage	ENCSR282JJC	Illumina HiSeq 4000	Paired	https://www.encodeproject.org/files/ENCFF205GJI/@@download/ENCFF205GJI.fastq.gz	https://www.encodeproject.org/files/ENCFF917ATM/@@download/ENCFF917ATM.fastq.gz
ENCFF206EGD	primary cell	macrophage	ENCSR112SFD	Illumina HiSeq 2000	Paired	https://www.encodeproject.org/files/ENCFF206EGD/@@download/ENCFF206EGD.fastq.gz	https://www.encodeproject.org/files/ENCFF128GGD/@@download/ENCFF128GGD.fastq.gz
ENCFF207DLW	primary cell	macrophage	ENCSR465TWT	Illumina HiSeq 2000	Paired	https://www.encodeproject.org/files/ENCFF207DLW/@@download/ENCFF207DLW.fastq.gz	https://www.encodeproject.org/files/ENCFF406HAE/@@download/ENCFF406HAE.fastq.gz
ENCFF207HZS	primary cell	macrophage	ENCSR940IMN	Illumina HiSeq 2000	Paired	https://www.encodeproject.org/files/ENCFF207HZS/@@download/ENCFF207HZS.fastq.gz	https://www.encodeproject.org/files/ENCFF506PGV/@@download/ENCFF506PGV.fastq.gz
ENCFF207OVG	primary cell	macrophage	ENCSR282JJC	Illumina HiSeq 4000	Paired	https://www.encodeproject.org/files/ENCFF207OVG/@@download/ENCFF207OVG.fastq.gz	https://www.encodeproject.org/files/ENCFF534VOO/@@download/ENCFF534VOO.fastq.gz
ENCFF207RVA	primary cell	macrophage	ENCSR247QSE	Illumina HiSeq 2000	Paired	https://www.encodeproject.org/files/ENCFF207RVA/@@download/ENCFF207RVA.fastq.gz	https://www.encodeproject.org/files/ENCFF792IHZ/@@download/ENCFF792IHZ.fastq.gz
ENCFF208BJY	primary cell	macrophage	ENCSR596SMN	Illumina HiSeq 4000	Paired	https://www.encodeproject.org/files/ENCFF208BJY/@@download/ENCFF208BJY.fastq.gz	https://www.encodeproject.org/files/ENCFF790DBH/@@download/ENCFF790DBH.fastq.gz
ENCFF209LBA	primary cell	macrophage	ENCSR434TXU	Illumina HiSeq 4000	Paired	https://www.encodeproject.org/files/ENCFF209LBA/@@download/ENCFF209LBA.fastq.gz	https://www.encodeproject.org/files/ENCFF384ZCI/@@download/ENCFF384ZCI.fastq.gz
ENCFF209RRO	primary cell	macrophage	ENCSR498KKO	Illumina HiSeq 4000	Paired	https://www.encodeproject.org/files/ENCFF209RRO/@@download/ENCFF209RRO.fastq.gz	https://www.encodeproject.org/files/ENCFF193TIF/@@download/ENCFF193TIF.fastq.gz
ENCFF210BCB	primary cell	macrophage	ENCSR998WNE	Illumina HiSeq 2000	Paired	https://www.encodeproject.org/files/ENCFF210BCB/@@download/ENCFF210BCB.fastq.gz	https://www.encodeproject.org/files/ENCFF930LUS/@@download/ENCFF930LUS.fastq.gz
ENCFF210BVU	primary cell	macrophage	ENCSR040LSC	Illumina HiSeq 4000	Paired	https://www.encodeproject.org/files/ENCFF210BVU/@@download/ENCFF210BVU.fastq.gz	https://www.encodeproject.org/files/ENCFF405JLK/@@download/ENCFF405JLK.fastq.gz
ENCFF212JFB	primary cell	macrophage	ENCSR330ILI	Illumina HiSeq 2000	Paired	https://www.encodeproject.org/files/ENCFF212JFB/@@download/ENCFF212JFB.fastq.gz	https://www.encodeproject.org/files/ENCFF712FVF/@@download/ENCFF712FVF.fastq.gz
ENCFF212ZXS	primary cell	macrophage	ENCSR584FVS	Illumina HiSeq 4000	Paired	https://www.encodeproject.org/files/ENCFF212ZXS/@@download/ENCFF212ZXS.fastq.gz	https://www.encodeproject.org/files/ENCFF548FTP/@@download/ENCFF548FTP.fastq.gz
ENCFF214IUN	primary cell	macrophage	ENCSR125BYY	Illumina HiSeq 4000	Paired	https://www.encodeproject.org/files/ENCFF214IUN/@@download/ENCFF214IUN.fastq.gz	https://www.encodeproject.org/files/ENCFF978SPR/@@download/ENCFF978SPR.fastq.gz
ENCFF218HNK	primary cell	macrophage	ENCSR584FVS	Illumina HiSeq 4000	Paired	https://www.encodeproject.org/files/ENCFF218HNK/@@download/ENCFF218HNK.fastq.gz	https://www.encodeproject.org/files/ENCFF037SZG/@@download/ENCFF037SZG.fastq.gz
ENCFF219PCN	primary cell	macrophage	ENCSR771ODD	Illumina HiSeq 2000	Paired	https://www.encodeproject.org/files/ENCFF219PCN/@@download/ENCFF219PCN.fastq.gz	https://www.encodeproject.org/files/ENCFF186XPS/@@download/ENCFF186XPS.fastq.gz
ENCFF220GKL	primary cell	macrophage	ENCSR992IIX	Illumina HiSeq 4000	Paired	https://www.encodeproject.org/files/ENCFF220GKL/@@download/ENCFF220GKL.fastq.gz	https://www.encodeproject.org/files/ENCFF493LFJ/@@download/ENCFF493LFJ.fastq.gz
ENCFF221JIC	primary cell	macrophage	ENCSR219DFA	Illumina HiSeq 4000	Paired	https://www.encodeproject.org/files/ENCFF221JIC/@@download/ENCFF221JIC.fastq.gz	https://www.encodeproject.org/files/ENCFF060SCF/@@download/ENCFF060SCF.fastq.gz
ENCFF221JNS	primary cell	macrophage	ENCSR080COL	Illumina HiSeq 2000	Paired	https://www.encodeproject.org/files/ENCFF221JNS/@@download/ENCFF221JNS.fastq.gz	https://www.encodeproject.org/files/ENCFF837FCM/@@download/ENCFF837FCM.fastq.gz
ENCFF221NAP	primary cell	hematopoietic stem cell	ENCSR085AJX	Illumina NextSeq 500	Paired	https://www.encodeproject.org/files/ENCFF221NAP/@@download/ENCFF221NAP.fastq.gz	https://www.encodeproject.org/files/ENCFF010PWY/@@download/ENCFF010PWY.fastq.gz
ENCFF221ZQB	primary cell	macrophage	ENCSR153YLH	Illumina HiSeq 4000	Paired	https://www.encodeproject.org/files/ENCFF221ZQB/@@download/ENCFF221ZQB.fastq.gz	https://www.encodeproject.org/files/ENCFF574OKV/@@download/ENCFF574OKV.fastq.gz
ENCFF222GPK	tissue	left cerebral cortex	ENCSR764GMN	Illumina HiSeq 2500	Single	https://www.encodeproject.org/files/ENCFF222GPK/@@download/ENCFF222GPK.fastq.gz
ENCFF222MKT	primary cell	macrophage	ENCSR311OMP	Illumina HiSeq 2000	Paired	https://www.encodeproject.org/files/ENCFF222MKT/@@download/ENCFF222MKT.fastq.gz	https://www.encodeproject.org/files/ENCFF190GVZ/@@download/ENCFF190GVZ.fastq.gz
ENCFF223BXU	tissue	adrenal gland	ENCSR414YUZ	Illumina HiSeq 2500	Single	https://www.encodeproject.org/files/ENCFF223BXU/@@download/ENCFF223BXU.fastq.gz
ENCFF223SMG	primary cell	macrophage	ENCSR153YLH	Illumina HiSeq 4000	Paired	https://www.encodeproject.org/files/ENCFF223SMG/@@download/ENCFF223SMG.fastq.gz	https://www.encodeproject.org/files/ENCFF176QAM/@@download/ENCFF176QAM.fastq.gz
ENCFF225MMR	primary cell	macrophage	ENCSR982MXJ	Illumina HiSeq 4000	Paired	https://www.encodeproject.org/files/ENCFF225MMR/@@download/ENCFF225MMR.fastq.gz	https://www.encodeproject.org/files/ENCFF122QNE/@@download/ENCFF122QNE.fastq.gz
ENCFF227OTT	primary cell	macrophage	ENCSR982MXJ	Illumina HiSeq 4000	Paired	https://www.encodeproject.org/files/ENCFF227OTT/@@download/ENCFF227OTT.fastq.gz	https://www.encodeproject.org/files/ENCFF220GIL/@@download/ENCFF220GIL.fastq.gz
ENCFF228CMT	primary cell	macrophage	ENCSR040LSC	Illumina HiSeq 4000	Paired	https://www.encodeproject.org/files/ENCFF228CMT/@@download/ENCFF228CMT.fastq.gz	https://www.encodeproject.org/files/ENCFF997GIJ/@@download/ENCFF997GIJ.fastq.gz
ENCFF229AIZ	primary cell	macrophage	ENCSR171WZJ	Illumina HiSeq 2000	Paired	https://www.encodeproject.org/files/ENCFF229AIZ/@@download/ENCFF229AIZ.fastq.gz	https://www.encodeproject.org/files/ENCFF259YWD/@@download/ENCFF259YWD.fastq.gz
ENCFF229CPV	primary cell	macrophage	ENCSR864RGP	Illumina HiSeq 4000	Paired	https://www.encodeproject.org/files/ENCFF229CPV/@@download/ENCFF229CPV.fastq.gz	https://www.encodeproject.org/files/ENCFF063IZF/@@download/ENCFF063IZF.fastq.gz
ENCFF229TCX	primary cell	macrophage	ENCSR771BCK	Illumina HiSeq 2000	Paired	https://www.encodeproject.org/files/ENCFF229TCX/@@download/ENCFF229TCX.fastq.gz	https://www.encodeproject.org/files/ENCFF702VDT/@@download/ENCFF702VDT.fastq.gz
ENCFF233IFH	tissue	layer of hippocampus	ENCSR801JDZ	Illumina HiSeq 2500	Single	https://www.encodeproject.org/files/ENCFF233IFH/@@download/ENCFF233IFH.fastq.gz
ENCFF233RGQ	primary cell	macrophage	ENCSR434TXU	Illumina HiSeq 2000	Paired	https://www.encodeproject.org/files/ENCFF233RGQ/@@download/ENCFF233RGQ.fastq.gz	https://www.encodeproject.org/files/ENCFF799IOE/@@download/ENCFF799IOE.fastq.gz
ENCFF234LUQ	primary cell	neutrophil	ENCSR167IUG	Illumina HiSeq 2500	Single	https://www.encodeproject.org/files/ENCFF234LUQ/@@download/ENCFF234LUQ.fastq.gz
ENCFF234MZC	primary cell	macrophage	ENCSR159CPE	Illumina HiSeq 2000	Paired	https://www.encodeproject.org/files/ENCFF234MZC/@@download/ENCFF234MZC.fastq.gz	https://www.encodeproject.org/files/ENCFF353NRZ/@@download/ENCFF353NRZ.fastq.gz
ENCFF235HER	primary cell	macrophage	ENCSR839HSB	Illumina HiSeq 2000	Paired	https://www.encodeproject.org/files/ENCFF235HER/@@download/ENCFF235HER.fastq.gz	https://www.encodeproject.org/files/ENCFF279PYG/@@download/ENCFF279PYG.fastq.gz
ENCFF236TUH	tissue	heart	ENCSR967IKT	Illumina HiSeq 2500	Single	https://www.encodeproject.org/files/ENCFF236TUH/@@download/ENCFF236TUH.fastq.gz
ENCFF237HDL	primary cell	macrophage	ENCSR247QSE	Illumina HiSeq 4000	Paired	https://www.encodeproject.org/files/ENCFF237HDL/@@download/ENCFF237HDL.fastq.gz	https://www.encodeproject.org/files/ENCFF411ZDW/@@download/ENCFF411ZDW.fastq.gz
ENCFF237JCE	primary cell	macrophage	ENCSR596SMN	Illumina HiSeq 2000	Paired	https://www.encodeproject.org/files/ENCFF237JCE/@@download/ENCFF237JCE.fastq.gz	https://www.encodeproject.org/files/ENCFF723GTI/@@download/ENCFF723GTI.fastq.gz
ENCFF238MHC	in vitro differentiated cells	dendritic cell; lipopolysaccharide; 0 ng/mL; 0 hour	ENCSR945SYV	Illumina NextSeq 500	Paired	https://www.encodeproject.org/files/ENCFF238MHC/@@download/ENCFF238MHC.fastq.gz	https://www.encodeproject.org/files/ENCFF128VJY/@@download/ENCFF128VJY.fastq.gz
ENCFF239RQP	primary cell	macrophage	ENCSR498KKO	Illumina HiSeq 4000	Paired	https://www.encodeproject.org/files/ENCFF239RQP/@@download/ENCFF239RQP.fastq.gz	https://www.encodeproject.org/files/ENCFF234WMF/@@download/ENCFF234WMF.fastq.gz
ENCFF240OIM	primary cell	macrophage	ENCSR940IMN	Illumina HiSeq 4000	Paired	https://www.encodeproject.org/files/ENCFF240OIM/@@download/ENCFF240OIM.fastq.gz	https://www.encodeproject.org/files/ENCFF130ADZ/@@download/ENCFF130ADZ.fastq.gz
ENCFF242MZE	primary cell	macrophage	ENCSR040LSC	Illumina HiSeq 4000	Paired	https://www.encodeproject.org/files/ENCFF242MZE/@@download/ENCFF242MZE.fastq.gz	https://www.encodeproject.org/files/ENCFF942BWV/@@download/ENCFF942BWV.fastq.gz
ENCFF242SVY	tissue	adrenal gland	ENCSR007NGM	Illumina HiSeq 2500	Single	https://www.encodeproject.org/files/ENCFF242SVY/@@download/ENCFF242SVY.fastq.gz
ENCFF243LBQ	primary cell	macrophage	ENCSR060ATH	Illumina HiSeq 4000	Paired	https://www.encodeproject.org/files/ENCFF243LBQ/@@download/ENCFF243LBQ.fastq.gz	https://www.encodeproject.org/files/ENCFF235NTU/@@download/ENCFF235NTU.fastq.gz
ENCFF243TPB	primary cell	macrophage	ENCSR224FMP	Illumina HiSeq 4000	Paired	https://www.encodeproject.org/files/ENCFF243TPB/@@download/ENCFF243TPB.fastq.gz	https://www.encodeproject.org/files/ENCFF013XLM/@@download/ENCFF013XLM.fastq.gz
ENCFF245ZOR	tissue	gastrocnemius	ENCSR133LMN	Illumina HiSeq 2500	Single	https://www.encodeproject.org/files/ENCFF245ZOR/@@download/ENCFF245ZOR.fastq.gz
ENCFF247QZW	tissue	left cerebral cortex	ENCSR996TVY	Illumina HiSeq 2500	Single	https://www.encodeproject.org/files/ENCFF247QZW/@@download/ENCFF247QZW.fastq.gz
ENCFF247VEN	primary cell	macrophage	ENCSR386FUR	Illumina HiSeq 4000	Paired	https://www.encodeproject.org/files/ENCFF247VEN/@@download/ENCFF247VEN.fastq.gz	https://www.encodeproject.org/files/ENCFF588RXI/@@download/ENCFF588RXI.fastq.gz
ENCFF248ELC	primary cell	B cell	ENCSR092BBW	Illumina HiSeq 2500	Single	https://www.encodeproject.org/files/ENCFF248ELC/@@download/ENCFF248ELC.fastq.gz
ENCFF248XZC	primary cell	macrophage	ENCSR140QWR	Illumina HiSeq 2000	Paired	https://www.encodeproject.org/files/ENCFF248XZC/@@download/ENCFF248XZC.fastq.gz	https://www.encodeproject.org/files/ENCFF078KSO/@@download/ENCFF078KSO.fastq.gz
ENCFF249LSC	primary cell	macrophage	ENCSR726YJC	Illumina HiSeq 2000	Paired	https://www.encodeproject.org/files/ENCFF249LSC/@@download/ENCFF249LSC.fastq.gz	https://www.encodeproject.org/files/ENCFF256ONU/@@download/ENCFF256ONU.fastq.gz
ENCFF251TMY	primary cell	macrophage	ENCSR314GIF	Illumina HiSeq 2000	Paired	https://www.encodeproject.org/files/ENCFF251TMY/@@download/ENCFF251TMY.fastq.gz	https://www.encodeproject.org/files/ENCFF802KOQ/@@download/ENCFF802KOQ.fastq.gz
ENCFF251WZA	tissue	adrenal gland	ENCSR129DEA	Illumina HiSeq 2500	Single	https://www.encodeproject.org/files/ENCFF251WZA/@@download/ENCFF251WZA.fastq.gz
ENCFF254TFB	primary cell	macrophage	ENCSR040LSC	Illumina HiSeq 4000	Paired	https://www.encodeproject.org/files/ENCFF254TFB/@@download/ENCFF254TFB.fastq.gz	https://www.encodeproject.org/files/ENCFF922GJR/@@download/ENCFF922GJR.fastq.gz
ENCFF254VIN	primary cell	macrophage	ENCSR940IMN	Illumina HiSeq 2000	Paired	https://www.encodeproject.org/files/ENCFF254VIN/@@download/ENCFF254VIN.fastq.gz	https://www.encodeproject.org/files/ENCFF577XLG/@@download/ENCFF577XLG.fastq.gz
ENCFF254YNR	tissue	gastrocnemius	ENCSR809JHL	Illumina HiSeq 2500	Single	https://www.encodeproject.org/files/ENCFF254YNR/@@download/ENCFF254YNR.fastq.gz
ENCFF255ESE	primary cell	macrophage	ENCSR814INP	Illumina HiSeq 2000	Paired	https://www.encodeproject.org/files/ENCFF255ESE/@@download/ENCFF255ESE.fastq.gz	https://www.encodeproject.org/files/ENCFF469MJC/@@download/ENCFF469MJC.fastq.gz
ENCFF255XDN	primary cell	macrophage	ENCSR140QWR	Illumina HiSeq 4000	Paired	https://www.encodeproject.org/files/ENCFF255XDN/@@download/ENCFF255XDN.fastq.gz	https://www.encodeproject.org/files/ENCFF014YCY/@@download/ENCFF014YCY.fastq.gz
ENCFF256UWN	primary cell	macrophage	ENCSR992IIX	Illumina HiSeq 4000	Paired	https://www.encodeproject.org/files/ENCFF256UWN/@@download/ENCFF256UWN.fastq.gz	https://www.encodeproject.org/files/ENCFF757CZO/@@download/ENCFF757CZO.fastq.gz
ENCFF257EYD	primary cell	macrophage	ENCSR663YJQ	Illumina HiSeq 2000	Paired	https://www.encodeproject.org/files/ENCFF257EYD/@@download/ENCFF257EYD.fastq.gz	https://www.encodeproject.org/files/ENCFF774FMT/@@download/ENCFF774FMT.fastq.gz
ENCFF258WLS	primary cell	macrophage	ENCSR616IPE	Illumina HiSeq 2000	Paired	https://www.encodeproject.org/files/ENCFF258WLS/@@download/ENCFF258WLS.fastq.gz	https://www.encodeproject.org/files/ENCFF091YWK/@@download/ENCFF091YWK.fastq.gz
ENCFF260BJB	primary cell	macrophage	ENCSR140QWR	Illumina HiSeq 2000	Paired	https://www.encodeproject.org/files/ENCFF260BJB/@@download/ENCFF260BJB.fastq.gz	https://www.encodeproject.org/files/ENCFF132MRV/@@download/ENCFF132MRV.fastq.gz
ENCFF260KJY	primary cell	B cell	ENCSR092BBW	Illumina HiSeq 2500	Single	https://www.encodeproject.org/files/ENCFF260KJY/@@download/ENCFF260KJY.fastq.gz
ENCFF260UQJ	primary cell	macrophage	ENCSR663YJQ	Illumina HiSeq 4000	Paired	https://www.encodeproject.org/files/ENCFF260UQJ/@@download/ENCFF260UQJ.fastq.gz	https://www.encodeproject.org/files/ENCFF567KWB/@@download/ENCFF567KWB.fastq.gz
ENCFF261EQP	primary cell	macrophage	ENCSR837DAP	Illumina HiSeq 2000	Paired	https://www.encodeproject.org/files/ENCFF261EQP/@@download/ENCFF261EQP.fastq.gz	https://www.encodeproject.org/files/ENCFF192JWW/@@download/ENCFF192JWW.fastq.gz
ENCFF261OTH	primary cell	macrophage	ENCSR671DQW	Illumina HiSeq 4000	Paired	https://www.encodeproject.org/files/ENCFF261OTH/@@download/ENCFF261OTH.fastq.gz	https://www.encodeproject.org/files/ENCFF132TWS/@@download/ENCFF132TWS.fastq.gz
ENCFF261ZZF	tissue	gastrocnemius	ENCSR510HZQ	Illumina HiSeq 2500	Single	https://www.encodeproject.org/files/ENCFF261ZZF/@@download/ENCFF261ZZF.fastq.gz
ENCFF262URV	primary cell	macrophage	ENCSR842HHZ	Illumina HiSeq 4000	Paired	https://www.encodeproject.org/files/ENCFF262URV/@@download/ENCFF262URV.fastq.gz	https://www.encodeproject.org/files/ENCFF138DKK/@@download/ENCFF138DKK.fastq.gz
ENCFF262WAE	primary cell	macrophage	ENCSR330ILI	Illumina HiSeq 4000	Paired	https://www.encodeproject.org/files/ENCFF262WAE/@@download/ENCFF262WAE.fastq.gz	https://www.encodeproject.org/files/ENCFF385PYV/@@download/ENCFF385PYV.fastq.gz
ENCFF264DCN	primary cell	macrophage	ENCSR282JJC	Illumina HiSeq 2000	Paired	https://www.encodeproject.org/files/ENCFF264DCN/@@download/ENCFF264DCN.fastq.gz	https://www.encodeproject.org/files/ENCFF088YXT/@@download/ENCFF088YXT.fastq.gz
ENCFF264PYB	primary cell	macrophage	ENCSR311OMP	Illumina HiSeq 4000	Paired	https://www.encodeproject.org/files/ENCFF264PYB/@@download/ENCFF264PYB.fastq.gz	https://www.encodeproject.org/files/ENCFF884FCF/@@download/ENCFF884FCF.fastq.gz
ENCFF264RIV	primary cell	macrophage	ENCSR465TWT	Illumina HiSeq 2000	Paired	https://www.encodeproject.org/files/ENCFF264RIV/@@download/ENCFF264RIV.fastq.gz	https://www.encodeproject.org/files/ENCFF808GXX/@@download/ENCFF808GXX.fastq.gz
ENCFF265LKR	primary cell	macrophage	ENCSR839GBV	Illumina HiSeq 2000	Paired	https://www.encodeproject.org/files/ENCFF265LKR/@@download/ENCFF265LKR.fastq.gz	https://www.encodeproject.org/files/ENCFF121KMU/@@download/ENCFF121KMU.fastq.gz
ENCFF267KZS	primary cell	macrophage	ENCSR599ZAL	Illumina HiSeq 4000	Paired	https://www.encodeproject.org/files/ENCFF267KZS/@@download/ENCFF267KZS.fastq.gz	https://www.encodeproject.org/files/ENCFF454UQN/@@download/ENCFF454UQN.fastq.gz
ENCFF267VBU	primary cell	macrophage	ENCSR294OOK	Illumina HiSeq 4000	Paired	https://www.encodeproject.org/files/ENCFF267VBU/@@download/ENCFF267VBU.fastq.gz	https://www.encodeproject.org/files/ENCFF119SJI/@@download/ENCFF119SJI.fastq.gz
ENCFF268YSJ	primary cell	macrophage	ENCSR992IIX	Illumina HiSeq 2000	Paired	https://www.encodeproject.org/files/ENCFF268YSJ/@@download/ENCFF268YSJ.fastq.gz	https://www.encodeproject.org/files/ENCFF711OMB/@@download/ENCFF711OMB.fastq.gz
ENCFF268ZHE	primary cell	macrophage	ENCSR272OBW	Illumina HiSeq 4000	Paired	https://www.encodeproject.org/files/ENCFF268ZHE/@@download/ENCFF268ZHE.fastq.gz	https://www.encodeproject.org/files/ENCFF836CVD/@@download/ENCFF836CVD.fastq.gz
ENCFF269AST	tissue	left cerebral cortex	ENCSR757VTG	Illumina HiSeq 2500	Single	https://www.encodeproject.org/files/ENCFF269AST/@@download/ENCFF269AST.fastq.gz
ENCFF269SRJ	tissue	left cerebral cortex	ENCSR588BJN	Illumina HiSeq 2500	Single	https://www.encodeproject.org/files/ENCFF269SRJ/@@download/ENCFF269SRJ.fastq.gz
ENCFF269UZL	primary cell	macrophage	ENCSR269GXO	Illumina HiSeq 4000	Paired	https://www.encodeproject.org/files/ENCFF269UZL/@@download/ENCFF269UZL.fastq.gz	https://www.encodeproject.org/files/ENCFF280NSW/@@download/ENCFF280NSW.fastq.gz
ENCFF269WEZ	tissue	adrenal gland	ENCSR442XRH	Illumina HiSeq 2500	Single	https://www.encodeproject.org/files/ENCFF269WEZ/@@download/ENCFF269WEZ.fastq.gz
ENCFF270ERO	tissue	heart	ENCSR484UKA	Illumina HiSeq 2500	Single	https://www.encodeproject.org/files/ENCFF270ERO/@@download/ENCFF270ERO.fastq.gz
ENCFF271OHB	tissue	left cerebral cortex	ENCSR248KDJ	Illumina HiSeq 2500	Single	https://www.encodeproject.org/files/ENCFF271OHB/@@download/ENCFF271OHB.fastq.gz
ENCFF271RFU	primary cell	macrophage	ENCSR820OHO	Illumina HiSeq 4000	Paired	https://www.encodeproject.org/files/ENCFF271RFU/@@download/ENCFF271RFU.fastq.gz	https://www.encodeproject.org/files/ENCFF643OEY/@@download/ENCFF643OEY.fastq.gz
ENCFF272VMY	primary cell	macrophage	ENCSR864RGP	Illumina HiSeq 4000	Paired	https://www.encodeproject.org/files/ENCFF272VMY/@@download/ENCFF272VMY.fastq.gz	https://www.encodeproject.org/files/ENCFF064VMP/@@download/ENCFF064VMP.fastq.gz
ENCFF272WGJ	primary cell	macrophage	ENCSR140QWR	Illumina HiSeq 4000	Paired	https://www.encodeproject.org/files/ENCFF272WGJ/@@download/ENCFF272WGJ.fastq.gz	https://www.encodeproject.org/files/ENCFF813JWV/@@download/ENCFF813JWV.fastq.gz
ENCFF273CBP	primary cell	macrophage	ENCSR959OQW	Illumina HiSeq 4000	Paired	https://www.encodeproject.org/files/ENCFF273CBP/@@download/ENCFF273CBP.fastq.gz	https://www.encodeproject.org/files/ENCFF044FQW/@@download/ENCFF044FQW.fastq.gz
ENCFF273CJD	primary cell	macrophage	ENCSR330ILI	Illumina HiSeq 2000	Paired	https://www.encodeproject.org/files/ENCFF273CJD/@@download/ENCFF273CJD.fastq.gz	https://www.encodeproject.org/files/ENCFF272EMB/@@download/ENCFF272EMB.fastq.gz
ENCFF273TLO	primary cell	macrophage	ENCSR156DUX	Illumina HiSeq 4000	Paired	https://www.encodeproject.org/files/ENCFF273TLO/@@download/ENCFF273TLO.fastq.gz	https://www.encodeproject.org/files/ENCFF991AIV/@@download/ENCFF991AIV.fastq.gz
ENCFF274ESJ	primary cell	T-cell	ENCSR034MGF	Illumina HiSeq 2500	Single	https://www.encodeproject.org/files/ENCFF274ESJ/@@download/ENCFF274ESJ.fastq.gz
ENCFF274WSX	primary cell	macrophage	ENCSR232TFT	Illumina HiSeq 4000	Paired	https://www.encodeproject.org/files/ENCFF274WSX/@@download/ENCFF274WSX.fastq.gz	https://www.encodeproject.org/files/ENCFF065KOA/@@download/ENCFF065KOA.fastq.gz
ENCFF275HRX	primary cell	macrophage	ENCSR272OBW	Illumina HiSeq 4000	Paired	https://www.encodeproject.org/files/ENCFF275HRX/@@download/ENCFF275HRX.fastq.gz	https://www.encodeproject.org/files/ENCFF284GMQ/@@download/ENCFF284GMQ.fastq.gz
ENCFF275TCB	primary cell	macrophage	ENCSR507OWX	Illumina HiSeq 2000	Paired	https://www.encodeproject.org/files/ENCFF275TCB/@@download/ENCFF275TCB.fastq.gz	https://www.encodeproject.org/files/ENCFF893YQB/@@download/ENCFF893YQB.fastq.gz
ENCFF276OPJ	primary cell	macrophage	ENCSR940IMN	Illumina HiSeq 4000	Paired	https://www.encodeproject.org/files/ENCFF276OPJ/@@download/ENCFF276OPJ.fastq.gz	https://www.encodeproject.org/files/ENCFF047OEC/@@download/ENCFF047OEC.fastq.gz
ENCFF277JGD	primary cell	macrophage	ENCSR663YJQ	Illumina HiSeq 4000	Paired	https://www.encodeproject.org/files/ENCFF277JGD/@@download/ENCFF277JGD.fastq.gz	https://www.encodeproject.org/files/ENCFF969HLP/@@download/ENCFF969HLP.fastq.gz
ENCFF277QHC	tissue	gastrocnemius	ENCSR603KGM	Illumina HiSeq 2500	Single	https://www.encodeproject.org/files/ENCFF277QHC/@@download/ENCFF277QHC.fastq.gz
ENCFF277XPM	primary cell	macrophage	ENCSR295PZT	Illumina HiSeq 4000	Paired	https://www.encodeproject.org/files/ENCFF277XPM/@@download/ENCFF277XPM.fastq.gz	https://www.encodeproject.org/files/ENCFF707MDB/@@download/ENCFF707MDB.fastq.gz
ENCFF278JAU	primary cell	macrophage	ENCSR029TSM	Illumina HiSeq 4000	Paired	https://www.encodeproject.org/files/ENCFF278JAU/@@download/ENCFF278JAU.fastq.gz	https://www.encodeproject.org/files/ENCFF199WDI/@@download/ENCFF199WDI.fastq.gz
ENCFF279BVM	primary cell	macrophage	ENCSR515LYM	Illumina HiSeq 4000	Paired	https://www.encodeproject.org/files/ENCFF279BVM/@@download/ENCFF279BVM.fastq.gz	https://www.encodeproject.org/files/ENCFF211FIG/@@download/ENCFF211FIG.fastq.gz
ENCFF279EVY	primary cell	macrophage	ENCSR272OBW	Illumina HiSeq 4000	Paired	https://www.encodeproject.org/files/ENCFF279EVY/@@download/ENCFF279EVY.fastq.gz	https://www.encodeproject.org/files/ENCFF327TKS/@@download/ENCFF327TKS.fastq.gz
ENCFF280LCC	primary cell	macrophage	ENCSR896LKP	Illumina HiSeq 2000	Paired	https://www.encodeproject.org/files/ENCFF280LCC/@@download/ENCFF280LCC.fastq.gz	https://www.encodeproject.org/files/ENCFF943JWD/@@download/ENCFF943JWD.fastq.gz
ENCFF283XKV	primary cell	macrophage	ENCSR314GIF	Illumina HiSeq 4000	Paired	https://www.encodeproject.org/files/ENCFF283XKV/@@download/ENCFF283XKV.fastq.gz	https://www.encodeproject.org/files/ENCFF583ZDP/@@download/ENCFF583ZDP.fastq.gz
ENCFF284AEN	tissue	adrenal gland	ENCSR270SAI	Illumina HiSeq 2500	Single	https://www.encodeproject.org/files/ENCFF284AEN/@@download/ENCFF284AEN.fastq.gz
ENCFF284OMO	primary cell	macrophage	ENCSR719VAW	Illumina HiSeq 4000	Paired	https://www.encodeproject.org/files/ENCFF284OMO/@@download/ENCFF284OMO.fastq.gz	https://www.encodeproject.org/files/ENCFF264ABI/@@download/ENCFF264ABI.fastq.gz
ENCFF285NFL	primary cell	macrophage	ENCSR507OWX	Illumina HiSeq 4000	Paired	https://www.encodeproject.org/files/ENCFF285NFL/@@download/ENCFF285NFL.fastq.gz	https://www.encodeproject.org/files/ENCFF524TTN/@@download/ENCFF524TTN.fastq.gz
ENCFF286GUQ	primary cell	macrophage	ENCSR771ODD	Illumina HiSeq 4000	Paired	https://www.encodeproject.org/files/ENCFF286GUQ/@@download/ENCFF286GUQ.fastq.gz	https://www.encodeproject.org/files/ENCFF760BAH/@@download/ENCFF760BAH.fastq.gz
ENCFF286RSE	primary cell	macrophage	ENCSR864RGP	Illumina HiSeq 4000	Paired	https://www.encodeproject.org/files/ENCFF286RSE/@@download/ENCFF286RSE.fastq.gz	https://www.encodeproject.org/files/ENCFF704IMV/@@download/ENCFF704IMV.fastq.gz
ENCFF287KDR	primary cell	macrophage	ENCSR171WZJ	Illumina HiSeq 2000	Paired	https://www.encodeproject.org/files/ENCFF287KDR/@@download/ENCFF287KDR.fastq.gz	https://www.encodeproject.org/files/ENCFF935ONK/@@download/ENCFF935ONK.fastq.gz
ENCFF289WHW	primary cell	macrophage	ENCSR314GIF	Illumina HiSeq 2000	Paired	https://www.encodeproject.org/files/ENCFF289WHW/@@download/ENCFF289WHW.fastq.gz	https://www.encodeproject.org/files/ENCFF140CTS/@@download/ENCFF140CTS.fastq.gz
ENCFF291LRG	primary cell	macrophage	ENCSR515LYM	Illumina HiSeq 2000	Paired	https://www.encodeproject.org/files/ENCFF291LRG/@@download/ENCFF291LRG.fastq.gz	https://www.encodeproject.org/files/ENCFF548EGG/@@download/ENCFF548EGG.fastq.gz
ENCFF291SCS	primary cell	macrophage	ENCSR616IPE	Illumina HiSeq 4000	Paired	https://www.encodeproject.org/files/ENCFF291SCS/@@download/ENCFF291SCS.fastq.gz	https://www.encodeproject.org/files/ENCFF045OOG/@@download/ENCFF045OOG.fastq.gz
ENCFF292KWK	primary cell	macrophage	ENCSR911EZW	Illumina HiSeq 2000	Paired	https://www.encodeproject.org/files/ENCFF292KWK/@@download/ENCFF292KWK.fastq.gz	https://www.encodeproject.org/files/ENCFF749LIZ/@@download/ENCFF749LIZ.fastq.gz
ENCFF295SYY	primary cell	macrophage	ENCSR460HQN	Illumina HiSeq 2000	Paired	https://www.encodeproject.org/files/ENCFF295SYY/@@download/ENCFF295SYY.fastq.gz	https://www.encodeproject.org/files/ENCFF887IVQ/@@download/ENCFF887IVQ.fastq.gz
ENCFF296ASE	primary cell	macrophage	ENCSR671DQW	Illumina HiSeq 2000	Paired	https://www.encodeproject.org/files/ENCFF296ASE/@@download/ENCFF296ASE.fastq.gz	https://www.encodeproject.org/files/ENCFF830CRH/@@download/ENCFF830CRH.fastq.gz
ENCFF296ITI	primary cell	macrophage	ENCSR499CRL	Illumina HiSeq 4000	Paired	https://www.encodeproject.org/files/ENCFF296ITI/@@download/ENCFF296ITI.fastq.gz	https://www.encodeproject.org/files/ENCFF192OWI/@@download/ENCFF192OWI.fastq.gz
ENCFF296UDD	primary cell	macrophage	ENCSR868ZAZ	Illumina HiSeq 4000	Paired	https://www.encodeproject.org/files/ENCFF296UDD/@@download/ENCFF296UDD.fastq.gz	https://www.encodeproject.org/files/ENCFF592PFE/@@download/ENCFF592PFE.fastq.gz
ENCFF296VFB	tissue	left cerebral cortex	ENCSR299GYD	Illumina HiSeq 2500	Single	https://www.encodeproject.org/files/ENCFF296VFB/@@download/ENCFF296VFB.fastq.gz
ENCFF297BEX	primary cell	macrophage	ENCSR489PYT	Illumina HiSeq 4000	Paired	https://www.encodeproject.org/files/ENCFF297BEX/@@download/ENCFF297BEX.fastq.gz	https://www.encodeproject.org/files/ENCFF708YZA/@@download/ENCFF708YZA.fastq.gz
ENCFF297CWJ	primary cell	macrophage	ENCSR584FVS	Illumina HiSeq 4000	Paired	https://www.encodeproject.org/files/ENCFF297CWJ/@@download/ENCFF297CWJ.fastq.gz	https://www.encodeproject.org/files/ENCFF186CPA/@@download/ENCFF186CPA.fastq.gz
ENCFF297PPT	primary cell	macrophage	ENCSR837DAP	Illumina HiSeq 4000	Paired	https://www.encodeproject.org/files/ENCFF297PPT/@@download/ENCFF297PPT.fastq.gz	https://www.encodeproject.org/files/ENCFF962UZJ/@@download/ENCFF962UZJ.fastq.gz
ENCFF298QKO	in vitro differentiated cells	dendritic cell; lipopolysaccharide; 100 ng/mL; 4 hour	ENCSR085TSA	Illumina NextSeq 500	Paired	https://www.encodeproject.org/files/ENCFF298QKO/@@download/ENCFF298QKO.fastq.gz	https://www.encodeproject.org/files/ENCFF673GLA/@@download/ENCFF673GLA.fastq.gz
ENCFF299ENO	primary cell	macrophage	ENCSR839HSB	Illumina HiSeq 2000	Paired	https://www.encodeproject.org/files/ENCFF299ENO/@@download/ENCFF299ENO.fastq.gz	https://www.encodeproject.org/files/ENCFF981WKY/@@download/ENCFF981WKY.fastq.gz
ENCFF301VMF	primary cell	macrophage	ENCSR739SJI	Illumina HiSeq 4000	Paired	https://www.encodeproject.org/files/ENCFF301VMF/@@download/ENCFF301VMF.fastq.gz	https://www.encodeproject.org/files/ENCFF589GJQ/@@download/ENCFF589GJQ.fastq.gz
ENCFF302KQL	cell line	G1E	ENCSR475TDY	Illumina NextSeq 500	Paired	https://www.encodeproject.org/files/ENCFF302KQL/@@download/ENCFF302KQL.fastq.gz	https://www.encodeproject.org/files/ENCFF889JPV/@@download/ENCFF889JPV.fastq.gz
ENCFF302MXO	primary cell	macrophage	ENCSR737BTH	Illumina HiSeq 2000	Paired	https://www.encodeproject.org/files/ENCFF302MXO/@@download/ENCFF302MXO.fastq.gz	https://www.encodeproject.org/files/ENCFF403QCW/@@download/ENCFF403QCW.fastq.gz
ENCFF302TQH	primary cell	B cell	ENCSR703ACF	Illumina HiSeq 2500	Single	https://www.encodeproject.org/files/ENCFF302TQH/@@download/ENCFF302TQH.fastq.gz
ENCFF303BIV	primary cell	macrophage	ENCSR596SMN	Illumina HiSeq 2000	Paired	https://www.encodeproject.org/files/ENCFF303BIV/@@download/ENCFF303BIV.fastq.gz	https://www.encodeproject.org/files/ENCFF466PIV/@@download/ENCFF466PIV.fastq.gz
ENCFF304DLW	tissue	heart	ENCSR838GNN	Illumina HiSeq 2500	Single	https://www.encodeproject.org/files/ENCFF304DLW/@@download/ENCFF304DLW.fastq.gz
ENCFF304MIZ	primary cell	macrophage	ENCSR839GBV	Illumina HiSeq 2000	Paired	https://www.encodeproject.org/files/ENCFF304MIZ/@@download/ENCFF304MIZ.fastq.gz	https://www.encodeproject.org/files/ENCFF028HKJ/@@download/ENCFF028HKJ.fastq.gz
ENCFF305GPD	primary cell	macrophage	ENCSR911EZW	Illumina HiSeq 2000	Paired	https://www.encodeproject.org/files/ENCFF305GPD/@@download/ENCFF305GPD.fastq.gz	https://www.encodeproject.org/files/ENCFF570JNJ/@@download/ENCFF570JNJ.fastq.gz
ENCFF305IXM	primary cell	macrophage	ENCSR489PYT	Illumina HiSeq 2000	Paired	https://www.encodeproject.org/files/ENCFF305IXM/@@download/ENCFF305IXM.fastq.gz	https://www.encodeproject.org/files/ENCFF648IZY/@@download/ENCFF648IZY.fastq.gz
ENCFF306ADU	tissue	adrenal gland	ENCSR195UUB	Illumina HiSeq 2500	Single	https://www.encodeproject.org/files/ENCFF306ADU/@@download/ENCFF306ADU.fastq.gz
ENCFF306FQJ	primary cell	macrophage	ENCSR504QOC	Illumina HiSeq 2000	Paired	https://www.encodeproject.org/files/ENCFF306FQJ/@@download/ENCFF306FQJ.fastq.gz	https://www.encodeproject.org/files/ENCFF400WXW/@@download/ENCFF400WXW.fastq.gz
ENCFF306OWL	primary cell	macrophage	ENCSR403ING	Illumina HiSeq 2000	Paired	https://www.encodeproject.org/files/ENCFF306OWL/@@download/ENCFF306OWL.fastq.gz	https://www.encodeproject.org/files/ENCFF700GBX/@@download/ENCFF700GBX.fastq.gz
ENCFF307OHZ	primary cell	macrophage	ENCSR499CRL	Illumina HiSeq 4000	Paired	https://www.encodeproject.org/files/ENCFF307OHZ/@@download/ENCFF307OHZ.fastq.gz	https://www.encodeproject.org/files/ENCFF333TGD/@@download/ENCFF333TGD.fastq.gz
ENCFF307VAF	primary cell	macrophage	ENCSR965WQM	Illumina HiSeq 4000	Paired	https://www.encodeproject.org/files/ENCFF307VAF/@@download/ENCFF307VAF.fastq.gz	https://www.encodeproject.org/files/ENCFF230XCB/@@download/ENCFF230XCB.fastq.gz
ENCFF308FEA	tissue	layer of hippocampus	ENCSR912TCG	Illumina HiSeq 2500	Single	https://www.encodeproject.org/files/ENCFF308FEA/@@download/ENCFF308FEA.fastq.gz
ENCFF308LTO	primary cell	macrophage	ENCSR112SFD	Illumina HiSeq 2000	Paired	https://www.encodeproject.org/files/ENCFF308LTO/@@download/ENCFF308LTO.fastq.gz	https://www.encodeproject.org/files/ENCFF570JFI/@@download/ENCFF570JFI.fastq.gz
ENCFF308WGP	primary cell	macrophage	ENCSR153YLH	Illumina HiSeq 4000	Paired	https://www.encodeproject.org/files/ENCFF308WGP/@@download/ENCFF308WGP.fastq.gz	https://www.encodeproject.org/files/ENCFF424HUH/@@download/ENCFF424HUH.fastq.gz
ENCFF310BWG	primary cell	macrophage	ENCSR864RGP	Illumina HiSeq 2000	Paired	https://www.encodeproject.org/files/ENCFF310BWG/@@download/ENCFF310BWG.fastq.gz	https://www.encodeproject.org/files/ENCFF217RIE/@@download/ENCFF217RIE.fastq.gz
ENCFF310HAL	primary cell	macrophage	ENCSR140QWR	Illumina HiSeq 4000	Paired	https://www.encodeproject.org/files/ENCFF310HAL/@@download/ENCFF310HAL.fastq.gz	https://www.encodeproject.org/files/ENCFF757DBD/@@download/ENCFF757DBD.fastq.gz
ENCFF310HPH	primary cell	macrophage	ENCSR489PYT	Illumina HiSeq 4000	Paired	https://www.encodeproject.org/files/ENCFF310HPH/@@download/ENCFF310HPH.fastq.gz	https://www.encodeproject.org/files/ENCFF745VEX/@@download/ENCFF745VEX.fastq.gz
ENCFF310WDZ	primary cell	macrophage	ENCSR153YLH	Illumina HiSeq 4000	Paired	https://www.encodeproject.org/files/ENCFF310WDZ/@@download/ENCFF310WDZ.fastq.gz	https://www.encodeproject.org/files/ENCFF696OVX/@@download/ENCFF696OVX.fastq.gz
ENCFF311MZV	primary cell	macrophage	ENCSR771ODD	Illumina HiSeq 4000	Paired	https://www.encodeproject.org/files/ENCFF311MZV/@@download/ENCFF311MZV.fastq.gz	https://www.encodeproject.org/files/ENCFF846CPY/@@download/ENCFF846CPY.fastq.gz
ENCFF312CZB	primary cell	macrophage	ENCSR515LYM	Illumina HiSeq 4000	Paired	https://www.encodeproject.org/files/ENCFF312CZB/@@download/ENCFF312CZB.fastq.gz	https://www.encodeproject.org/files/ENCFF718SMH/@@download/ENCFF718SMH.fastq.gz
ENCFF313ERY	primary cell	macrophage	ENCSR465TWT	Illumina HiSeq 4000	Paired	https://www.encodeproject.org/files/ENCFF313ERY/@@download/ENCFF313ERY.fastq.gz	https://www.encodeproject.org/files/ENCFF620BCR/@@download/ENCFF620BCR.fastq.gz
ENCFF313IFI	primary cell	macrophage	ENCSR542BJQ	Illumina HiSeq 4000	Paired	https://www.encodeproject.org/files/ENCFF313IFI/@@download/ENCFF313IFI.fastq.gz	https://www.encodeproject.org/files/ENCFF511ARJ/@@download/ENCFF511ARJ.fastq.gz
ENCFF315HBU	primary cell	macrophage	ENCSR726YJC	Illumina HiSeq 2000	Paired	https://www.encodeproject.org/files/ENCFF315HBU/@@download/ENCFF315HBU.fastq.gz	https://www.encodeproject.org/files/ENCFF380AAK/@@download/ENCFF380AAK.fastq.gz
ENCFF315OFF	primary cell	macrophage	ENCSR868ZAZ	Illumina HiSeq 4000	Paired	https://www.encodeproject.org/files/ENCFF315OFF/@@download/ENCFF315OFF.fastq.gz	https://www.encodeproject.org/files/ENCFF340SUY/@@download/ENCFF340SUY.fastq.gz
ENCFF315OOH	tissue	adrenal gland	ENCSR748DUR	Illumina HiSeq 2500	Single	https://www.encodeproject.org/files/ENCFF315OOH/@@download/ENCFF315OOH.fastq.gz
ENCFF316EEH	primary cell	macrophage	ENCSR542BJQ	Illumina HiSeq 2000	Paired	https://www.encodeproject.org/files/ENCFF316EEH/@@download/ENCFF316EEH.fastq.gz	https://www.encodeproject.org/files/ENCFF781KSV/@@download/ENCFF781KSV.fastq.gz
ENCFF319INV	primary cell	macrophage	ENCSR465TWT	Illumina HiSeq 4000	Paired	https://www.encodeproject.org/files/ENCFF319INV/@@download/ENCFF319INV.fastq.gz	https://www.encodeproject.org/files/ENCFF104OYJ/@@download/ENCFF104OYJ.fastq.gz
ENCFF319SDE	tissue	heart	ENCSR496EJP	Illumina HiSeq 2500	Single	https://www.encodeproject.org/files/ENCFF319SDE/@@download/ENCFF319SDE.fastq.gz
ENCFF319YFJ	primary cell	macrophage	ENCSR771BCK	Illumina HiSeq 2000	Paired	https://www.encodeproject.org/files/ENCFF319YFJ/@@download/ENCFF319YFJ.fastq.gz	https://www.encodeproject.org/files/ENCFF897HKG/@@download/ENCFF897HKG.fastq.gz
ENCFF320CXH	primary cell	macrophage	ENCSR059NPM	Illumina HiSeq 4000	Paired	https://www.encodeproject.org/files/ENCFF320CXH/@@download/ENCFF320CXH.fastq.gz	https://www.encodeproject.org/files/ENCFF331UAW/@@download/ENCFF331UAW.fastq.gz
ENCFF321BMO	primary cell	macrophage	ENCSR803TDA	Illumina HiSeq 4000	Paired	https://www.encodeproject.org/files/ENCFF321BMO/@@download/ENCFF321BMO.fastq.gz	https://www.encodeproject.org/files/ENCFF103TML/@@download/ENCFF103TML.fastq.gz
ENCFF321NRW	primary cell	macrophage	ENCSR029TSM	Illumina HiSeq 2000	Paired	https://www.encodeproject.org/files/ENCFF321NRW/@@download/ENCFF321NRW.fastq.gz	https://www.encodeproject.org/files/ENCFF070WHR/@@download/ENCFF070WHR.fastq.gz
ENCFF322VJD	primary cell	macrophage	ENCSR924IHS	Illumina HiSeq 4000	Paired	https://www.encodeproject.org/files/ENCFF322VJD/@@download/ENCFF322VJD.fastq.gz	https://www.encodeproject.org/files/ENCFF914RFU/@@download/ENCFF914RFU.fastq.gz
ENCFF324ITL	primary cell	macrophage	ENCSR864RGP	Illumina HiSeq 4000	Paired	https://www.encodeproject.org/files/ENCFF324ITL/@@download/ENCFF324ITL.fastq.gz	https://www.encodeproject.org/files/ENCFF716DMJ/@@download/ENCFF716DMJ.fastq.gz
ENCFF326TQL	primary cell	macrophage	ENCSR982MXJ	Illumina HiSeq 4000	Paired	https://www.encodeproject.org/files/ENCFF326TQL/@@download/ENCFF326TQL.fastq.gz	https://www.encodeproject.org/files/ENCFF579LSG/@@download/ENCFF579LSG.fastq.gz
ENCFF326UXM	tissue	layer of hippocampus	ENCSR801JDZ	Illumina HiSeq 2500	Single	https://www.encodeproject.org/files/ENCFF326UXM/@@download/ENCFF326UXM.fastq.gz
ENCFF327MSM	primary cell	granulocyte monocyte progenitor cell	ENCSR277DPB	Illumina NextSeq 500	Paired	https://www.encodeproject.org/files/ENCFF327MSM/@@download/ENCFF327MSM.fastq.gz	https://www.encodeproject.org/files/ENCFF812PTP/@@download/ENCFF812PTP.fastq.gz
ENCFF328TJH	primary cell	macrophage	ENCSR739SJI	Illumina HiSeq 4000	Paired	https://www.encodeproject.org/files/ENCFF328TJH/@@download/ENCFF328TJH.fastq.gz	https://www.encodeproject.org/files/ENCFF910FYF/@@download/ENCFF910FYF.fastq.gz
ENCFF330FNX	tissue	adrenal gland	ENCSR920ABO	Illumina HiSeq 2500	Single	https://www.encodeproject.org/files/ENCFF330FNX/@@download/ENCFF330FNX.fastq.gz
ENCFF330IYN	primary cell	macrophage	ENCSR465TWT	Illumina HiSeq 2000	Paired	https://www.encodeproject.org/files/ENCFF330IYN/@@download/ENCFF330IYN.fastq.gz	https://www.encodeproject.org/files/ENCFF282WRX/@@download/ENCFF282WRX.fastq.gz
ENCFF330LWU	primary cell	macrophage	ENCSR924IHS	Illumina HiSeq 4000	Paired	https://www.encodeproject.org/files/ENCFF330LWU/@@download/ENCFF330LWU.fastq.gz	https://www.encodeproject.org/files/ENCFF086LZU/@@download/ENCFF086LZU.fastq.gz
ENCFF331WKS	primary cell	macrophage	ENCSR982MXJ	Illumina HiSeq 4000	Paired	https://www.encodeproject.org/files/ENCFF331WKS/@@download/ENCFF331WKS.fastq.gz	https://www.encodeproject.org/files/ENCFF658PAM/@@download/ENCFF658PAM.fastq.gz
ENCFF331YYO	primary cell	macrophage	ENCSR386FUR	Illumina HiSeq 4000	Paired	https://www.encodeproject.org/files/ENCFF331YYO/@@download/ENCFF331YYO.fastq.gz	https://www.encodeproject.org/files/ENCFF272EUS/@@download/ENCFF272EUS.fastq.gz
ENCFF332IRR	primary cell	macrophage	ENCSR460RCF	Illumina HiSeq 4000	Paired	https://www.encodeproject.org/files/ENCFF332IRR/@@download/ENCFF332IRR.fastq.gz	https://www.encodeproject.org/files/ENCFF127KKN/@@download/ENCFF127KKN.fastq.gz
ENCFF332RWQ	primary cell	macrophage	ENCSR959OQW	Illumina HiSeq 4000	Paired	https://www.encodeproject.org/files/ENCFF332RWQ/@@download/ENCFF332RWQ.fastq.gz	https://www.encodeproject.org/files/ENCFF634LLE/@@download/ENCFF634LLE.fastq.gz
ENCFF332ZPO	primary cell	macrophage	ENCSR515LYM	Illumina HiSeq 2000	Paired	https://www.encodeproject.org/files/ENCFF332ZPO/@@download/ENCFF332ZPO.fastq.gz	https://www.encodeproject.org/files/ENCFF259BWN/@@download/ENCFF259BWN.fastq.gz
ENCFF334RGJ	primary cell	macrophage	ENCSR269GXO	Illumina HiSeq 4000	Paired	https://www.encodeproject.org/files/ENCFF334RGJ/@@download/ENCFF334RGJ.fastq.gz	https://www.encodeproject.org/files/ENCFF103TJI/@@download/ENCFF103TJI.fastq.gz
ENCFF334XFS	primary cell	megakaryocyte progenitor cell	ENCSR027FCH	Illumina NextSeq 500	Paired	https://www.encodeproject.org/files/ENCFF334XFS/@@download/ENCFF334XFS.fastq.gz	https://www.encodeproject.org/files/ENCFF270RXO/@@download/ENCFF270RXO.fastq.gz
ENCFF335UNU	primary cell	macrophage	ENCSR434TXU	Illumina HiSeq 2000	Paired	https://www.encodeproject.org/files/ENCFF335UNU/@@download/ENCFF335UNU.fastq.gz	https://www.encodeproject.org/files/ENCFF351EKP/@@download/ENCFF351EKP.fastq.gz
ENCFF335ZSA	tissue	layer of hippocampus	ENCSR576HNP	Illumina HiSeq 2500	Single	https://www.encodeproject.org/files/ENCFF335ZSA/@@download/ENCFF335ZSA.fastq.gz
ENCFF338DAA	primary cell	macrophage	ENCSR107TKJ	Illumina HiSeq 4000	Paired	https://www.encodeproject.org/files/ENCFF338DAA/@@download/ENCFF338DAA.fastq.gz	https://www.encodeproject.org/files/ENCFF973UON/@@download/ENCFF973UON.fastq.gz
ENCFF338LFG	primary cell	macrophage	ENCSR224FMP	Illumina HiSeq 4000	Paired	https://www.encodeproject.org/files/ENCFF338LFG/@@download/ENCFF338LFG.fastq.gz	https://www.encodeproject.org/files/ENCFF422NNY/@@download/ENCFF422NNY.fastq.gz
ENCFF339MSB	tissue	adrenal gland	ENCSR442XRH	Illumina HiSeq 2500	Single	https://www.encodeproject.org/files/ENCFF339MSB/@@download/ENCFF339MSB.fastq.gz
ENCFF341YZB	primary cell	macrophage	ENCSR737BTH	Illumina HiSeq 4000	Paired	https://www.encodeproject.org/files/ENCFF341YZB/@@download/ENCFF341YZB.fastq.gz	https://www.encodeproject.org/files/ENCFF873HDK/@@download/ENCFF873HDK.fastq.gz
ENCFF342GAL	tissue	adrenal gland	ENCSR195UUB	Illumina HiSeq 2500	Single	https://www.encodeproject.org/files/ENCFF342GAL/@@download/ENCFF342GAL.fastq.gz
ENCFF343MIX	primary cell	macrophage	ENCSR059NPM	Illumina HiSeq 2000	Paired	https://www.encodeproject.org/files/ENCFF343MIX/@@download/ENCFF343MIX.fastq.gz	https://www.encodeproject.org/files/ENCFF625JTK/@@download/ENCFF625JTK.fastq.gz
ENCFF343MZH	primary cell	macrophage	ENCSR434TXU	Illumina HiSeq 2000	Paired	https://www.encodeproject.org/files/ENCFF343MZH/@@download/ENCFF343MZH.fastq.gz	https://www.encodeproject.org/files/ENCFF109LJB/@@download/ENCFF109LJB.fastq.gz
ENCFF344ASD	in vitro differentiated cells	dendritic cell; lipopolysaccharide; 100 ng/mL; 6 hour	ENCSR867RTO	Illumina NextSeq 500	Paired	https://www.encodeproject.org/files/ENCFF344ASD/@@download/ENCFF344ASD.fastq.gz	https://www.encodeproject.org/files/ENCFF023BWO/@@download/ENCFF023BWO.fastq.gz
ENCFF344FCT	in vitro differentiated cells	dendritic cell; lipopolysaccharide; 100 ng/mL; 4 hour	ENCSR085TSA	Illumina NextSeq 500	Paired	https://www.encodeproject.org/files/ENCFF344FCT/@@download/ENCFF344FCT.fastq.gz	https://www.encodeproject.org/files/ENCFF022UOJ/@@download/ENCFF022UOJ.fastq.gz
ENCFF344ILW	primary cell	macrophage	ENCSR232TFT	Illumina HiSeq 4000	Paired	https://www.encodeproject.org/files/ENCFF344ILW/@@download/ENCFF344ILW.fastq.gz	https://www.encodeproject.org/files/ENCFF793QUT/@@download/ENCFF793QUT.fastq.gz
ENCFF344LNZ	primary cell	macrophage	ENCSR998WNE	Illumina HiSeq 2000	Paired	https://www.encodeproject.org/files/ENCFF344LNZ/@@download/ENCFF344LNZ.fastq.gz	https://www.encodeproject.org/files/ENCFF911GBG/@@download/ENCFF911GBG.fastq.gz
ENCFF344OJQ	tissue	heart	ENCSR791IFR	Illumina HiSeq 2500	Single	https://www.encodeproject.org/files/ENCFF344OJQ/@@download/ENCFF344OJQ.fastq.gz
ENCFF344VGL	primary cell	macrophage	ENCSR542BJQ	Illumina HiSeq 4000	Paired	https://www.encodeproject.org/files/ENCFF344VGL/@@download/ENCFF344VGL.fastq.gz	https://www.encodeproject.org/files/ENCFF077MHC/@@download/ENCFF077MHC.fastq.gz
ENCFF345BBC	primary cell	neutrophil	ENCSR698PIS	Illumina HiSeq 2500	Single	https://www.encodeproject.org/files/ENCFF345BBC/@@download/ENCFF345BBC.fastq.gz
ENCFF345OIF	primary cell	macrophage	ENCSR489PYT	Illumina HiSeq 2000	Paired	https://www.encodeproject.org/files/ENCFF345OIF/@@download/ENCFF345OIF.fastq.gz	https://www.encodeproject.org/files/ENCFF317QKG/@@download/ENCFF317QKG.fastq.gz
ENCFF346HDC	primary cell	macrophage	ENCSR896LKP	Illumina HiSeq 4000	Paired	https://www.encodeproject.org/files/ENCFF346HDC/@@download/ENCFF346HDC.fastq.gz	https://www.encodeproject.org/files/ENCFF610FSF/@@download/ENCFF610FSF.fastq.gz
ENCFF346NGU	primary cell	macrophage	ENCSR911EZW	Illumina HiSeq 2000	Paired	https://www.encodeproject.org/files/ENCFF346NGU/@@download/ENCFF346NGU.fastq.gz	https://www.encodeproject.org/files/ENCFF549PTF/@@download/ENCFF549PTF.fastq.gz
ENCFF346UBA	primary cell	macrophage	ENCSR820OHO	Illumina HiSeq 2000	Paired	https://www.encodeproject.org/files/ENCFF346UBA/@@download/ENCFF346UBA.fastq.gz	https://www.encodeproject.org/files/ENCFF442QNC/@@download/ENCFF442QNC.fastq.gz
ENCFF347EUO	primary cell	macrophage	ENCSR507OWX	Illumina HiSeq 4000	Paired	https://www.encodeproject.org/files/ENCFF347EUO/@@download/ENCFF347EUO.fastq.gz	https://www.encodeproject.org/files/ENCFF459TAW/@@download/ENCFF459TAW.fastq.gz
ENCFF347HAB	primary cell	macrophage	ENCSR982MXJ	Illumina HiSeq 4000	Paired	https://www.encodeproject.org/files/ENCFF347HAB/@@download/ENCFF347HAB.fastq.gz	https://www.encodeproject.org/files/ENCFF418DAK/@@download/ENCFF418DAK.fastq.gz
ENCFF347UAC	primary cell	macrophage	ENCSR219DFA	Illumina HiSeq 2000	Paired	https://www.encodeproject.org/files/ENCFF347UAC/@@download/ENCFF347UAC.fastq.gz	https://www.encodeproject.org/files/ENCFF822SGK/@@download/ENCFF822SGK.fastq.gz
ENCFF348FTH	tissue	layer of hippocampus	ENCSR637GLC	Illumina HiSeq 2500	Single	https://www.encodeproject.org/files/ENCFF348FTH/@@download/ENCFF348FTH.fastq.gz
ENCFF348RRM	primary cell	macrophage	ENCSR426AUD	Illumina HiSeq 4000	Paired	https://www.encodeproject.org/files/ENCFF348RRM/@@download/ENCFF348RRM.fastq.gz	https://www.encodeproject.org/files/ENCFF768SVC/@@download/ENCFF768SVC.fastq.gz
ENCFF348VIH	primary cell	macrophage	ENCSR465TWT	Illumina HiSeq 4000	Paired	https://www.encodeproject.org/files/ENCFF348VIH/@@download/ENCFF348VIH.fastq.gz	https://www.encodeproject.org/files/ENCFF816ISH/@@download/ENCFF816ISH.fastq.gz
ENCFF349AIG	primary cell	B cell	ENCSR092BBW	Illumina HiSeq 2500	Single	https://www.encodeproject.org/files/ENCFF349AIG/@@download/ENCFF349AIG.fastq.gz
ENCFF349LIW	primary cell	macrophage	ENCSR515LYM	Illumina HiSeq 2000	Paired	https://www.encodeproject.org/files/ENCFF349LIW/@@download/ENCFF349LIW.fastq.gz	https://www.encodeproject.org/files/ENCFF814FJP/@@download/ENCFF814FJP.fastq.gz
ENCFF350KYC	primary cell	macrophage	ENCSR664IMK	Illumina HiSeq 2000	Paired	https://www.encodeproject.org/files/ENCFF350KYC/@@download/ENCFF350KYC.fastq.gz	https://www.encodeproject.org/files/ENCFF879OUI/@@download/ENCFF879OUI.fastq.gz
ENCFF350PHR	primary cell	macrophage	ENCSR504QOC	Illumina HiSeq 4000	Paired	https://www.encodeproject.org/files/ENCFF350PHR/@@download/ENCFF350PHR.fastq.gz	https://www.encodeproject.org/files/ENCFF211EZV/@@download/ENCFF211EZV.fastq.gz
ENCFF351JWR	primary cell	macrophage	ENCSR489PYT	Illumina HiSeq 4000	Paired	https://www.encodeproject.org/files/ENCFF351JWR/@@download/ENCFF351JWR.fastq.gz	https://www.encodeproject.org/files/ENCFF802OJH/@@download/ENCFF802OJH.fastq.gz
ENCFF352KGC	primary cell	macrophage	ENCSR542BJQ	Illumina HiSeq 4000	Paired	https://www.encodeproject.org/files/ENCFF352KGC/@@download/ENCFF352KGC.fastq.gz	https://www.encodeproject.org/files/ENCFF395WEV/@@download/ENCFF395WEV.fastq.gz
ENCFF352VWM	primary cell	macrophage	ENCSR314GIF	Illumina HiSeq 2000	Paired	https://www.encodeproject.org/files/ENCFF352VWM/@@download/ENCFF352VWM.fastq.gz	https://www.encodeproject.org/files/ENCFF402BEP/@@download/ENCFF402BEP.fastq.gz
ENCFF353SEU	primary cell	macrophage	ENCSR771ODD	Illumina HiSeq 2000	Paired	https://www.encodeproject.org/files/ENCFF353SEU/@@download/ENCFF353SEU.fastq.gz	https://www.encodeproject.org/files/ENCFF963VGU/@@download/ENCFF963VGU.fastq.gz
ENCFF355AMN	tissue	layer of hippocampus	ENCSR576HNP	Illumina HiSeq 2500	Single	https://www.encodeproject.org/files/ENCFF355AMN/@@download/ENCFF355AMN.fastq.gz
ENCFF357AGP	primary cell	macrophage	ENCSR311OMP	Illumina HiSeq 4000	Paired	https://www.encodeproject.org/files/ENCFF357AGP/@@download/ENCFF357AGP.fastq.gz	https://www.encodeproject.org/files/ENCFF645OAI/@@download/ENCFF645OAI.fastq.gz
ENCFF357QTB	primary cell	macrophage	ENCSR403ING	Illumina HiSeq 4000	Paired	https://www.encodeproject.org/files/ENCFF357QTB/@@download/ENCFF357QTB.fastq.gz	https://www.encodeproject.org/files/ENCFF670FTY/@@download/ENCFF670FTY.fastq.gz
ENCFF358UFZ	primary cell	macrophage	ENCSR330ILI	Illumina HiSeq 2000	Paired	https://www.encodeproject.org/files/ENCFF358UFZ/@@download/ENCFF358UFZ.fastq.gz	https://www.encodeproject.org/files/ENCFF357VAY/@@download/ENCFF357VAY.fastq.gz
ENCFF358UHV	primary cell	macrophage	ENCSR311OMP	Illumina HiSeq 4000	Paired	https://www.encodeproject.org/files/ENCFF358UHV/@@download/ENCFF358UHV.fastq.gz	https://www.encodeproject.org/files/ENCFF054PCP/@@download/ENCFF054PCP.fastq.gz
ENCFF359DNK	primary cell	macrophage	ENCSR896LKP	Illumina HiSeq 4000	Paired	https://www.encodeproject.org/files/ENCFF359DNK/@@download/ENCFF359DNK.fastq.gz	https://www.encodeproject.org/files/ENCFF425CFL/@@download/ENCFF425CFL.fastq.gz
ENCFF359GCY	primary cell	B cell	ENCSR243UCH	Illumina HiSeq 2500	Single	https://www.encodeproject.org/files/ENCFF359GCY/@@download/ENCFF359GCY.fastq.gz
ENCFF361MLD	tissue	heart	ENCSR083OKX	Illumina HiSeq 2500	Single	https://www.encodeproject.org/files/ENCFF361MLD/@@download/ENCFF361MLD.fastq.gz
ENCFF363CYZ	primary cell	macrophage	ENCSR584FVS	Illumina HiSeq 4000	Paired	https://www.encodeproject.org/files/ENCFF363CYZ/@@download/ENCFF363CYZ.fastq.gz	https://www.encodeproject.org/files/ENCFF515EUF/@@download/ENCFF515EUF.fastq.gz
ENCFF363PDR	primary cell	macrophage	ENCSR107TKJ	Illumina HiSeq 2000	Paired	https://www.encodeproject.org/files/ENCFF363PDR/@@download/ENCFF363PDR.fastq.gz	https://www.encodeproject.org/files/ENCFF541ADV/@@download/ENCFF541ADV.fastq.gz
ENCFF363XWU	primary cell	macrophage	ENCSR171WZJ	Illumina HiSeq 2000	Paired	https://www.encodeproject.org/files/ENCFF363XWU/@@download/ENCFF363XWU.fastq.gz	https://www.encodeproject.org/files/ENCFF662STI/@@download/ENCFF662STI.fastq.gz
ENCFF364LFJ	tissue	adrenal gland	ENCSR301QXH	Illumina HiSeq 2500	Single	https://www.encodeproject.org/files/ENCFF364LFJ/@@download/ENCFF364LFJ.fastq.gz
ENCFF366BBB	primary cell	macrophage	ENCSR839GBV	Illumina HiSeq 2000	Paired	https://www.encodeproject.org/files/ENCFF366BBB/@@download/ENCFF366BBB.fastq.gz	https://www.encodeproject.org/files/ENCFF729ZWG/@@download/ENCFF729ZWG.fastq.gz
ENCFF366CSN	primary cell	macrophage	ENCSR820OHO	Illumina HiSeq 2000	Paired	https://www.encodeproject.org/files/ENCFF366CSN/@@download/ENCFF366CSN.fastq.gz	https://www.encodeproject.org/files/ENCFF810KCZ/@@download/ENCFF810KCZ.fastq.gz
ENCFF366CUG	tissue	adrenal gland	ENCSR007NGM	Illumina HiSeq 2500	Single	https://www.encodeproject.org/files/ENCFF366CUG/@@download/ENCFF366CUG.fastq.gz
ENCFF366IEQ	primary cell	macrophage	ENCSR837DAP	Illumina HiSeq 2000	Paired	https://www.encodeproject.org/files/ENCFF366IEQ/@@download/ENCFF366IEQ.fastq.gz	https://www.encodeproject.org/files/ENCFF551HCL/@@download/ENCFF551HCL.fastq.gz
ENCFF367BBB	primary cell	macrophage	ENCSR269GXO	Illumina HiSeq 4000	Paired	https://www.encodeproject.org/files/ENCFF367BBB/@@download/ENCFF367BBB.fastq.gz	https://www.encodeproject.org/files/ENCFF110ZWO/@@download/ENCFF110ZWO.fastq.gz
ENCFF369VAI	primary cell	macrophage	ENCSR426AUD	Illumina HiSeq 4000	Paired	https://www.encodeproject.org/files/ENCFF369VAI/@@download/ENCFF369VAI.fastq.gz	https://www.encodeproject.org/files/ENCFF633BXR/@@download/ENCFF633BXR.fastq.gz
ENCFF369YLA	tissue	gastrocnemius	ENCSR238FNF	Illumina HiSeq 2500	Single	https://www.encodeproject.org/files/ENCFF369YLA/@@download/ENCFF369YLA.fastq.gz
ENCFF370VOV	primary cell	macrophage	ENCSR664IMK	Illumina HiSeq 2000	Paired	https://www.encodeproject.org/files/ENCFF370VOV/@@download/ENCFF370VOV.fastq.gz	https://www.encodeproject.org/files/ENCFF076WJI/@@download/ENCFF076WJI.fastq.gz
ENCFF371VGE	primary cell	macrophage	ENCSR584FVS	Illumina HiSeq 4000	Paired	https://www.encodeproject.org/files/ENCFF371VGE/@@download/ENCFF371VGE.fastq.gz	https://www.encodeproject.org/files/ENCFF241OQB/@@download/ENCFF241OQB.fastq.gz
ENCFF371ZDG	primary cell	macrophage	ENCSR959OQW	Illumina HiSeq 4000	Paired	https://www.encodeproject.org/files/ENCFF371ZDG/@@download/ENCFF371ZDG.fastq.gz	https://www.encodeproject.org/files/ENCFF727BIQ/@@download/ENCFF727BIQ.fastq.gz
ENCFF372GOY	primary cell	macrophage	ENCSR982MXJ	Illumina HiSeq 4000	Paired	https://www.encodeproject.org/files/ENCFF372GOY/@@download/ENCFF372GOY.fastq.gz	https://www.encodeproject.org/files/ENCFF749MVU/@@download/ENCFF749MVU.fastq.gz
ENCFF374VAZ	primary cell	macrophage	ENCSR992IIX	Illumina HiSeq 4000	Paired	https://www.encodeproject.org/files/ENCFF374VAZ/@@download/ENCFF374VAZ.fastq.gz	https://www.encodeproject.org/files/ENCFF023FVL/@@download/ENCFF023FVL.fastq.gz
ENCFF374YTS	tissue	left cerebral cortex	ENCSR864IYS	Illumina HiSeq 2500	Single	https://www.encodeproject.org/files/ENCFF374YTS/@@download/ENCFF374YTS.fastq.gz
ENCFF375EMG	primary cell	macrophage	ENCSR232TFT	Illumina HiSeq 4000	Paired	https://www.encodeproject.org/files/ENCFF375EMG/@@download/ENCFF375EMG.fastq.gz	https://www.encodeproject.org/files/ENCFF490NGG/@@download/ENCFF490NGG.fastq.gz
ENCFF376MQF	primary cell	macrophage	ENCSR965WQM	Illumina HiSeq 4000	Paired	https://www.encodeproject.org/files/ENCFF376MQF/@@download/ENCFF376MQF.fastq.gz	https://www.encodeproject.org/files/ENCFF453BOS/@@download/ENCFF453BOS.fastq.gz
ENCFF376PQU	primary cell	macrophage	ENCSR940IMN	Illumina HiSeq 4000	Paired	https://www.encodeproject.org/files/ENCFF376PQU/@@download/ENCFF376PQU.fastq.gz	https://www.encodeproject.org/files/ENCFF789PVW/@@download/ENCFF789PVW.fastq.gz
ENCFF377LAC	tissue	gastrocnemius	ENCSR367VMG	Illumina HiSeq 2500	Single	https://www.encodeproject.org/files/ENCFF377LAC/@@download/ENCFF377LAC.fastq.gz
ENCFF377OQI	primary cell	macrophage	ENCSR278PZG	Illumina HiSeq 4000	Paired	https://www.encodeproject.org/files/ENCFF377OQI/@@download/ENCFF377OQI.fastq.gz	https://www.encodeproject.org/files/ENCFF390FFJ/@@download/ENCFF390FFJ.fastq.gz
ENCFF377UGQ	tissue	left cerebral cortex	ENCSR879VZJ	Illumina HiSeq 2500	Single	https://www.encodeproject.org/files/ENCFF377UGQ/@@download/ENCFF377UGQ.fastq.gz
ENCFF378TYU	primary cell	macrophage	ENCSR811YTU	Illumina HiSeq 2000	Paired	https://www.encodeproject.org/files/ENCFF378TYU/@@download/ENCFF378TYU.fastq.gz	https://www.encodeproject.org/files/ENCFF690VKN/@@download/ENCFF690VKN.fastq.gz
ENCFF379JPQ	primary cell	macrophage	ENCSR515LYM	Illumina HiSeq 4000	Paired	https://www.encodeproject.org/files/ENCFF379JPQ/@@download/ENCFF379JPQ.fastq.gz	https://www.encodeproject.org/files/ENCFF336MKD/@@download/ENCFF336MKD.fastq.gz
ENCFF379TZT	tissue	left cerebral cortex	ENCSR588BJN	Illumina HiSeq 2500	Single	https://www.encodeproject.org/files/ENCFF379TZT/@@download/ENCFF379TZT.fastq.gz
ENCFF380BYT	primary cell	macrophage	ENCSR426AUD	Illumina HiSeq 4000	Paired	https://www.encodeproject.org/files/ENCFF380BYT/@@download/ENCFF380BYT.fastq.gz	https://www.encodeproject.org/files/ENCFF758TZR/@@download/ENCFF758TZR.fastq.gz
ENCFF380LXU	primary cell	macrophage	ENCSR059NPM	Illumina HiSeq 4000	Paired	https://www.encodeproject.org/files/ENCFF380LXU/@@download/ENCFF380LXU.fastq.gz	https://www.encodeproject.org/files/ENCFF546UJG/@@download/ENCFF546UJG.fastq.gz
ENCFF381JXP	primary cell	macrophage	ENCSR282JJC	Illumina HiSeq 4000	Paired	https://www.encodeproject.org/files/ENCFF381JXP/@@download/ENCFF381JXP.fastq.gz	https://www.encodeproject.org/files/ENCFF916NML/@@download/ENCFF916NML.fastq.gz
ENCFF382VCK	primary cell	macrophage	ENCSR864RGP	Illumina HiSeq 4000	Paired	https://www.encodeproject.org/files/ENCFF382VCK/@@download/ENCFF382VCK.fastq.gz	https://www.encodeproject.org/files/ENCFF941DJR/@@download/ENCFF941DJR.fastq.gz
ENCFF383AJS	cell line	G1E	ENCSR475TDY	Illumina NextSeq 500	Paired	https://www.encodeproject.org/files/ENCFF383AJS/@@download/ENCFF383AJS.fastq.gz	https://www.encodeproject.org/files/ENCFF820HGP/@@download/ENCFF820HGP.fastq.gz
ENCFF385GUJ	primary cell	macrophage	ENCSR465TWT	Illumina HiSeq 2000	Paired	https://www.encodeproject.org/files/ENCFF385GUJ/@@download/ENCFF385GUJ.fastq.gz	https://www.encodeproject.org/files/ENCFF156AEO/@@download/ENCFF156AEO.fastq.gz
ENCFF385MVU	primary cell	macrophage	ENCSR219DFA	Illumina HiSeq 2000	Paired	https://www.encodeproject.org/files/ENCFF385MVU/@@download/ENCFF385MVU.fastq.gz	https://www.encodeproject.org/files/ENCFF197QFX/@@download/ENCFF197QFX.fastq.gz
ENCFF385UBP	tissue	left cerebral cortex	ENCSR588BJN	Illumina HiSeq 2500	Single	https://www.encodeproject.org/files/ENCFF385UBP/@@download/ENCFF385UBP.fastq.gz
ENCFF386CRY	primary cell	macrophage	ENCSR498KKO	Illumina HiSeq 2000	Paired	https://www.encodeproject.org/files/ENCFF386CRY/@@download/ENCFF386CRY.fastq.gz	https://www.encodeproject.org/files/ENCFF638FWC/@@download/ENCFF638FWC.fastq.gz
ENCFF386HCR	primary cell	macrophage	ENCSR771ODD	Illumina HiSeq 4000	Paired	https://www.encodeproject.org/files/ENCFF386HCR/@@download/ENCFF386HCR.fastq.gz	https://www.encodeproject.org/files/ENCFF498IVQ/@@download/ENCFF498IVQ.fastq.gz
ENCFF386XTQ	primary cell	macrophage	ENCSR434TXU	Illumina HiSeq 2000	Paired	https://www.encodeproject.org/files/ENCFF386XTQ/@@download/ENCFF386XTQ.fastq.gz	https://www.encodeproject.org/files/ENCFF839CCP/@@download/ENCFF839CCP.fastq.gz
ENCFF387BVS	primary cell	macrophage	ENCSR616IPE	Illumina HiSeq 4000	Paired	https://www.encodeproject.org/files/ENCFF387BVS/@@download/ENCFF387BVS.fastq.gz	https://www.encodeproject.org/files/ENCFF828HGY/@@download/ENCFF828HGY.fastq.gz
ENCFF389ZWR	primary cell	erythroblast	ENCSR247IMK	Illumina NextSeq 500	Paired	https://www.encodeproject.org/files/ENCFF389ZWR/@@download/ENCFF389ZWR.fastq.gz	https://www.encodeproject.org/files/ENCFF195KMR/@@download/ENCFF195KMR.fastq.gz
ENCFF390AUP	primary cell	macrophage	ENCSR272OBW	Illumina HiSeq 4000	Paired	https://www.encodeproject.org/files/ENCFF390AUP/@@download/ENCFF390AUP.fastq.gz	https://www.encodeproject.org/files/ENCFF162STX/@@download/ENCFF162STX.fastq.gz
ENCFF390NKP	tissue	heart	ENCSR674QMU	Illumina HiSeq 2500	Single	https://www.encodeproject.org/files/ENCFF390NKP/@@download/ENCFF390NKP.fastq.gz
ENCFF390QUP	primary cell	macrophage	ENCSR998WNE	Illumina HiSeq 4000	Paired	https://www.encodeproject.org/files/ENCFF390QUP/@@download/ENCFF390QUP.fastq.gz	https://www.encodeproject.org/files/ENCFF828AGP/@@download/ENCFF828AGP.fastq.gz
ENCFF390ZZH	primary cell	macrophage	ENCSR060ATH	Illumina HiSeq 4000	Paired	https://www.encodeproject.org/files/ENCFF390ZZH/@@download/ENCFF390ZZH.fastq.gz	https://www.encodeproject.org/files/ENCFF280UZV/@@download/ENCFF280UZV.fastq.gz
ENCFF391UFN	tissue	gastrocnemius	ENCSR486QNN	Illumina HiSeq 2500	Single	https://www.encodeproject.org/files/ENCFF391UFN/@@download/ENCFF391UFN.fastq.gz
ENCFF392TDB	primary cell	macrophage	ENCSR125BYY	Illumina HiSeq 4000	Paired	https://www.encodeproject.org/files/ENCFF392TDB/@@download/ENCFF392TDB.fastq.gz	https://www.encodeproject.org/files/ENCFF246MHU/@@download/ENCFF246MHU.fastq.gz
ENCFF393UZV	primary cell	macrophage	ENCSR171WZJ	Illumina HiSeq 2000	Paired	https://www.encodeproject.org/files/ENCFF393UZV/@@download/ENCFF393UZV.fastq.gz	https://www.encodeproject.org/files/ENCFF527XOP/@@download/ENCFF527XOP.fastq.gz
ENCFF393YET	primary cell	macrophage	ENCSR584FVS	Illumina HiSeq 2000	Paired	https://www.encodeproject.org/files/ENCFF393YET/@@download/ENCFF393YET.fastq.gz	https://www.encodeproject.org/files/ENCFF783RFA/@@download/ENCFF783RFA.fastq.gz
ENCFF394AUR	primary cell	macrophage	ENCSR153YLH	Illumina HiSeq 2000	Paired	https://www.encodeproject.org/files/ENCFF394AUR/@@download/ENCFF394AUR.fastq.gz	https://www.encodeproject.org/files/ENCFF384VVT/@@download/ENCFF384VVT.fastq.gz
ENCFF394BDJ	tissue	left cerebral cortex	ENCSR723XFW	Illumina HiSeq 2500	Single	https://www.encodeproject.org/files/ENCFF394BDJ/@@download/ENCFF394BDJ.fastq.gz
ENCFF397MUI	primary cell	macrophage	ENCSR060ATH	Illumina HiSeq 4000	Paired	https://www.encodeproject.org/files/ENCFF397MUI/@@download/ENCFF397MUI.fastq.gz	https://www.encodeproject.org/files/ENCFF692ZGO/@@download/ENCFF692ZGO.fastq.gz
ENCFF397ZQU	primary cell	macrophage	ENCSR731TGN	Illumina HiSeq 4000	Paired	https://www.encodeproject.org/files/ENCFF397ZQU/@@download/ENCFF397ZQU.fastq.gz	https://www.encodeproject.org/files/ENCFF641IIF/@@download/ENCFF641IIF.fastq.gz
ENCFF399TOF	primary cell	macrophage	ENCSR940IMN	Illumina HiSeq 4000	Paired	https://www.encodeproject.org/files/ENCFF399TOF/@@download/ENCFF399TOF.fastq.gz	https://www.encodeproject.org/files/ENCFF659WEU/@@download/ENCFF659WEU.fastq.gz
ENCFF399XUL	tissue	left cerebral cortex	ENCSR496PRU	Illumina HiSeq 2500	Single	https://www.encodeproject.org/files/ENCFF399XUL/@@download/ENCFF399XUL.fastq.gz
ENCFF399YLV	primary cell	macrophage	ENCSR814INP	Illumina HiSeq 2000	Paired	https://www.encodeproject.org/files/ENCFF399YLV/@@download/ENCFF399YLV.fastq.gz	https://www.encodeproject.org/files/ENCFF753CUZ/@@download/ENCFF753CUZ.fastq.gz
ENCFF400XLQ	primary cell	macrophage	ENCSR156DUX	Illumina HiSeq 4000	Paired	https://www.encodeproject.org/files/ENCFF400XLQ/@@download/ENCFF400XLQ.fastq.gz	https://www.encodeproject.org/files/ENCFF926IZG/@@download/ENCFF926IZG.fastq.gz
ENCFF401HCS	primary cell	macrophage	ENCSR515LYM	Illumina HiSeq 2000	Paired	https://www.encodeproject.org/files/ENCFF401HCS/@@download/ENCFF401HCS.fastq.gz	https://www.encodeproject.org/files/ENCFF200RXQ/@@download/ENCFF200RXQ.fastq.gz
ENCFF403CRC	primary cell	macrophage	ENCSR434TXU	Illumina HiSeq 4000	Paired	https://www.encodeproject.org/files/ENCFF403CRC/@@download/ENCFF403CRC.fastq.gz	https://www.encodeproject.org/files/ENCFF128MDY/@@download/ENCFF128MDY.fastq.gz
ENCFF403ORF	primary cell	macrophage	ENCSR330ILI	Illumina HiSeq 4000	Paired	https://www.encodeproject.org/files/ENCFF403ORF/@@download/ENCFF403ORF.fastq.gz	https://www.encodeproject.org/files/ENCFF550QHG/@@download/ENCFF550QHG.fastq.gz
ENCFF403RPK	primary cell	macrophage	ENCSR739SJI	Illumina HiSeq 4000	Paired	https://www.encodeproject.org/files/ENCFF403RPK/@@download/ENCFF403RPK.fastq.gz	https://www.encodeproject.org/files/ENCFF479ZFW/@@download/ENCFF479ZFW.fastq.gz
ENCFF404HLB	primary cell	macrophage	ENCSR498KKO	Illumina HiSeq 4000	Paired	https://www.encodeproject.org/files/ENCFF404HLB/@@download/ENCFF404HLB.fastq.gz	https://www.encodeproject.org/files/ENCFF043MEW/@@download/ENCFF043MEW.fastq.gz
ENCFF404PYQ	primary cell	macrophage	ENCSR125BYY	Illumina HiSeq 4000	Paired	https://www.encodeproject.org/files/ENCFF404PYQ/@@download/ENCFF404PYQ.fastq.gz	https://www.encodeproject.org/files/ENCFF441QSR/@@download/ENCFF441QSR.fastq.gz
ENCFF406LFV	primary cell	macrophage	ENCSR616IPE	Illumina HiSeq 4000	Paired	https://www.encodeproject.org/files/ENCFF406LFV/@@download/ENCFF406LFV.fastq.gz	https://www.encodeproject.org/files/ENCFF569ACY/@@download/ENCFF569ACY.fastq.gz
ENCFF406NLL	primary cell	macrophage	ENCSR814INP	Illumina HiSeq 4000	Paired	https://www.encodeproject.org/files/ENCFF406NLL/@@download/ENCFF406NLL.fastq.gz	https://www.encodeproject.org/files/ENCFF342HFZ/@@download/ENCFF342HFZ.fastq.gz
ENCFF407JTK	primary cell	neutrophil	ENCSR074WOD	Illumina NextSeq 500	Paired	https://www.encodeproject.org/files/ENCFF407JTK/@@download/ENCFF407JTK.fastq.gz	https://www.encodeproject.org/files/ENCFF860EGH/@@download/ENCFF860EGH.fastq.gz
ENCFF408FFP	primary cell	macrophage	ENCSR060ATH	Illumina HiSeq 4000	Paired	https://www.encodeproject.org/files/ENCFF408FFP/@@download/ENCFF408FFP.fastq.gz	https://www.encodeproject.org/files/ENCFF438XEH/@@download/ENCFF438XEH.fastq.gz
ENCFF408NBX	tissue	layer of hippocampus	ENCSR421HSE	Illumina HiSeq 2500	Single	https://www.encodeproject.org/files/ENCFF408NBX/@@download/ENCFF408NBX.fastq.gz
ENCFF409ABB	primary cell	macrophage	ENCSR507OWX	Illumina HiSeq 2000	Paired	https://www.encodeproject.org/files/ENCFF409ABB/@@download/ENCFF409ABB.fastq.gz	https://www.encodeproject.org/files/ENCFF232FLM/@@download/ENCFF232FLM.fastq.gz
ENCFF411KCB	primary cell	macrophage	ENCSR059NPM	Illumina HiSeq 2000	Paired	https://www.encodeproject.org/files/ENCFF411KCB/@@download/ENCFF411KCB.fastq.gz	https://www.encodeproject.org/files/ENCFF324YNS/@@download/ENCFF324YNS.fastq.gz
ENCFF411YXB	primary cell	macrophage	ENCSR771BCK	Illumina HiSeq 2000	Paired	https://www.encodeproject.org/files/ENCFF411YXB/@@download/ENCFF411YXB.fastq.gz	https://www.encodeproject.org/files/ENCFF980GUI/@@download/ENCFF980GUI.fastq.gz
ENCFF414IHO	primary cell	macrophage	ENCSR596SMN	Illumina HiSeq 4000	Paired	https://www.encodeproject.org/files/ENCFF414IHO/@@download/ENCFF414IHO.fastq.gz	https://www.encodeproject.org/files/ENCFF978QNV/@@download/ENCFF978QNV.fastq.gz
ENCFF415KCJ	primary cell	macrophage	ENCSR112SFD	Illumina HiSeq 2000	Paired	https://www.encodeproject.org/files/ENCFF415KCJ/@@download/ENCFF415KCJ.fastq.gz	https://www.encodeproject.org/files/ENCFF724RLX/@@download/ENCFF724RLX.fastq.gz
ENCFF417INY	primary cell	macrophage	ENCSR386FUR	Illumina HiSeq 4000	Paired	https://www.encodeproject.org/files/ENCFF417INY/@@download/ENCFF417INY.fastq.gz	https://www.encodeproject.org/files/ENCFF189YBN/@@download/ENCFF189YBN.fastq.gz
ENCFF417OEG	primary cell	macrophage	ENCSR542BJQ	Illumina HiSeq 4000	Paired	https://www.encodeproject.org/files/ENCFF417OEG/@@download/ENCFF417OEG.fastq.gz	https://www.encodeproject.org/files/ENCFF918LOP/@@download/ENCFF918LOP.fastq.gz
ENCFF420REU	primary cell	macrophage	ENCSR771BCK	Illumina HiSeq 4000	Paired	https://www.encodeproject.org/files/ENCFF420REU/@@download/ENCFF420REU.fastq.gz	https://www.encodeproject.org/files/ENCFF197NLW/@@download/ENCFF197NLW.fastq.gz
ENCFF420RFN	primary cell	macrophage	ENCSR282JJC	Illumina HiSeq 2000	Paired	https://www.encodeproject.org/files/ENCFF420RFN/@@download/ENCFF420RFN.fastq.gz	https://www.encodeproject.org/files/ENCFF695ARS/@@download/ENCFF695ARS.fastq.gz
ENCFF420RGI	primary cell	macrophage	ENCSR499CRL	Illumina HiSeq 4000	Paired	https://www.encodeproject.org/files/ENCFF420RGI/@@download/ENCFF420RGI.fastq.gz	https://www.encodeproject.org/files/ENCFF452UUQ/@@download/ENCFF452UUQ.fastq.gz
ENCFF421ACV	primary cell	macrophage	ENCSR924IHS	Illumina HiSeq 4000	Paired	https://www.encodeproject.org/files/ENCFF421ACV/@@download/ENCFF421ACV.fastq.gz	https://www.encodeproject.org/files/ENCFF867KKE/@@download/ENCFF867KKE.fastq.gz
ENCFF421DHQ	primary cell	macrophage	ENCSR107TKJ	Illumina HiSeq 2000	Paired	https://www.encodeproject.org/files/ENCFF421DHQ/@@download/ENCFF421DHQ.fastq.gz	https://www.encodeproject.org/files/ENCFF742RQY/@@download/ENCFF742RQY.fastq.gz
ENCFF421SNO	primary cell	macrophage	ENCSR998WNE	Illumina HiSeq 4000	Paired	https://www.encodeproject.org/files/ENCFF421SNO/@@download/ENCFF421SNO.fastq.gz	https://www.encodeproject.org/files/ENCFF977BEW/@@download/ENCFF977BEW.fastq.gz
ENCFF422ATU	primary cell	macrophage	ENCSR156DUX	Illumina HiSeq 4000	Paired	https://www.encodeproject.org/files/ENCFF422ATU/@@download/ENCFF422ATU.fastq.gz	https://www.encodeproject.org/files/ENCFF156OAI/@@download/ENCFF156OAI.fastq.gz
ENCFF422CQE	primary cell	macrophage	ENCSR504QOC	Illumina HiSeq 4000	Paired	https://www.encodeproject.org/files/ENCFF422CQE/@@download/ENCFF422CQE.fastq.gz	https://www.encodeproject.org/files/ENCFF624PAY/@@download/ENCFF624PAY.fastq.gz
ENCFF422ZNC	primary cell	macrophage	ENCSR499CRL	Illumina HiSeq 4000	Paired	https://www.encodeproject.org/files/ENCFF422ZNC/@@download/ENCFF422ZNC.fastq.gz	https://www.encodeproject.org/files/ENCFF451CSC/@@download/ENCFF451CSC.fastq.gz
ENCFF423GTP	primary cell	macrophage	ENCSR911EZW	Illumina HiSeq 4000	Paired	https://www.encodeproject.org/files/ENCFF423GTP/@@download/ENCFF423GTP.fastq.gz	https://www.encodeproject.org/files/ENCFF362HCB/@@download/ENCFF362HCB.fastq.gz
ENCFF423TSB	tissue	heart	ENCSR984JDC	Illumina HiSeq 2500	Single	https://www.encodeproject.org/files/ENCFF423TSB/@@download/ENCFF423TSB.fastq.gz
ENCFF424GQM	primary cell	macrophage	ENCSR542BJQ	Illumina HiSeq 2000	Paired	https://www.encodeproject.org/files/ENCFF424GQM/@@download/ENCFF424GQM.fastq.gz	https://www.encodeproject.org/files/ENCFF063TKR/@@download/ENCFF063TKR.fastq.gz
ENCFF426ETE	primary cell	macrophage	ENCSR868ZAZ	Illumina HiSeq 4000	Paired	https://www.encodeproject.org/files/ENCFF426ETE/@@download/ENCFF426ETE.fastq.gz	https://www.encodeproject.org/files/ENCFF122NKG/@@download/ENCFF122NKG.fastq.gz
ENCFF426FAF	primary cell	macrophage	ENCSR426AUD	Illumina HiSeq 2000	Paired	https://www.encodeproject.org/files/ENCFF426FAF/@@download/ENCFF426FAF.fastq.gz	https://www.encodeproject.org/files/ENCFF387NEU/@@download/ENCFF387NEU.fastq.gz
ENCFF426QFT	primary cell	hematopoietic stem cell	ENCSR236ZIE	Illumina HiSeq 2000	Paired	https://www.encodeproject.org/files/ENCFF426QFT/@@download/ENCFF426QFT.fastq.gz	https://www.encodeproject.org/files/ENCFF631HGH/@@download/ENCFF631HGH.fastq.gz
ENCFF426ZCK	primary cell	macrophage	ENCSR596SMN	Illumina HiSeq 4000	Paired	https://www.encodeproject.org/files/ENCFF426ZCK/@@download/ENCFF426ZCK.fastq.gz	https://www.encodeproject.org/files/ENCFF461CLI/@@download/ENCFF461CLI.fastq.gz
ENCFF427YDU	primary cell	macrophage	ENCSR107TKJ	Illumina HiSeq 4000	Paired	https://www.encodeproject.org/files/ENCFF427YDU/@@download/ENCFF427YDU.fastq.gz	https://www.encodeproject.org/files/ENCFF411IGK/@@download/ENCFF411IGK.fastq.gz
ENCFF429BQZ	tissue	gastrocnemius	ENCSR502ORP	Illumina HiSeq 2500	Single	https://www.encodeproject.org/files/ENCFF429BQZ/@@download/ENCFF429BQZ.fastq.gz
ENCFF429TQT	primary cell	macrophage	ENCSR616IPE	Illumina HiSeq 2000	Paired	https://www.encodeproject.org/files/ENCFF429TQT/@@download/ENCFF429TQT.fastq.gz	https://www.encodeproject.org/files/ENCFF804NBE/@@download/ENCFF804NBE.fastq.gz
ENCFF429ZEH	primary cell	macrophage	ENCSR464OLG	Illumina HiSeq 4000	Paired	https://www.encodeproject.org/files/ENCFF429ZEH/@@download/ENCFF429ZEH.fastq.gz	https://www.encodeproject.org/files/ENCFF984TCN/@@download/ENCFF984TCN.fastq.gz
ENCFF430ERW	primary cell	macrophage	ENCSR403ING	Illumina HiSeq 4000	Paired	https://www.encodeproject.org/files/ENCFF430ERW/@@download/ENCFF430ERW.fastq.gz	https://www.encodeproject.org/files/ENCFF576HND/@@download/ENCFF576HND.fastq.gz
ENCFF432ZLQ	primary cell	macrophage	ENCSR295PZT	Illumina HiSeq 2000	Paired	https://www.encodeproject.org/files/ENCFF432ZLQ/@@download/ENCFF432ZLQ.fastq.gz	https://www.encodeproject.org/files/ENCFF237OBF/@@download/ENCFF237OBF.fastq.gz
ENCFF433QNW	primary cell	macrophage	ENCSR664IMK	Illumina HiSeq 4000	Paired	https://www.encodeproject.org/files/ENCFF433QNW/@@download/ENCFF433QNW.fastq.gz	https://www.encodeproject.org/files/ENCFF073YHA/@@download/ENCFF073YHA.fastq.gz
ENCFF437AJW	primary cell	megakaryocyte progenitor cell	ENCSR848LXY	Illumina HiSeq 2000	Paired	https://www.encodeproject.org/files/ENCFF437AJW/@@download/ENCFF437AJW.fastq.gz	https://www.encodeproject.org/files/ENCFF518CWI/@@download/ENCFF518CWI.fastq.gz
ENCFF437QAE	primary cell	macrophage	ENCSR040LSC	Illumina HiSeq 4000	Paired	https://www.encodeproject.org/files/ENCFF437QAE/@@download/ENCFF437QAE.fastq.gz	https://www.encodeproject.org/files/ENCFF515AGR/@@download/ENCFF515AGR.fastq.gz
ENCFF437ZSM	primary cell	macrophage	ENCSR663YJQ	Illumina HiSeq 4000	Paired	https://www.encodeproject.org/files/ENCFF437ZSM/@@download/ENCFF437ZSM.fastq.gz	https://www.encodeproject.org/files/ENCFF093ZKN/@@download/ENCFF093ZKN.fastq.gz
ENCFF438JMT	in vitro differentiated cells	dendritic cell; lipopolysaccharide; 100 ng/mL; 6 hour	ENCSR867RTO	Illumina NextSeq 500	Paired	https://www.encodeproject.org/files/ENCFF438JMT/@@download/ENCFF438JMT.fastq.gz	https://www.encodeproject.org/files/ENCFF364WKH/@@download/ENCFF364WKH.fastq.gz
ENCFF438ROC	primary cell	macrophage	ENCSR992IIX	Illumina HiSeq 2000	Paired	https://www.encodeproject.org/files/ENCFF438ROC/@@download/ENCFF438ROC.fastq.gz	https://www.encodeproject.org/files/ENCFF172MSW/@@download/ENCFF172MSW.fastq.gz
ENCFF439BEV	primary cell	macrophage	ENCSR820OHO	Illumina HiSeq 4000	Paired	https://www.encodeproject.org/files/ENCFF439BEV/@@download/ENCFF439BEV.fastq.gz	https://www.encodeproject.org/files/ENCFF676XBV/@@download/ENCFF676XBV.fastq.gz
ENCFF439HXQ	primary cell	macrophage	ENCSR664IMK	Illumina HiSeq 2000	Paired	https://www.encodeproject.org/files/ENCFF439HXQ/@@download/ENCFF439HXQ.fastq.gz	https://www.encodeproject.org/files/ENCFF375XCU/@@download/ENCFF375XCU.fastq.gz
ENCFF439OFV	primary cell	macrophage	ENCSR295PZT	Illumina HiSeq 4000	Paired	https://www.encodeproject.org/files/ENCFF439OFV/@@download/ENCFF439OFV.fastq.gz	https://www.encodeproject.org/files/ENCFF295SGC/@@download/ENCFF295SGC.fastq.gz
ENCFF440IAL	primary cell	macrophage	ENCSR247QSE	Illumina HiSeq 2000	Paired	https://www.encodeproject.org/files/ENCFF440IAL/@@download/ENCFF440IAL.fastq.gz	https://www.encodeproject.org/files/ENCFF590PYX/@@download/ENCFF590PYX.fastq.gz
ENCFF442FJC	tissue	adrenal gland	ENCSR288BJQ	Illumina HiSeq 2500	Single	https://www.encodeproject.org/files/ENCFF442FJC/@@download/ENCFF442FJC.fastq.gz
ENCFF442OKF	primary cell	B cell	ENCSR788PEE	Illumina HiSeq 2500	Single	https://www.encodeproject.org/files/ENCFF442OKF/@@download/ENCFF442OKF.fastq.gz
ENCFF443PSO	primary cell	macrophage	ENCSR460HQN	Illumina HiSeq 4000	Paired	https://www.encodeproject.org/files/ENCFF443PSO/@@download/ENCFF443PSO.fastq.gz	https://www.encodeproject.org/files/ENCFF177ENZ/@@download/ENCFF177ENZ.fastq.gz
ENCFF443URE	primary cell	macrophage	ENCSR247QSE	Illumina HiSeq 4000	Paired	https://www.encodeproject.org/files/ENCFF443URE/@@download/ENCFF443URE.fastq.gz	https://www.encodeproject.org/files/ENCFF881XDN/@@download/ENCFF881XDN.fastq.gz
ENCFF444YCN	tissue	heart	ENCSR767PMR	Illumina HiSeq 2500	Single	https://www.encodeproject.org/files/ENCFF444YCN/@@download/ENCFF444YCN.fastq.gz
ENCFF445BBH	primary cell	macrophage	ENCSR232TFT	Illumina HiSeq 2000	Paired	https://www.encodeproject.org/files/ENCFF445BBH/@@download/ENCFF445BBH.fastq.gz	https://www.encodeproject.org/files/ENCFF928YXJ/@@download/ENCFF928YXJ.fastq.gz
ENCFF446FOZ	tissue	adrenal gland	ENCSR652VMD	Illumina HiSeq 2500	Single	https://www.encodeproject.org/files/ENCFF446FOZ/@@download/ENCFF446FOZ.fastq.gz
ENCFF446LMP	tissue	heart	ENCSR083OKX	Illumina HiSeq 2500	Single	https://www.encodeproject.org/files/ENCFF446LMP/@@download/ENCFF446LMP.fastq.gz
ENCFF448TTG	tissue	left cerebral cortex	ENCSR774DTO	Illumina HiSeq 2500	Single	https://www.encodeproject.org/files/ENCFF448TTG/@@download/ENCFF448TTG.fastq.gz
ENCFF449MIK	primary cell	macrophage	ENCSR857KZU	Illumina HiSeq 4000	Paired	https://www.encodeproject.org/files/ENCFF449MIK/@@download/ENCFF449MIK.fastq.gz	https://www.encodeproject.org/files/ENCFF993GRK/@@download/ENCFF993GRK.fastq.gz
ENCFF450CUC	primary cell	macrophage	ENCSR140QWR	Illumina HiSeq 4000	Paired	https://www.encodeproject.org/files/ENCFF450CUC/@@download/ENCFF450CUC.fastq.gz	https://www.encodeproject.org/files/ENCFF332ADE/@@download/ENCFF332ADE.fastq.gz
ENCFF450WAV	primary cell	megakaryocyte progenitor cell	ENCSR848LXY	Illumina HiSeq 2000	Paired	https://www.encodeproject.org/files/ENCFF450WAV/@@download/ENCFF450WAV.fastq.gz	https://www.encodeproject.org/files/ENCFF164FEY/@@download/ENCFF164FEY.fastq.gz
ENCFF452AXW	primary cell	erythroid progenitor cell	ENCSR847AMQ	Illumina NextSeq 500	Paired	https://www.encodeproject.org/files/ENCFF452AXW/@@download/ENCFF452AXW.fastq.gz	https://www.encodeproject.org/files/ENCFF314TPB/@@download/ENCFF314TPB.fastq.gz
ENCFF453MPR	primary cell	macrophage	ENCSR153YLH	Illumina HiSeq 2000	Paired	https://www.encodeproject.org/files/ENCFF453MPR/@@download/ENCFF453MPR.fastq.gz	https://www.encodeproject.org/files/ENCFF768JTL/@@download/ENCFF768JTL.fastq.gz
ENCFF453XOG	primary cell	macrophage	ENCSR465TWT	Illumina HiSeq 4000	Paired	https://www.encodeproject.org/files/ENCFF453XOG/@@download/ENCFF453XOG.fastq.gz	https://www.encodeproject.org/files/ENCFF051LJQ/@@download/ENCFF051LJQ.fastq.gz
ENCFF454DOT	primary cell	macrophage	ENCSR311OMP	Illumina HiSeq 2000	Paired	https://www.encodeproject.org/files/ENCFF454DOT/@@download/ENCFF454DOT.fastq.gz	https://www.encodeproject.org/files/ENCFF539GGQ/@@download/ENCFF539GGQ.fastq.gz
ENCFF454JTI	tissue	adrenal gland	ENCSR571OZD	Illumina HiSeq 2500	Single	https://www.encodeproject.org/files/ENCFF454JTI/@@download/ENCFF454JTI.fastq.gz
ENCFF454ZUS	tissue	left cerebral cortex	ENCSR248KDJ	Illumina HiSeq 2500	Single	https://www.encodeproject.org/files/ENCFF454ZUS/@@download/ENCFF454ZUS.fastq.gz
ENCFF455DHP	primary cell	neutrophil	ENCSR309GVQ	Illumina HiSeq 2500	Single	https://www.encodeproject.org/files/ENCFF455DHP/@@download/ENCFF455DHP.fastq.gz
ENCFF456GLS	primary cell	macrophage	ENCSR107TKJ	Illumina HiSeq 2000	Paired	https://www.encodeproject.org/files/ENCFF456GLS/@@download/ENCFF456GLS.fastq.gz	https://www.encodeproject.org/files/ENCFF424DJO/@@download/ENCFF424DJO.fastq.gz
ENCFF458EUS	primary cell	macrophage	ENCSR008YAY	Illumina HiSeq 2000	Paired	https://www.encodeproject.org/files/ENCFF458EUS/@@download/ENCFF458EUS.fastq.gz	https://www.encodeproject.org/files/ENCFF709VMA/@@download/ENCFF709VMA.fastq.gz
ENCFF459TYQ	primary cell	macrophage	ENCSR896LKP	Illumina HiSeq 2000	Paired	https://www.encodeproject.org/files/ENCFF459TYQ/@@download/ENCFF459TYQ.fastq.gz	https://www.encodeproject.org/files/ENCFF515ORZ/@@download/ENCFF515ORZ.fastq.gz
ENCFF460FON	primary cell	macrophage	ENCSR940IMN	Illumina HiSeq 2000	Paired	https://www.encodeproject.org/files/ENCFF460FON/@@download/ENCFF460FON.fastq.gz	https://www.encodeproject.org/files/ENCFF110UGM/@@download/ENCFF110UGM.fastq.gz
ENCFF460NGS	primary cell	macrophage	ENCSR515LYM	Illumina HiSeq 2000	Paired	https://www.encodeproject.org/files/ENCFF460NGS/@@download/ENCFF460NGS.fastq.gz	https://www.encodeproject.org/files/ENCFF782DEZ/@@download/ENCFF782DEZ.fastq.gz
ENCFF460VXC	primary cell	macrophage	ENCSR820OHO	Illumina HiSeq 2000	Paired	https://www.encodeproject.org/files/ENCFF460VXC/@@download/ENCFF460VXC.fastq.gz	https://www.encodeproject.org/files/ENCFF399POD/@@download/ENCFF399POD.fastq.gz
ENCFF462ABU	primary cell	macrophage	ENCSR924IHS	Illumina HiSeq 4000	Paired	https://www.encodeproject.org/files/ENCFF462ABU/@@download/ENCFF462ABU.fastq.gz	https://www.encodeproject.org/files/ENCFF424WOK/@@download/ENCFF424WOK.fastq.gz
ENCFF462HZM	primary cell	macrophage	ENCSR820OHO	Illumina HiSeq 4000	Paired	https://www.encodeproject.org/files/ENCFF462HZM/@@download/ENCFF462HZM.fastq.gz	https://www.encodeproject.org/files/ENCFF022ZXV/@@download/ENCFF022ZXV.fastq.gz
ENCFF464KYQ	primary cell	macrophage	ENCSR386FUR	Illumina HiSeq 4000	Paired	https://www.encodeproject.org/files/ENCFF464KYQ/@@download/ENCFF464KYQ.fastq.gz	https://www.encodeproject.org/files/ENCFF843IJD/@@download/ENCFF843IJD.fastq.gz
ENCFF465BBM	tissue	left cerebral cortex	ENCSR996TVY	Illumina HiSeq 2500	Single	https://www.encodeproject.org/files/ENCFF465BBM/@@download/ENCFF465BBM.fastq.gz
ENCFF466RIS	primary cell	macrophage	ENCSR940IMN	Illumina HiSeq 4000	Paired	https://www.encodeproject.org/files/ENCFF466RIS/@@download/ENCFF466RIS.fastq.gz	https://www.encodeproject.org/files/ENCFF377XNS/@@download/ENCFF377XNS.fastq.gz
ENCFF467LJD	tissue	heart	ENCSR584OSM	Illumina HiSeq 2500	Single	https://www.encodeproject.org/files/ENCFF467LJD/@@download/ENCFF467LJD.fastq.gz
ENCFF468AKL	tissue	left cerebral cortex	ENCSR946YUY	Illumina HiSeq 2500	Single	https://www.encodeproject.org/files/ENCFF468AKL/@@download/ENCFF468AKL.fastq.gz
ENCFF468RDR	primary cell	macrophage	ENCSR434TXU	Illumina HiSeq 2000	Paired	https://www.encodeproject.org/files/ENCFF468RDR/@@download/ENCFF468RDR.fastq.gz	https://www.encodeproject.org/files/ENCFF941NEZ/@@download/ENCFF941NEZ.fastq.gz
ENCFF469JWF	primary cell	macrophage	ENCSR426AUD	Illumina HiSeq 2000	Paired	https://www.encodeproject.org/files/ENCFF469JWF/@@download/ENCFF469JWF.fastq.gz	https://www.encodeproject.org/files/ENCFF457NPO/@@download/ENCFF457NPO.fastq.gz
ENCFF470MXU	primary cell	macrophage	ENCSR489PYT	Illumina HiSeq 2000	Paired	https://www.encodeproject.org/files/ENCFF470MXU/@@download/ENCFF470MXU.fastq.gz	https://www.encodeproject.org/files/ENCFF900RKN/@@download/ENCFF900RKN.fastq.gz
ENCFF470RDW	primary cell	macrophage	ENCSR386FUR	Illumina HiSeq 4000	Paired	https://www.encodeproject.org/files/ENCFF470RDW/@@download/ENCFF470RDW.fastq.gz	https://www.encodeproject.org/files/ENCFF592LQR/@@download/ENCFF592LQR.fastq.gz
ENCFF472YPG	primary cell	macrophage	ENCSR330ILI	Illumina HiSeq 2000	Paired	https://www.encodeproject.org/files/ENCFF472YPG/@@download/ENCFF472YPG.fastq.gz	https://www.encodeproject.org/files/ENCFF707RRT/@@download/ENCFF707RRT.fastq.gz
ENCFF476JSK	primary cell	macrophage	ENCSR059NPM	Illumina HiSeq 2000	Paired	https://www.encodeproject.org/files/ENCFF476JSK/@@download/ENCFF476JSK.fastq.gz	https://www.encodeproject.org/files/ENCFF258RKD/@@download/ENCFF258RKD.fastq.gz
ENCFF477MBL	primary cell	macrophage	ENCSR940IMN	Illumina HiSeq 4000	Paired	https://www.encodeproject.org/files/ENCFF477MBL/@@download/ENCFF477MBL.fastq.gz	https://www.encodeproject.org/files/ENCFF579TPX/@@download/ENCFF579TPX.fastq.gz
ENCFF477YHR	primary cell	monocyte	ENCSR959ZHO	Illumina HiSeq 2500	Single	https://www.encodeproject.org/files/ENCFF477YHR/@@download/ENCFF477YHR.fastq.gz
ENCFF478BEL	primary cell	macrophage	ENCSR896LKP	Illumina HiSeq 4000	Paired	https://www.encodeproject.org/files/ENCFF478BEL/@@download/ENCFF478BEL.fastq.gz	https://www.encodeproject.org/files/ENCFF697GEI/@@download/ENCFF697GEI.fastq.gz
ENCFF478FDA	primary cell	macrophage	ENCSR282JJC	Illumina HiSeq 4000	Paired	https://www.encodeproject.org/files/ENCFF478FDA/@@download/ENCFF478FDA.fastq.gz	https://www.encodeproject.org/files/ENCFF025XEZ/@@download/ENCFF025XEZ.fastq.gz
ENCFF478KOR	tissue	layer of hippocampus	ENCSR292LSH	Illumina HiSeq 2500	Single	https://www.encodeproject.org/files/ENCFF478KOR/@@download/ENCFF478KOR.fastq.gz
ENCFF478MHH	primary cell	macrophage	ENCSR664IMK	Illumina HiSeq 2000	Paired	https://www.encodeproject.org/files/ENCFF478MHH/@@download/ENCFF478MHH.fastq.gz	https://www.encodeproject.org/files/ENCFF283UTA/@@download/ENCFF283UTA.fastq.gz
ENCFF478YRJ	primary cell	macrophage	ENCSR272OBW	Illumina HiSeq 4000	Paired	https://www.encodeproject.org/files/ENCFF478YRJ/@@download/ENCFF478YRJ.fastq.gz	https://www.encodeproject.org/files/ENCFF384JLA/@@download/ENCFF384JLA.fastq.gz
ENCFF479WHZ	primary cell	macrophage	ENCSR498KKO	Illumina HiSeq 2000	Paired	https://www.encodeproject.org/files/ENCFF479WHZ/@@download/ENCFF479WHZ.fastq.gz	https://www.encodeproject.org/files/ENCFF874GLS/@@download/ENCFF874GLS.fastq.gz
ENCFF480BVV	primary cell	macrophage	ENCSR857KZU	Illumina HiSeq 2000	Paired	https://www.encodeproject.org/files/ENCFF480BVV/@@download/ENCFF480BVV.fastq.gz	https://www.encodeproject.org/files/ENCFF783PXK/@@download/ENCFF783PXK.fastq.gz
ENCFF481CFU	tissue	adrenal gland	ENCSR007NGM	Illumina HiSeq 2500	Single	https://www.encodeproject.org/files/ENCFF481CFU/@@download/ENCFF481CFU.fastq.gz
ENCFF482MUH	primary cell	macrophage	ENCSR857KZU	Illumina HiSeq 4000	Paired	https://www.encodeproject.org/files/ENCFF482MUH/@@download/ENCFF482MUH.fastq.gz	https://www.encodeproject.org/files/ENCFF354RHF/@@download/ENCFF354RHF.fastq.gz
ENCFF482VRF	primary cell	macrophage	ENCSR403ING	Illumina HiSeq 4000	Paired	https://www.encodeproject.org/files/ENCFF482VRF/@@download/ENCFF482VRF.fastq.gz	https://www.encodeproject.org/files/ENCFF108FMZ/@@download/ENCFF108FMZ.fastq.gz
ENCFF483KXD	primary cell	macrophage	ENCSR811YTU	Illumina HiSeq 2000	Paired	https://www.encodeproject.org/files/ENCFF483KXD/@@download/ENCFF483KXD.fastq.gz	https://www.encodeproject.org/files/ENCFF026YCM/@@download/ENCFF026YCM.fastq.gz
[truncated: 798 more rows]
