# Supplementary material for: TE-TSS: an integrated data resource of human and mouse transposable element (TE)-derived transcription start site (TSS)
Source: Nucleic Acids Res. 2023 Nov 13;52(D1):D322–33. doi: 10.1093/nar/gkad1048 (PMC10767810; doi:10.1093/nar/gkad1048)
Supplement: gkad1048_Supplemental_Files [file gkad1048_supplemental_files.zip › Table S3.xlsx]

## Sheet: human
Supplementary Table 3. TE-derived TSSs list.
TE-derived TSSs								TE-derived TSSs region
Chromesome	Start	End	Strand	Type	TE family	Gene ID	Transcript ID	Chromesome	Start	End
chr10	100006342	100006427	-	Predicted	SINE|MIR|MIRb	ENSG00000107554.17, DNMBP		chr10	100006334	100006435
chr10	100381217	100381218	+	Predicted	LTR|ERV1|LTR7B	ENSG00000235823.5, OLMALINC		chr10	100381166	100381267
chr10	100500159	100500160	-	Predicted	LTR|ERVL?|LTR87	ENSG00000075826.17, SEC31B		chr10	100500109	100500210
chr10	101819732	101819733	-	Predicted	SINE|Alu|AluSx1	ENSG00000198408.14, OGA		chr10	101819682	101819783
chr10	102143600	102143601	+	Predicted	SINE|Alu|AluSg4	ENSG00000148840.11, PPRC1		chr10	102143549	102143650
chr10	102392132	102392133	+	Predicted	LTR|ERVK|LTR5_Hs	ENSG00000077150.21, NFKB2		chr10	102392081	102392182
chr10	102419391	102419392	+	Predicted	LINE|CR1|L3b	ENSG00000107872.14, FBXL15		chr10	102419340	102419441
chr10	102964905	102964906	+	Predicted	LTR|ERVL-MaLR|MLT1A1	ENSG00000148842.18, CNNM2		chr10	102964854	102964955
chr10	103140191	103140192	-	Annotated	SINE|Alu|AluJo	ENSG00000076685.19, NT5C2	ENST00000487810.5	chr10	103140141	103140242
chr10	103517392	103517442	-	Annotated	SINE|MIR|MIRb	ENSG00000235470.5, NEURL1-AS1	ENST00000453753.5, NR_120675.1, NR_120676.1	chr10	103517366	103517468
chr10	103746779	103746794	+	Annotated	LINE|L2|L2b	ENSG00000280693.2, SH3PXD2A-AS1	ENST00000625265.1, NR_038940.1	chr10	103746735	103746836
chr10	103749783	103749784	+	Predicted	LTR|ERVL-MaLR|MLT1F	ENSG00000280693.2, SH3PXD2A-AS1		chr10	103749732	103749833
chr10	104566931	104566973	+	Annotated	LTR|ERVL-MaLR|MLT1A0	ENSG00000237761.3, ENSG00000237761	ENST00000450054.2, ENST00000649412.1	chr10	104566900	104567002
chr10	1050104	1050105	-	Predicted	DNA|hAT-Charlie|Charlie1	ENSG00000067064.13, IDI1		chr10	1050054	1050155
chr10	1050212	1050220	-	Predicted	DNA|hAT-Charlie|Charlie1	ENSG00000067064.13, IDI1		chr10	1050165	1050267
chr10	1051800	1051801	-	Predicted	DNA|TcMar-Tigger|Tigger1	ENSG00000067064.13, IDI1		chr10	1051750	1051851
chr10	1053936	1053937	-	Predicted	DNA|TcMar-Tigger|Tigger1	ENSG00000067064.13, IDI1		chr10	1053886	1053987
chr10	1054245	1054246	-	Predicted	DNA|TcMar-Tigger|Tigger1	ENSG00000067064.13, IDI1		chr10	1054195	1054296
chr10	105495955	105495956	-	Predicted	LTR|ERVL-MaLR|MLT1B	ENSG00000229466.2, ENSG00000233477.1, LINC02627, PPIAP38		chr10	105495905	105496006
chr10	105662975	105662976	-	Predicted	SINE|MIR|MIRb	ENSG00000229466.2, ENSG00000233477.1, LINC02627, PPIAP38		chr10	105662925	105663026
chr10	105820332	105820349	-	Annotated	SINE|MIR|MIR3	ENSG00000229466.2, LINC02627	ENST00000447757.2, ENST00000666271.1, ENST00000663554.1, NR_120625.1	chr10	105820290	105820391
chr10	106648899	106648900	+	Annotated	LTR|ERV1|LTR1	ENSG00000287047.1, ENSG00000287047	ENST00000662495.1	chr10	106648848	106648949
chr10	107033166	107033187	-	Predicted	LTR|ERVL-MaLR|MSTA	ENSG00000108018.16, SORCS1		chr10	107033126	107033227
chr10	107918374	107918375	-	Predicted	DNA|hAT-Charlie|MER1B	ENSG00000229981.8, LINC01435		chr10	107918324	107918425
chr10	10846064	10846065	+	Predicted	SINE|MIR|MIR1_Amn	ENSG00000048740.19, CELF2		chr10	10846013	10846114
chr10	109232099	109232100	-	Predicted	LTR|ERVL-MaLR|THE1D	ENSG00000252574.2, RNU5B-6P		chr10	109232049	109232150
chr10	109953890	109953892	-	Annotated	LTR|ERVL-MaLR|MLT1J2	ENSG00000203876.10, ADD3-AS1	ENST00000369657.5	chr10	109953840	109953942
chr10	110951608	110951609	+	Predicted	LINE|L1|L1MA9	ENSG00000108061.13, SHOC2		chr10	110951557	110951658
chr10	111988683	111988684	-	Predicted	LTR|ERVL-MaLR|MSTA	ENSG00000287231.1, ENSG00000287231		chr10	111988633	111988734
chr10	112448383	112448384	+	Predicted	LINE|L2|L2c	ENSG00000151532.15, VTI1A		chr10	112448332	112448433
chr10	114173254	114173267	-	Predicted	SINE|MIR|MIRc	ENSG00000165813.20, CCDC186		chr10	114173210	114173311
chr10	116418684	116418685	+	Predicted	LTR|ERVL-MaLR|THE1D	ENSG00000203837.5, PNLIPRP3		chr10	116418633	116418734
chr10	116727314	116727315	-	Predicted	LTR|ERVL-MaLR|MLT1H2	ENSG00000165868.16, HSPA12A		chr10	116727264	116727431
chr10	116727380	116727381	-	Predicted	LTR|ERVL-MaLR|MLT1H2	ENSG00000165868.16, HSPA12A		chr10	116727264	116727431
chr10	117169054	117169108	-	Annotated	SINE|MIR|MIRb	ENSG00000234474.3, MIR3663HG	ENST00000654523.1, ENST00000671486.1, ENST00000662965.1, ENST00000669464.1, ENST00000419373.2, ENST00000654111.1, NR_121651.1, NR_121650.1	chr10	117169030	117169132
chr10	117425194	117425195	+	Annotated	LTR|ERVL-MaLR|MLT1K	ENSG00000258114.1, ENSG00000258114	ENST00000549104.1	chr10	117425143	117425244
chr10	117492103	117492111	-	Predicted	LTR|ERVL|LTR33	ENSG00000229847.9, EMX2OS		chr10	117492056	117492158
chr10	118034041	118034042	-	Predicted	DNA|hAT-Charlie|MER58A	ENSG00000107560.12, RAB11FIP2		chr10	118033991	118034092
chr10	119037933	119037934	-	Predicted	SINE|Alu|AluSq2	ENSG00000107581.13, EIF3A		chr10	119037883	119037984
chr10	119516487	119516488	-	Annotated	SINE|MIR|MIRb	ENSG00000148908.15, RGS10	ENST00000473563.1	chr10	119516437	119516538
chr10	119883898	119883899	+	Annotated	LTR|ERV1|LTR12	ENSG00000289966.1, ENSG00000289966	ENST00000702149.1	chr10	119883847	119883948
chr10	120608580	120608598	+	Annotated	LTR|ERVL-MaLR|MLT1K	ENSG00000274461.2, LINC02930	ENST00000659883.1, ENST00000663713.1, ENST00000665554.1	chr10	120608537	120608639
chr10	120750032	120750035	+	Predicted	LTR|ERVL-MaLR|THE1C	ENSG00000274461.2, LINC02930		chr10	120749982	120750083
chr10	120850443	120850464	+	Predicted	LTR|ERV1|LTR7Y	ENSG00000120008.16, WDR11		chr10	120850402	120850503
chr10	12171157	12171158	-	Predicted	LINE|L1|L1MB4	ENSG00000165609.13, NUDT5		chr10	12171107	12171208
chr10	121928624	121928635	-	Predicted	SINE|MIR|MIRc	ENSG00000107669.19, ATE1	ENST00000690773.1	chr10	121928579	121928680
chr10	121989163	121989207	+	Annotated	LTR|ERV1|MER50	ENSG00000138162.19, TACC2	ENST00000369005.6, ENST00000492689.5, ENST00000513429.5, ENST00000515273.5, ENST00000515603.5, NM_206861.3, NM_001291876.2, NM_206862.4, NM_001291877.2	chr10	121989133	121989313
chr10	121989263	121989264	+	Annotated	LTR|ERV1|MER50	ENSG00000138162.19, TACC2	ENST00000498721.1	chr10	121989133	121989313
chr10	122127036	122127037	+	Predicted	LTR|ERVL-MaLR|MLT1A0	ENSG00000138162.19, TACC2		chr10	122126985	122127086
chr10	122953032	122953033	-	Predicted	LINE|CR1|L3	ENSG00000119965.13, C10orf88		chr10	122952982	122953083
chr10	122959161	122959162	+	Predicted	LTR|ERVL|LTR32	ENSG00000179988.15, PSTK		chr10	122959110	122959211
chr10	123776670	123776671	+	Annotated	LINE|L1|L1ME4c	ENSG00000231138.1, ENSG00000231138	ENST00000446888.1	chr10	123776619	123776720
chr10	12400011	12400012	+	Predicted	DNA|TcMar-Tigger|Tigger17a	ENSG00000183049.14, CAMK1D		chr10	12399960	12400061
chr10	125752059	125752110	-	Annotated	LTR|ERVL|MER77	ENSG00000236991.6, EDRF1-AS1	ENST00000594025.5, ENST00000602030.5, ENST00000615795.4, ENST00000615461.4, ENST00000621717.4, ENST00000612306.4, ENST00000610534.4, ENST00000622798.4, ENST00000613304.4, ENST00000612420.4, ENST00000593871.5, ENST00000601363.1, NR_120633.1	chr10	125752034	125752135
chr10	125907458	125907459	+	Predicted	LTR|ERVL-MaLR|MLT1E1A	ENSG00000203780.12, FANK1		chr10	125907407	125907508
chr10	1261916	1261917	+	Predicted	LINE|L1|L1PA2	ENSG00000229205.5, LINC00200		chr10	1261865	1262022
chr10	1261972	1261973	+	Predicted	LINE|L1|L1PA2	ENSG00000229205.5, LINC00200		chr10	1261865	1262022
chr10	126424069	126424070	+	Predicted	LTR|ERVL|LTR41	ENSG00000287326.1, ENSG00000287326		chr10	126424018	126424119
chr10	126520858	126520859	-	Annotated	LTR|ERVL-MaLR|MLT1C	ENSG00000154493.20, C10orf90	ENST00000356858.7	chr10	126520808	126520909
chr10	129250573	129250580	-	Predicted	LTR|ERVL-MaLR|MLT1D	ENSG00000289087.1, ENSG00000289087		chr10	129250526	129250627
chr10	131777401	131777402	-	Annotated	LTR|ERV1|LTR10B2	ENSG00000189275.6, LINC01164	ENST00000684956.2, ENST00000688354.1, ENST00000700902.1, ENST00000667493.1, ENST00000655798.1	chr10	131777351	131777452
chr10	133370031	133370032	-	Predicted	SINE|tRNA|LFSINE_Vert	ENSG00000127884.5, ECHS1		chr10	133369981	133370082
chr10	133493299	133493300	+	Predicted	LTR|ERVL|LTR84b	ENSG00000214279.13, SCART1		chr10	133493248	133493349
chr10	13391347	13391348	+	Annotated	LTR|ERVL-MaLR|MSTA	ENSG00000286514.1, ENSG00000286514	ENST00000658137.1	chr10	13391296	13391397
chr10	14462141	14462142	-	Annotated	LTR|ERVL-MaLR|THE1B	ENSG00000151474.23, FRMD4A	ENST00000475141.2	chr10	14462091	14462192
chr10	14548632	14548670	-	Annotated	LTR|ERVL-MaLR|MLT1L	ENSG00000065809.14, FAM107B	ENST00000378470.5, ENST00000481209.5, NM_001320739.2	chr10	14548600	14548702
chr10	14811116	14811117	-	Predicted	DNA|hAT-Charlie|MER5B	ENSG00000065809.14, FAM107B		chr10	14811066	14811167
chr10	15035424	15035425	-	Annotated	LTR|ERVL-MaLR|MSTB		NR_144469.1	chr10	15035374	15035475
chr10	1526630	1526638	+	Annotated	LTR|ERVL-MaLR|MSTB1	ENSG00000205696.5, ADARB2-AS1	ENST00000421697.2, NR_033387.2	chr10	1526582	1526684
chr10	1526763	1526764	+	Annotated	LTR|ERVL-MaLR|MSTB1	ENSG00000205696.5, ADARB2-AS1	ENST00000381301.3	chr10	1526712	1526813
chr10	16278055	16278086	+	Annotated	LTR|Gypsy|LTR81	ENSG00000226140.6, LINC02654	ENST00000656314.1, ENST00000664373.1, ENST00000667599.1, ENST00000434386.6, ENST00000668798.1, ENST00000654129.1, NR_184073.1, NR_184074.1, NR_184075.1	chr10	16278019	16278120
chr10	16467130	16467134	+	Predicted	DNA|TcMar-Tigger|MER44A	ENSG00000165983.15, PTER		chr10	16467080	16467182
chr10	16748376	16748377	-	Annotated	LTR|ERVL-MaLR|MLT1D	ENSG00000225213.2, ENSG00000225213	ENST00000421480.2	chr10	16748326	16748427
chr10	17454594	17454595	-	Annotated	LINE|L1|L1MD2	ENSG00000148488.17, ST8SIA6	ENST00000377602.5, NM_001345961.2, NM_001004470.3, NR_144322.2	chr10	17454544	17454645
chr10	18653467	18653468	-	Predicted	SINE|Alu|AluSx1	ENSG00000241058.4, NSUN6		chr10	18653417	18653518
chr10	19718642	19718660	-	Annotated	LTR|ERVL-MaLR|MSTB	ENSG00000233968.9, ENSG00000233968	ENST00000702501.1, ENST00000702382.1, ENST00000702080.1, ENST00000688210.2, ENST00000702231.1, ENST00000702247.1, ENST00000693194.1	chr10	19718600	19718702
chr10	21002695	21002701	-	Annotated	LTR|ERVL-MaLR|MSTA	ENSG00000078114.19, NEBL	ENST00000674777.1	chr10	21002647	21002749
chr10	22218014	22218019	-	Annotated	LTR|ERVL-MaLR|THE1D	ENSG00000223601.3, EBLN1	ENST00000422359.3, NM_001394757.1	chr10	22217966	22218067
chr10	22706014	22706015	-	Predicted	LTR|ERVL-MaLR|THE1C	ENSG00000150867.14, PIP4K2A		chr10	22705964	22706065
chr10	22714332	22714620	-	Annotated	LTR|ERV1|LTR27E	ENSG00000150867.14, PIP4K2A	ENST00000376573.9, NM_005028.5	chr10	22714332	22714620
chr10	22997255	22997256	+	Annotated	SINE|5S-Deu-L2|AmnSINE1	ENSG00000223131.1, RNA5SP304	ENST00000411199.1	chr10	22997204	22997305
chr10	25466154	25466191	+	Annotated	LTR|ERV1|LTR12F	ENSG00000151025.11, GPR158	ENST00000482641.2	chr10	25466121	25466222
chr10	2559892	2559893	+	Predicted	LINE|L1|L1MC3	ENSG00000235281.2, ENSG00000235281		chr10	2559841	2559942
chr10	25932361	25932362	-	Predicted	DNA|hAT-Charlie|Charlie1b	ENSG00000226304.1, ENSG00000226304		chr10	25932311	25932412
chr10	26696725	26696726	+	Predicted	LINE|L2|L2c	ENSG00000148459.16, PDSS1		chr10	26696674	26696775
chr10	26702160	26702181	+	Predicted	LTR|ERVL-MaLR|THE1D-int	ENSG00000148459.16, PDSS1		chr10	26702119	26702220
chr10	27566831	27566832	+	Predicted	LINE|L1|L1MEf	ENSG00000285737.1, LINC02680		chr10	27566780	27566881
chr10	27981804	27981805	-	Annotated	LINE|L2|L2b	ENSG00000169126.16, ODAD2	ENST00000673512.1	chr10	27981754	27981855
chr10	28335294	28335295	-	Predicted	SINE|Alu|AluYc	ENSG00000150054.19, MPP7		chr10	28335244	28335345
chr10	28526008	28526009	-	Predicted	LINE|L2|L2	ENSG00000254635.6, WAC-AS1		chr10	28525958	28526059
chr10	28795971	28796050	-	Annotated	LTR|ERVL-MaLR|MLT1J1	ENSG00000235824.5, LINC00837	ENST00000443246.2, ENST00000657525.1, ENST00000656822.1, ENST00000608061.1, ENST00000658979.1, NR_038374.1, NR_038375.1, NR_038376.1	chr10	28795960	28796163
chr10	28796112	28796113	-	Annotated	LTR|ERVL-MaLR|MLT1J1	ENSG00000235824.5, LINC00837	ENST00000446012.1	chr10	28795960	28796163
chr10	30001118	30001119	-	Annotated	LTR|ERVL|LTR40a	ENSG00000288874.2, ENSG00000288874	ENST00000693172.2	chr10	30001068	30001169
chr10	31611037	31611038	-	Predicted	DNA|TcMar-Tigger|Tigger5b	ENSG00000286694.1, ENSG00000286694		chr10	31610987	31611088
chr10	32436088	32436089	-	Predicted	DNA|TcMar-Tigger|Tigger1	ENSG00000286409.2, ENSG00000286409		chr10	32436038	32436139
chr10	32933583	32933584	-	Predicted	LINE|L1|L1ME4a	ENSG00000150093.20, ITGB1		chr10	32933533	32933634
chr10	32982464	32982465	+	Predicted	LINE|L2|L2a	ENSG00000229656.9, ITGB1-DT		chr10	32982413	32982514
chr10	32992462	32992463	-	Annotated	LTR|ERVL-MaLR|THE1B	ENSG00000150093.20, ITGB1	ENST00000534049.5	chr10	32992412	32992513
chr10	34405956	34405976	-	Predicted	LTR|ERVL|LTR40b	ENSG00000148498.17, PARD3		chr10	34405915	34406017
chr10	34973984	34973985	+	Annotated	LTR|ERV1|HERVE-int	ENSG00000283000.2, LINC02635	ENST00000635301.2	chr10	34973933	34974034
chr10	35035690	35035691	-	Annotated	LINE|L1|L1ME4b	ENSG00000108094.17, CUL2	ENST00000688044.1	chr10	35035640	35035741
chr10	35137783	35137784	+	Predicted	DNA|DNA|UCON78	ENSG00000095794.21, CREM		chr10	35137732	35137833
chr10	35238551	35238552	-	Predicted	LTR|ERV1|LTR49	ENSG00000233200.1, LINC02634		chr10	35238501	35238602
chr10	37857531	37857661	-	Annotated	SINE|MIR|MIR	ENSG00000198105.16, ZNF248	ENST00000485560.5, ENST00000395867.8, ENST00000611278.4, ENST00000374648.7, NR_147995.2, NR_148006.2, NR_147998.2, NR_148004.2, NM_001352494.2, NM_001267607.3, NM_001352493.2, NM_001352476.2, NR_147999.2, NR_148001.2, NR_148000.2, NR_148007.2, NR_147997.2, NR_148002.2, NR_147996.2, NR_148003.2, NM_001352472.2, NM_001267606.2, NM_001352492.2, NM_001352490.2, NM_001352487.2, NM_021045.3, NM_0012676…	chr10	37857531	37857661
chr10	37858931	37858934	-	Predicted	LINE|L1|L1MD3	ENSG00000198105.16, ZNF248		chr10	37858882	37858983
chr10	38007077	38007085	+	Predicted	SINE|Alu|AluSp	ENSG00000189180.16, ZNF33A		chr10	38007029	38007131
chr10	38025349	38025350	+	Predicted	LTR|ERVL-MaLR|MLT1A	ENSG00000189180.16, ZNF33A		chr10	38025298	38025399
chr10	38390906	38390907	-	Predicted	LTR|ERVL|LTR84b	ENSG00000291056.1, SEPTIN7P9		chr10	38390856	38390957
chr10	38447665	38447666	+	Predicted	DNA|hAT-Charlie|MER1A	ENSG00000290535.1, ENSG00000290535		chr10	38447614	38447715
chr10	42361034	42361035	-	Predicted	LTR|ERV1|LTR70	ENSG00000291065.1, ENSG00000291065		chr10	42360984	42361085
chr10	42486979	42486981	+	Predicted	LTR|ERVK|MER9B	ENSG00000185904.12, LINC00839		chr10	42486928	42487030
chr10	42492081	42492082	+	Predicted	LTR|ERVK|HERVK9-int	ENSG00000185904.12, LINC00839		chr10	42492030	42492131
chr10	43153336	43153337	+	Predicted	SINE|Alu|AluYc	ENSG00000169826.8, CSGALNACT2		chr10	43153285	43153386
chr10	43154728	43154736	+	Predicted	SINE|Alu|AluSx1	ENSG00000169826.8, CSGALNACT2		chr10	43154680	43154782
chr10	43407918	43407970	-	Predicted	SINE|Alu|AluJb	ENSG00000169813.17, HNRNPF		chr10	43407893	43407995
chr10	43436094	43436104	+	Predicted	SINE|Alu|AluSq	ENSG00000243660.12, ZNF487		chr10	43436047	43436149
chr10	43628817	43628818	+	Annotated	LTR|ERVL|LTR101_Mam	ENSG00000223910.1, ZNF32-AS3	ENST00000458063.1, NR_038867.1	chr10	43628766	43628867
chr10	43672309	43672310	+	Predicted	DNA|hAT-Charlie|MER58B	ENSG00000223910.1, ZNF32-AS3		chr10	43672258	43672359
chr10	44825581	44825582	-	Predicted	DNA|TcMar-Tigger|MER44B	ENSG00000224812.4, TMEM72-AS1		chr10	44825531	44825632
chr10	45000524	45000532	+	Predicted	SINE|MIR|MIRb	ENSG00000165512.5, ZNF22		chr10	45000476	45000578
chr10	45848912	45848913	-	Predicted	LTR|ERVL-MaLR|THE1D	ENSG00000290921.1, ENSG00000290921		chr10	45848862	45848963
chr10	46370321	46370345	+	Predicted	LTR|ERVK|LTR14A	ENSG00000273225.5, ENSG00000279458.2, ENSG00000290780.1, FAM25BP, ENSG00000279458, ENSG00000290780		chr10	46370281	46370383
chr10	46463885	46463888	-	Predicted	DNA|hAT-Charlie|MER5A	ENSG00000204174.8, NPY4R		chr10	46463836	46463937
chr10	46470397	46470409	-	Predicted	LTR|ERVL|LTR33	ENSG00000204174.8, NPY4R		chr10	46470352	46470517
chr10	46470466	46470467	-	Predicted	LTR|ERVL|LTR33	ENSG00000204174.8, NPY4R		chr10	46470352	46470517
chr10	46598063	46598163	-	Annotated	LTR|ERVL|LTR41B	ENSG00000231187.3, SYT15-AS1	ENST00000659936.1, ENST00000506914.1, ENST00000430188.1, NR_155739.1, NR_155740.1	chr10	46598062	46598164
chr10	4678131	4678269	-	Annotated	SINE|MIR|MIR3	ENSG00000231298.8, MANCR	ENST00000700874.1, ENST00000430998.7, ENST00000449712.1, ENST00000665967.1	chr10	4678131	4678269
chr10	46793649	46793650	+	Predicted	SINE|Alu|AluY	ENSG00000291069.1, BMS1P1		chr10	46793598	46793699
chr10	47914193	47914194	+	Predicted	LTR|ERVL|LTR33	ENSG00000264717.6, NPY4R2		chr10	47914142	47914308
chr10	47914252	47914264	+	Predicted	LTR|ERVL|LTR33	ENSG00000264717.6, NPY4R2		chr10	47914142	47914308
chr10	47920739	47920740	+	Predicted	DNA|hAT-Charlie|MER5A	ENSG00000264717.6, NPY4R2		chr10	47920688	47920789
chr10	47998558	47998559	-	Predicted	LTR|ERVK|LTR14A	ENSG00000276430.3, ENSG00000289143.1, FAM25C, ENSG00000289143		chr10	47998508	47998609
chr10	48052140	48052141	-	Predicted	LINE|L2|L2c	ENSG00000276850.5, ENSG00000289444.1, ENSG00000276850, ENSG00000289444		chr10	48052090	48052191
chr10	49137479	49137480	+	Annotated	LTR|ERVL-MaLR|MLT1G3	ENSG00000234736.6, FAM170B-AS1	ENST00000440054.2	chr10	49137428	49137529
chr10	4929657	4929658	+	Predicted	LTR|ERV1|MER50-int	ENSG00000165568.18, AKR1E2		chr10	4929606	4929707
chr10	49583316	49583317	-	Predicted	LTR|ERVL-MaLR|THE1D	ENSG00000225830.16, ERCC6		chr10	49583266	49583367
chr10	49987166	49987167	+	Predicted	LTR|ERVL-MaLR|THE1D	ENSG00000178440.9, ENSG00000204149.16, TIMM23B-AGAP6, AGAP6		chr10	49987115	49987216
chr10	5015047	5015048	-	Annotated	LTR|ERV1|PABL_B-int	ENSG00000151632.18, AKR1C2	ENST00000604439.1	chr10	5014997	5015098
chr10	5017933	5018031	-	Annotated	LTR|ERVL-MaLR|MSTA	ENSG00000151632.18, AKR1C2	ENST00000604507.5, ENST00000604428.5, ENST00000604711.1, NM_001354.6, NM_205845.3	chr10	5017931	5018033
chr10	5035339	5035359	+	Annotated	LTR|ERVK|LTR14A	ENSG00000196139.14, AKR1C3	ENST00000605781.5, ENST00000470862.6, ENST00000480822.5	chr10	5035297	5035399
chr10	50964270	50964271	+	Annotated	LTR|ERV1|LTR12D	ENSG00000261368.1, ENSG00000261368	ENST00000561565.1	chr10	50964219	50964320
chr10	51374517	51374518	+	Predicted	LTR|ERVL-MaLR|MLT1A1	ENSG00000185532.20, PRKG1		chr10	51374466	51374567
chr10	52039195	52039218	-	Annotated	LTR|ERV1|LTR7	ENSG00000289527.1, ENSG00000289527	ENST00000691193.1, ENST00000690827.1, ENST00000689822.1, ENST00000688489.2, ENST00000692125.1, ENST00000689388.1, ENST00000689260.1, ENST00000686732.1	chr10	52039156	52039257
chr10	52039559	52039562	-	Predicted	LTR|ERV1|LTR7	ENSG00000289527.1, ENSG00000289527		chr10	52039510	52039611
chr10	52046748	52046766	+	Annotated	LINE|L2|L2a	ENSG00000185532.20, PRKG1	ENST00000646354.1, NM_001374781.1	chr10	52046705	52046807
chr10	52282154	52282155	+	Predicted	LINE|CR1|L3	ENSG00000185532.20, PRKG1		chr10	52282103	52282204
chr10	52955451	52955452	-	Predicted	LTR|ERV1|HERVS71-int	ENSG00000285958.1, ENSG00000285958		chr10	52955401	52955502
chr10	53030023	53030024	-	Annotated	LTR|ERV1|LTR30	ENSG00000227121.2, LINC02672	ENST00000668157.1, ENST00000654808.1	chr10	53029973	53030151
chr10	53030097	53030103	-	Predicted	LTR|ERV1|LTR30	ENSG00000227121.2, LINC02672		chr10	53029973	53030151
chr10	53126844	53126845	+	Predicted	LTR|ERVL-MaLR|THE1D	ENSG00000233805.1, ENSG00000252161.1, ENSG00000233805, RNA5SP318		chr10	53126793	53126894
chr10	5699493	5699525	+	Annotated	LINE|L1|L1MB8	ENSG00000108021.22, TASOR2	ENST00000463468.5	chr10	5699457	5699559
chr10	57222706	57222707	-	Annotated	LTR|ERVL|MER54B	ENSG00000289158.1, ENSG00000289158	ENST00000690550.1	chr10	57222656	57222757
chr10	5842131	5842132	-	Annotated	LTR|ERVL-MaLR|MSTA	ENSG00000057608.17, GDI2	ENST00000380127.5	chr10	5842081	5842182
chr10	58553336	58553337	+	Predicted	LTR|ERVL-MaLR|MLT1D	ENSG00000122870.12, BICC1		chr10	58553285	58553386
chr10	59000206	59000207	+	Annotated	LTR|ERVL-MaLR|MLT1H	ENSG00000237949.3, LINC00844	ENST00000666160.1	chr10	59000155	59000256
chr10	5968927	5968929	-	Annotated	LINE|L1|L1MCc		NM_001351096.1	chr10	5968877	5968979
chr10	5979665	5979666	-	Predicted	LINE|L1|L1ME3Cz	ENSG00000134470.21, IL15RA		chr10	5979615	5979787
chr10	5979735	5979738	-	Predicted	LINE|L1|L1ME3Cz	ENSG00000134470.21, IL15RA		chr10	5979615	5979787
chr10	59960881	59960913	-	Annotated	LINE|L1|L1MA6	ENSG00000235931.2, LINC01553	ENST00000521074.1, ENST00000444900.1, NR_024340.1	chr10	59960846	59960948
chr10	61480041	61480042	+	Annotated	DNA|hAT-Charlie|MER3		NR_120644.1, NR_120645.1	chr10	61479990	61480091
chr10	61481841	61481842	+	Predicted	LTR|ERVL|LTR16	ENSG00000288052.1, ENSG00000288052		chr10	61481790	61481891
chr10	61482791	61482792	+	Predicted	LTR|ERV1|MER39	ENSG00000288052.1, ENSG00000288052		chr10	61482740	61482841
chr10	63430575	63430576	+	Annotated	LINE|L1|L1MB7		NR_134312.1	chr10	63430524	63430625
chr10	63469608	63469609	-	Predicted	LINE|L2|L2c	ENSG00000171988.20, JMJD1C		chr10	63469558	63469659
chr10	63990270	63990271	+	Predicted	LTR|ERV1|MER50-int	ENSG00000228566.2, ENSG00000228566		chr10	63990219	63990320
chr10	65123667	65123668	+	Annotated	LTR|ERVL-MaLR|MLT1C	ENSG00000282906.1, ENSG00000282906	ENST00000635094.1	chr10	65123616	65123717
chr10	65570446	65570574	+	Annotated	LTR|ERV1|MER61A	ENSG00000228065.13, LINC01515	ENST00000669518.1, ENST00000601979.5, ENST00000667597.1, ENST00000653705.1, ENST00000666779.1, ENST00000659321.1, ENST00000671392.1, ENST00000599409.6, ENST00000691099.1, ENST00000666619.1, ENST00000657227.2, ENST00000700881.1, ENST00000620859.4, ENST00000701289.1, ENST00000661052.1, ENST00000660324.2, ENST00000598902.7, ENST00000659135.1, ENST00000600848.2, ENST00000658125.1, ENST00000671334.1, …	chr10	65570445	65570573
chr10	65570743	65570744	+	Predicted	LTR|ERV1|MER61-int	ENSG00000228065.13, LINC01515		chr10	65570692	65570793
chr10	65571485	65571486	+	Annotated	LTR|ERV1|MER61-int	ENSG00000228065.13, LINC01515	ENST00000660825.1	chr10	65571434	65571535
chr10	65572936	65572937	+	Predicted	LTR|ERV1|MER61-int	ENSG00000228065.13, LINC01515		chr10	65572885	65572986
chr10	66064171	66064172	-	Predicted	LTR|ERVL-MaLR|THE1D	ENSG00000183230.18, CTNNA3		chr10	66064121	66064222
chr10	66120508	66120509	+	Predicted	SINE|MIR|MIRc	ENSG00000273360.1, ENSG00000273360		chr10	66120457	66120558
chr10	6618705	6618706	+	Predicted	LTR|ERVL|MER21A	ENSG00000225948.2, ENSG00000237943.8, LINC02648, PRKCQ-AS1		chr10	6618654	6618755
chr10	66234881	66234882	+	Predicted	LTR|ERVL-MaLR|MLT1F2	ENSG00000273360.1, ENSG00000273360		chr10	66234830	66234931
chr10	6737337	6737419	+	Annotated	LTR|ERVL-MaLR|MLT1H	ENSG00000223784.2, ENSG00000285988.1, LINP1, ENSG00000285988	ENST00000649087.1, ENST00000648995.1, NR_138480.1	chr10	6737326	6737428
chr10	6779545	6779617	+	Annotated	LTR|ERVL|MLT2A2	ENSG00000238266.3, ENSG00000285845.1, LINC00707, ENSG00000285845	ENST00000648093.1, ENST00000436383.2, ENST00000648637.1, ENST00000649625.1, ENST00000650412.1, ENST00000648398.1, ENST00000649110.1, ENST00000650205.1, NR_038291.1	chr10	6779529	6779631
chr10	67886347	67886435	+	Predicted	SINE|Alu|AluJo	ENSG00000096717.12, SIRT1		chr10	67886339	67886441
chr10	68521598	68521612	-	Predicted	SINE|Alu|AluYa5	ENSG00000122912.15, ENSG00000138346.15, SLC25A16, DNA2		chr10	68521554	68521656
chr10	68673402	68673412	+	Predicted	LINE|L1|L1MEi	ENSG00000138336.9, TET1		chr10	68673355	68673457
chr10	69315769	69315817	+	Annotated	SINE|MIR|MIRc	ENSG00000156515.25, HK1	ENST00000298649.8, NM_033496.3	chr10	69315741	69315843
chr10	69495135	69495136	+	Annotated	SINE|MIR|MIR3	ENSG00000099282.10, TSPAN15	ENST00000459981.1	chr10	69495084	69495185
chr10	70610317	70610318	+	Annotated	LTR|ERVL-MaLR|MLT1A1	ENSG00000107719.10, PALD1	ENST00000697575.1	chr10	70610266	70610367
chr10	70939047	70939054	+	Annotated	LINE|CR1|L3	ENSG00000259267.4, LINC02622	ENST00000664582.1, ENST00000560700.2, NR_134314.1, NR_134313.1	chr10	70938999	70939100
chr10	7097127	7097128	+	Predicted	SINE|MIR|MIRc	ENSG00000223581.2, LINC02665		chr10	7097076	7097177
chr10	7102701	7102702	-	Predicted	LTR|ERVL-MaLR|THE1C	ENSG00000287277.1, ENSG00000287277		chr10	7102651	7102752
chr10	7186783	7186784	-	Annotated	DNA|hAT-Ac|OldhAT1		NR_132972.1	chr10	7186733	7186834
chr10	72215267	72215268	+	Predicted	SINE|Alu|AluSx1	ENSG00000166295.9, ANAPC16		chr10	72215216	72215317
chr10	72220055	72220056	+	Predicted	SINE|Alu|AluSp	ENSG00000166295.9, ANAPC16		chr10	72220004	72220105
chr10	72355148	72355149	-	Annotated	SINE|MIR|MIR3	ENSG00000148719.16, DNAJB12	ENST00000338820.7, ENST00000394903.6	chr10	72355098	72355199
chr10	72423371	72423372	-	Predicted	LINE|L2|L2	ENSG00000107745.20, MICU1		chr10	72423321	72423422
chr10	73126206	73126207	-	Annotated	LINE|L1|L1ME2z	ENSG00000221164.1, SNORA11F	ENST00000408237.1, NR_145776.1	chr10	73126156	73126257
chr10	73480462	73480463	-	Predicted	SINE|Alu|AluSx1	ENSG00000107758.16, PPP3CB		chr10	73480412	73480513
chr10	73742417	73742418	+	Predicted	SINE|Alu|AluSc5	ENSG00000176986.16, SEC24C		chr10	73742366	73742467
chr10	73746160	73746161	+	Predicted	SINE|Alu|AluSg	ENSG00000176986.16, SEC24C		chr10	73746109	73746210
chr10	73796322	73796323	+	Predicted	SINE|Alu|AluJr	ENSG00000214655.11, ZSWIM8		chr10	73796271	73796372
chr10	73922776	73922777	-	Annotated	LINE|L1|L1MB8	ENSG00000222047.9, C10orf55	ENST00000409178.5, NR_160937.1, NR_160938.1	chr10	73922726	73922827
chr10	74509509	74509510	-	Predicted	LINE|L1|L1MA5A	ENSG00000232342.7, ENSG00000232342		chr10	74509459	74509560
chr10	7472848	7472849	-	Annotated	LTR|ERVL-MaLR|MLT1D		NR_184109.1, NR_184107.1, NR_184108.1	chr10	7472798	7472899
chr10	75243568	75243569	+	Annotated	LTR|ERVL-MaLR|MLT1N2	ENSG00000226051.10, ZNF503-AS1	ENST00000666247.1	chr10	75243517	75243618
chr10	7619659	7619676	-	Annotated	LTR|ERVL-MaLR|THE1D	ENSG00000123243.15, ITIH5	ENST00000613909.4, NM_032817.6	chr10	7619617	7619718
chr10	78040205	78040206	+	Predicted	LINE|RTE-BovB|MamRTE1	ENSG00000138326.21, RPS24		chr10	78040154	78040255
chr10	7813927	7813928	+	Predicted	LTR|ERVL|ERV3-16A3_I-int	ENSG00000165632.9, TAF3		chr10	7813876	7813977
chr10	78301194	78301196	+	Annotated	LINE|L1|L1ME4a	ENSG00000230417.12, LINC00595	ENST00000634933.1, ENST00000668124.1, ENST00000659842.1	chr10	78301143	78301245
chr10	79827875	79827955	-	Predicted	SINE|Alu|AluSp	ENSG00000225484.7, NUTM2B-AS1		chr10	79827864	79827966
chr10	80081641	80081677	+	Predicted	SINE|Alu|AluJr	ENSG00000133678.14, TMEM254		chr10	80081607	80081709
chr10	80208209	80208210	+	Annotated	SINE|MIR|MIRc	ENSG00000237523.2, LINC00857	ENST00000432308.1	chr10	80208158	80208259
chr10	82232918	82232920	-	Annotated	LTR|ERVL|MER74B	ENSG00000225738.2, NRG3-AS1	ENST00000448936.2, ENST00000505481.1, NR_120666.1	chr10	82232868	82232970
chr10	83673239	83673240	-	Predicted	SINE|MIR|MIRc	ENSG00000233945.2, LINC02650		chr10	83673189	83673290
chr10	84140581	84140582	-	Annotated	SINE|MIR|MIR3	ENSG00000271933.1, ENSG00000271933	ENST00000606511.1	chr10	84140531	84140632
chr10	84172075	84172093	-	Annotated	LTR|ERV1|LTR2B	ENSG00000285972.1, CERNA2	ENST00000647830.1, NR_134505.1	chr10	84172033	84172198
chr10	84172147	84172148	-	Predicted	LTR|ERV1|LTR2B	ENSG00000285972.1, CERNA2		chr10	84172033	84172198
chr10	84279968	84279998	+	Annotated	LINE|L1|L1PA2	ENSG00000229404.6, LINC00858	ENST00000661042.1, ENST00000653603.1, ENST00000415469.5, ENST00000437892.1, ENST00000663433.1, ENST00000666427.1, NR_038220.1	chr10	84279931	84280033
chr10	85432771	85432775	-	Annotated	LINE|L2|L2b	ENSG00000223993.2, LINC02647	ENST00000658106.1, ENST00000655477.1, ENST00000669767.1, ENST00000655081.1, NR_120669.1	chr10	85432722	85432824
chr10	85719527	85719528	-	Predicted	LTR|ERVL-MaLR|THE1A	ENSG00000182771.19, GRID1		chr10	85719477	85719578
chr10	87021543	87021544	+	Predicted	LTR|ERVK|LTR14A	ENSG00000188100.9, ENSG00000272508.1, FAM25A, ENSG00000272508		chr10	87021492	87021593
chr10	87587353	87587354	+	Predicted	LTR|ERVL-MaLR|MLT1D	ENSG00000225913.2, ENSG00000225913		chr10	87587302	87587403
chr10	87607949	87607950	+	Predicted	LTR|ERV1|LTR37A	ENSG00000225913.2, ENSG00000225913		chr10	87607898	87607999
chr10	88953813	88953814	+	Annotated	LTR|ERVL-MaLR|THE1D	ENSG00000026103.25, FAS	ENST00000688239.1	chr10	88953762	88953863
chr10	89285014	89285038	+	Predicted	LTR|ERV1|LTR7	ENSG00000119922.11, IFIT2	ENST00000680381.1, ENST00000679734.1	chr10	89284974	89285076
chr10	89287146	89287147	+	Predicted	LTR|ERV1|HERVH-int	ENSG00000119922.11, IFIT2	ENST00000681150.1, ENST00000680558.1	chr10	89287095	89287196
chr10	89342609	89342749	-	Annotated	LTR|LTR|MamRep1527	ENSG00000107798.18, LIPA	ENST00000282673.5, ENST00000487618.5, ENST00000463623.1, ENST00000489359.1	chr10	89342609	89342749
chr10	89413398	89413399	+	Predicted	DNA|hAT-Tip100|MER96B	ENSG00000152778.10, IFIT5		chr10	89413347	89413448
chr10	89413826	89413912	+	Predicted	DNA|hAT-Tip100|MER96B	ENSG00000152778.10, IFIT5		chr10	89413817	89413919
chr10	89462868	89462869	+	Predicted	LTR|ERVL-MaLR|MLT1J	ENSG00000234452.5, SLC16A12-AS1		chr10	89462817	89462918
chr10	89646610	89646611	-	Predicted	SINE|MIR|MIR3	ENSG00000152782.18, PANK1		chr10	89646560	89646661
chr10	8970125	8970126	+	Annotated	LTR|ERVL-MaLR|MLT1I	ENSG00000223808.1, ENSG00000223808	ENST00000456526.1	chr10	8970074	8970175
chr10	89830184	89830185	+	Predicted	LTR|ERVL|LTR33C	ENSG00000232229.8, LINC00865		chr10	89830133	89830234
chr10	89888028	89888029	+	Predicted	LTR|ERV1|LTR8B	ENSG00000280560.3, LINC01374		chr10	89887977	89888078
chr10	90807629	90807636	+	Annotated	LTR|ERV1|LTR7	ENSG00000289580.1, ENSG00000289580	ENST00000685016.1, ENST00000687715.1	chr10	90807581	90807682
chr10	90903193	90903194	+	Predicted	DNA|TcMar-Tigger|Tigger13a	ENSG00000148688.14, RPP30		chr10	90903142	90903243
chr10	91611459	91611460	-	Annotated	LTR|ERV1|LTR78B		NR_024467.1	chr10	91611409	91611510
chr10	92830081	92830082	+	Predicted	LTR|ERV1|MER41B	ENSG00000138190.17, EXOC6		chr10	92830030	92830131
chr10	93510679	93510680	-	Annotated	LINE|L1|L1MC4	ENSG00000212396.1, RNA5SP323	ENST00000391094.1	chr10	93510629	93510730
chr10	93617693	93617695	+	Predicted	SINE|Alu|AluSq2	ENSG00000095464.10, PDE6C		chr10	93617642	93617744
chr10	93906252	93906254	+	Predicted	LTR|ERVL-MaLR|MLT1G1	ENSG00000176273.15, SLC35G1		chr10	93906201	93906303
chr10	94239379	94239380	+	Predicted	LTR|ERVL-MaLR|THE1D	ENSG00000138193.17, PLCE1		chr10	94239328	94239429
chr10	94557180	94557181	+	Predicted	LINE|L2|L2a	ENSG00000119969.16, HELLS		chr10	94557129	94557230
chr10	95711764	95711780	+	Annotated	LTR|ERV1|MER39B	ENSG00000138185.20, ENTPD1	ENST00000453258.6, NM_001098175.2	chr10	95711720	95711822
chr10	96112747	96112748	+	Annotated	LTR|ERVL-MaLR|MLT1F	ENSG00000200728.1, RNU6-271P	ENST00000363858.1	chr10	96112696	96112797
chr10	96618787	96618788	-	Annotated	SINE|MIR|MIR	ENSG00000155629.15, PIK3AP1	ENST00000467625.5	chr10	96618737	96618838
chr10	97101441	97101442	-	Predicted	SINE|MIR|MIR3	ENSG00000187122.17, SLIT1		chr10	97101391	97101492
chr10	97102756	97102780	+	Annotated	SINE|MIR|MIR3	ENSG00000234855.2, SLIT1-AS1	ENST00000424428.1, ENST00000669265.1, ENST00000661744.1, NR_038330.1	chr10	97102716	97102818
chr10	97425739	97425740	-	Predicted	SINE|MIR|MIRc	ENSG00000052749.14, RRP12		chr10	97425689	97425790
chr10	9759236	9759281	-	Annotated	LTR|ERVL-MaLR|MLT1B	ENSG00000228636.3, LINC02663	ENST00000419836.1, ENST00000659451.1	chr10	9759208	9759309
chr10	98205519	98205520	+	Predicted	DNA|hAT-Blackjack|MER63D	ENSG00000166024.14, R3HCC1L		chr10	98205468	98205569
chr10	98447027	98447075	-	Predicted	SINE|MIR|MIR3	ENSG00000107521.21, HPS1		chr10	98447000	98447102
chr10	99653905	99653906	-	Predicted	LINE|L2|L2c	ENSG00000155287.12, ENSG00000229278.4, ENSG00000285932.1, SLC25A28, ENSG00000229278, ENSG00000285932		chr10	99653855	99653956
chr10	99796392	99796393	+	Predicted	SINE|Alu|AluSq2	ENSG00000023839.12, ABCC2		chr10	99796341	99796442
chr10	99843710	99843711	+	Annotated	LINE|L2|L2a	ENSG00000023839.12, ABCC2	ENST00000649459.1	chr10	99843659	99843760
chr11	10044605	10044615	-	Annotated	LTR|ERVL|LTR66	ENSG00000133812.18, SBF2	ENST00000527019.6, ENST00000533661.2	chr11	10044559	10044661
chr11	101469501	101469502	-	Predicted	LINE|CR1|X8_LINE	ENSG00000137672.13, TRPC6		chr11	101469451	101469552
chr11	102783676	102783722	+	Annotated	SINE|MIR|MIRb	ENSG00000255282.6, WTAPP1	ENST00000525739.6, ENST00000544704.1, NR_038390.1	chr11	102783647	102783749
chr11	102792836	102792837	-	Annotated	DNA|hAT-Blackjack|MER63B	ENSG00000196611.6, MMP1	ENST00000681643.1	chr11	102792786	102792887
chr11	102907979	102907980	-	Predicted	LTR|ERV1|HERVH-int	ENSG00000238562.1, RNU7-159P		chr11	102907929	102908030
chr11	103303517	103303529	+	Predicted	LTR|ERVL-MaLR|MLT1D	ENSG00000187240.17, DYNC2H1		chr11	103303471	103303573
chr11	106177056	106177057	+	Predicted	LTR|ERV1|LTR1A2	ENSG00000290498.1, ENSG00000290498		chr11	106177005	106177106
chr11	106465985	106465986	+	Annotated	LTR|ERVL-MaLR|MLT1B	ENSG00000287802.1, ENSG00000287802	ENST00000654142.1	chr11	106465934	106466035
chr11	10729320	10729321	-	Predicted	LTR|ERVL|LTR67B	ENSG00000072952.20, IRAG1		chr11	10729270	10729371
chr11	107441622	107441623	-	Predicted	LINE|RTE-BovB|MamRTE1	ENSG00000152404.16, CWF19L2		chr11	107441572	107441673
chr11	108116695	108116720	+	Annotated	LTR|ERVL-MaLR|MLT1C	ENSG00000075239.14, ACAT1	ENST00000672284.1, NM_001386681.1, NM_001386682.1	chr11	108116656	108116757
chr11	108325311	108325312	+	Predicted	LINE|RTE-BovB|MamRTE1	ENSG00000149311.20, ATM		chr11	108325260	108325361
chr11	108669733	108669734	+	Predicted	LTR|ERVL-MaLR|MLT1D	ENSG00000178105.12, DDX10		chr11	108669682	108669783
chr11	108767938	108767939	+	Predicted	DNA|TcMar-Tigger|Tigger2	ENSG00000178105.12, DDX10		chr11	108767887	108767988
chr11	111097295	111097357	-	Annotated	LTR|ERV1|MER61B	ENSG00000271584.2, LINC02550	ENST00000603154.1, NR_149131.1	chr11	111097275	111097377
chr11	111320379	111320383	+	Annotated	LTR|ERV1|MER41A	ENSG00000288097.1, ENSG00000288097	ENST00000657425.1, ENST00000668383.1	chr11	111320329	111320431
chr11	112086310	112086311	-	Predicted	SINE|MIR|MIRc	ENSG00000150779.12, TIMM8B		chr11	112086260	112086361
chr11	112107546	112107547	+	Predicted	LINE|L1|L1M2	ENSG00000204370.13, SDHD		chr11	112107495	112107596
chr11	112496541	112496588	+	Annotated	LTR|ERVL-MaLR|THE1D	ENSG00000254968.8, LINC02763	ENST00000700968.1	chr11	112496513	112496614
chr11	113246369	113246370	+	Predicted	SINE|5S-Deu-L2|AmnSINE1	ENSG00000149294.17, NCAM1		chr11	113246318	113246419
chr11	113280632	113280633	-	Predicted	DNA|hAT-Blackjack|MER63C	ENSG00000255129.7, TTC12-DT		chr11	113280582	113280683
chr11	114078992	114078993	+	Predicted	SINE|Alu|AluSx	ENSG00000109906.15, ZBTB16		chr11	114078941	114079042
chr11	114398315	114398316	+	Predicted	DNA|hAT-Charlie|MER105	ENSG00000076053.12, ENSG00000255663.1, RBM7, ENSG00000255663		chr11	114398264	114398590
chr11	114398386	114398387	+	Predicted	DNA|hAT-Charlie|MER105	ENSG00000076053.12, RBM7		chr11	114398264	114398590
chr11	114398473	114398474	+	Predicted	SINE|MIR|MIR	ENSG00000076053.12, RBM7		chr11	114398264	114398590
chr11	114398533	114398548	+	Predicted	LINE|L2|L2a	ENSG00000076053.12, RBM7		chr11	114398264	114398590
chr11	114398669	114398736	+	Predicted	SINE|MIR|MIRb	ENSG00000076053.12, RBM7		chr11	114398651	114398752
chr11	114526624	114526625	+	Predicted	LINE|L2|L2	ENSG00000256674.1, ENSG00000270204.1, ENSG00000256674, ENSG00000270204		chr11	114526573	114526674
chr11	116773389	116773390	+	Annotated	SINE|MIR|MIR	ENSG00000226645.1, BUD13-DT	ENST00000439104.1	chr11	116773338	116773439
chr11	117135056	117135089	+	Predicted	LINE|L2|L2b	ENSG00000254851.1, ENSG00000254851		chr11	117135021	117135224
chr11	117135158	117135191	+	Predicted	LINE|L2|L2b	ENSG00000254851.1, ENSG00000254851		chr11	117135021	117135224
chr11	117136079	117136090	+	Predicted	SINE|Alu|AluJb	ENSG00000254851.1, ENSG00000254851		chr11	117136033	117136134
chr11	117395124	117395125	+	Predicted	DNA|TcMar-Tigger|Tigger19b	ENSG00000110274.16, CEP164		chr11	117395073	117395174
chr11	118530337	118530418	+	Annotated	SINE|MIR|MIRb		NM_001346098.2	chr11	118530326	118530427
chr11	118530505	118530506	+	Predicted	SINE|MIR|MIRb	ENSG00000149582.16, TMEM25		chr11	118530454	118530555
chr11	118572969	118572970	-	Annotated	LINE|Penelope|Penelope1_Vert	ENSG00000118096.10, IFT46	ENST00000528378.5	chr11	118572919	118573020
chr11	118700415	118700416	+	Annotated	LTR|ERVL-MaLR|MLT1H	ENSG00000255422.4, ENSG00000255422	ENST00000646572.2, ENST00000702882.1	chr11	118700364	118700465
chr11	119065676	119065677	-	Annotated	SINE|Alu|FLAM_C	ENSG00000271751.1, ENSG00000271751	ENST00000607857.1	chr11	119065626	119065727
chr11	119110848	119110849	+	Predicted	LINE|CR1|L3b	ENSG00000172375.14, C2CD2L		chr11	119110797	119110898
chr11	119612351	119612359	+	Predicted	LTR|ERVL-MaLR|THE1D	ENSG00000245248.10, USP2-AS1		chr11	119612303	119612405
chr11	120026753	120026754	+	Annotated	LTR|ERV1|LTR12C	ENSG00000286731.1, ENSG00000286731	ENST00000652852.1	chr11	120026702	120026803
chr11	120123441	120123442	-	Annotated	SINE|MIR|MIRc	ENSG00000137699.17, TRIM29	ENST00000525327.5	chr11	120123391	120123492
chr11	12066559	12066560	+	Predicted	DNA|hAT-Charlie|MER5B	ENSG00000254991.1, ENSG00000254991		chr11	12066508	12066609
chr11	121418874	121418875	+	Annotated	LTR|ERV1|MER66D	ENSG00000289391.2, ENSG00000289391	ENST00000689966.2	chr11	121418823	121418924
chr11	121590419	121590420	+	Annotated	DNA|hAT-Charlie|MER5A1	ENSG00000137642.13, SORL1	ENST00000527934.1	chr11	121590368	121590469
chr11	122066434	122066435	-	Predicted	LTR|ERVL-MaLR|MLT1C	ENSG00000255248.11, MIR100HG		chr11	122066384	122066485
chr11	122949026	122949027	+	Predicted	SINE|Alu|AluSg	ENSG00000109944.11, JHY		chr11	122948975	122949076
chr11	123060222	123060269	-	Annotated	LINE|RTE-BovB|MamRTE1	ENSG00000109971.14, HSPA8	ENST00000526862.1	chr11	123060195	123060296
chr11	123763927	123763928	+	Annotated	LINE|L1|L1MA10	ENSG00000200197.1, RNU1-21P	ENST00000363327.1	chr11	123763876	123763977
chr11	124804732	124804733	+	Predicted	LTR|ERVL-MaLR|MLT1H1	ENSG00000245498.7, MSANTD2-AS1		chr11	124804681	124804782
chr11	124951550	124951551	-	Predicted	LTR|ERVL-MaLR|MLT1F	ENSG00000285825.2, CCDC15-DT		chr11	124951500	124951601
chr11	125591712	125591713	+	Annotated	DNA|hAT-Charlie|MER5A	ENSG00000134910.14, STT3A	ENST00000527606.5	chr11	125591661	125591762
chr11	125623070	125623071	+	Predicted	SINE|Alu|AluSz6	ENSG00000149554.14, CHEK1		chr11	125623019	125623120
chr11	125649746	125649747	+	Annotated	SINE|Alu|AluJb	ENSG00000252255.1, RNU2-35P	ENST00000516446.1	chr11	125649695	125649796
chr11	12619326	12619327	+	Annotated	SINE|MIR|MIR3	ENSG00000286521.1, ENSG00000286521	ENST00000656758.1	chr11	12619275	12619376
chr11	126282750	126282751	+	Predicted	SINE|MIR|MIRb	ENSG00000150455.15, TIRAP		chr11	126282699	126282800
chr11	126297117	126297126	-	Annotated	LINE|L1|L1ME3E	ENSG00000255062.2, TIRAP-AS1	ENST00000528876.1	chr11	126297071	126297172
chr11	12634616	12634617	+	Predicted	LTR|ERVL-MaLR|MLT1F	ENSG00000286521.1, ENSG00000286521		chr11	12634565	12634666
chr11	126440868	126440882	-	Annotated	LINE|L2|L2c	ENSG00000149571.12, KIRREL3	ENST00000526519.5, ENST00000532647.1	chr11	126440824	126440926
chr11	126944317	126944318	+	Predicted	LTR|ERV1|MER39	ENSG00000254960.2, KIRREL3-AS2		chr11	126944266	126944367
chr11	126975776	126975883	-	Predicted	LINE|CR1|L3	ENSG00000149571.12, KIRREL3		chr11	126975776	126975883
chr11	127021733	127021801	+	Annotated	LTR|ERVL-MaLR|MLT1B	ENSG00000255087.6, ENSG00000255087	ENST00000654691.1, ENST00000665827.1, ENST00000665385.1, ENST00000671008.1, ENST00000666795.1, ENST00000663235.1, ENST00000671272.1, ENST00000654648.1, ENST00000654637.1, ENST00000530177.2, ENST00000654157.1, ENST00000666557.1, ENST00000666590.1, ENST00000647195.1, ENST00000656864.1, ENST00000667649.1, ENST00000655623.1, ENST00000654651.1, ENST00000656048.1, ENST00000668017.1	chr11	127021715	127021817
chr11	127055739	127055847	+	Annotated	LTR|ERVL-MaLR|MLT1J	ENSG00000255087.6, ENSG00000255087	ENST00000658423.1, ENST00000701695.1, ENST00000686341.1, ENST00000702180.1	chr11	127055738	127055846
chr11	128095758	128095804	+	Annotated	LTR|ERVL|ERVL-B4-int	ENSG00000273415.3, LINC02725	ENST00000670942.1, ENST00000654938.1, ENST00000664091.1, ENST00000671140.1, ENST00000665260.1, NR_183639.1	chr11	128095729	128095831
chr11	128096042	128096043	+	Annotated	LTR|ERVL|ERVL-B4-int	ENSG00000273415.3, LINC02725	ENST00000649115.1	chr11	128095991	128096092
chr11	128208749	128208785	+	Annotated	LTR|ERVL-MaLR|MLT1H	ENSG00000272575.7, LINC02098	ENST00000650607.1, ENST00000609260.2, ENST00000667926.1, NR_146647.1	chr11	128208715	128208817
chr11	128906180	128906231	-	Annotated	SINE|MIR|MIRb		NR_045767.1	chr11	128906155	128906256
chr11	1292169	1292170	-	Annotated	LINE|L1|L1M6	ENSG00000078902.16, TOLLIP	ENST00000528719.1	chr11	1292119	1292220
chr11	129814668	129814691	-	Annotated	LTR|ERV1|LTR12D	ENSG00000287426.1, ENSG00000287426	ENST00000656097.1	chr11	129814629	129814730
chr11	12986144	12986145	-	Predicted	LTR|ERVL-MaLR|MLT1F2	ENSG00000251381.8, LINC00958		chr11	12986094	12986195
chr11	12988466	12988467	-	Predicted	SINE|Alu|AluJr	ENSG00000251381.8, LINC00958		chr11	12988416	12988517
chr11	12989528	12989597	-	Annotated	LTR|ERVL-MaLR|THE1D	ENSG00000251381.8, LINC00958	ENST00000658243.1, ENST00000527945.2, ENST00000671253.1, ENST00000653758.1, ENST00000662291.1, ENST00000671577.1, ENST00000663902.1, ENST00000653958.1, ENST00000526388.2, ENST00000531402.6, ENST00000504230.2, ENST00000534477.6, ENST00000653981.1, ENST00000667588.1, NR_038904.1	chr11	12989512	12989613
chr11	130004323	130004324	-	Predicted	SINE|Alu|AluSz	ENSG00000170325.16, PRDM10		chr11	130004273	130004374
chr11	130114334	130114335	-	Annotated	LINE|L1|L1MC4	ENSG00000274197.1, U4	ENST00000618561.1	chr11	130114284	130114385
chr11	130368895	130368896	+	Predicted	LINE|L2|L2a	ENSG00000175773.15, ZBTB44-DT		chr11	130368844	130368945
chr11	130847589	130847590	-	Annotated	LINE|CR1|L3	ENSG00000254842.6, LINC02551	ENST00000533434.1	chr11	130847539	130847640
chr11	131524	131525	-	Predicted	DNA|hAT-Charlie|MER1A	ENSG00000177951.18, ENSG00000230724.9, BET1L, LINC01001		chr11	131474	131575
chr11	131984660	131984661	-	Annotated	LTR|ERVL-MaLR|MLT1J1-int	ENSG00000224700.2, ENSG00000224700	ENST00000446631.2	chr11	131984610	131984711
chr11	133653847	133653848	-	Predicted	LINE|Dong-R4|Mam_R4	ENSG00000255258.2, LINC02743		chr11	133653797	133653898
chr11	134287102	134287141	+	Annotated	SINE|Alu|AluY	ENSG00000166105.16, GLB1L3	ENST00000532985.1, ENST00000486034.5, ENST00000498012.5	chr11	134287070	134287171
chr11	134467278	134467286	+	Predicted	LTR|ERVL|LTR66	ENSG00000255545.8, B3GAT1-DT		chr11	134467230	134467332
chr11	134947	134948	-	Predicted	DNA|hAT-Charlie|MER1A	ENSG00000230724.9, LINC01001		chr11	134897	134998
chr11	13870635	13870636	-	Predicted	LINE|L2|L2a	ENSG00000254927.1, ENSG00000254927		chr11	13870585	13870686
chr11	14611151	14611152	-	Predicted	LTR|ERVL|LTR79	ENSG00000129084.18, PSMA1		chr11	14611101	14611202
chr11	14890564	14890565	-	Predicted	SINE|Alu|AluY	ENSG00000186104.11, CYP2R1		chr11	14890514	14890615
chr11	15561819	15561820	+	Annotated	LTR|ERV1|LTR12C	ENSG00000254946.2, LINC02751	ENST00000660777.1, ENST00000659618.1, NR_169505.1, NR_169506.1, NR_169504.1, NR_169503.1	chr11	15561768	15561869
chr11	15624105	15624106	+	Annotated	LTR|ERVL|LTR16C		NR_169507.1, NR_169509.1, NR_169508.1	chr11	15624054	15624155
chr11	17356652	17356653	+	Predicted	LINE|L1|L1M4	ENSG00000188211.9, NCR3LG1		chr11	17356601	17356702
chr11	17866863	17866864	-	Annotated	LTR|ERVL-MaLR|THE1B	ENSG00000129158.11, SERGEF	ENST00000531299.5	chr11	17866813	17866914
chr11	18000803	18000804	-	Annotated	LINE|CR1|L3	ENSG00000129158.11, SERGEF	ENST00000529151.5	chr11	18000753	18000854
chr11	19505899	19505900	-	Annotated	LTR|ERVL|LTR16D	ENSG00000255043.1, NAV2-AS5	ENST00000530652.1	chr11	19505849	19505950
chr11	19508785	19508786	+	Predicted	LINE|L2|L2c	ENSG00000166833.23, NAV2		chr11	19508734	19508835
chr11	21262569	21262570	-	Annotated	LINE|L1|HAL1	ENSG00000255167.1, ENSG00000255167	ENST00000526362.1	chr11	21262519	21262620
chr11	21752849	21752853	-	Annotated	LTR|ERV1|LTR12C	ENSG00000289944.1, ENSG00000289944	ENST00000701962.1, ENST00000702362.1	chr11	21752800	21752902
chr11	23163495	23163496	+	Predicted	LTR|ERVL|MLT2A2	ENSG00000255418.6, LINC02718	ENST00000667591.1	chr11	23163444	23163545
chr11	2336133	2336134	+	Annotated	LTR|ERV1|LTR10E	ENSG00000290075.1, ENSG00000290075	ENST00000702787.1	chr11	2336082	2336183
chr11	236768	236771	-	Predicted	SINE|MIR|MIRb	ENSG00000142082.15, SIRT3		chr11	236719	236820
chr11	25453600	25453601	+	Annotated	LTR|ERVL-MaLR|THE1D		NR_183693.1, NR_183694.1	chr11	25453549	25453650
chr11	25780482	25780483	+	Predicted	LINE|L1|L1PREC2	ENSG00000254456.6, LINC02699		chr11	25780431	25780532
chr11	26567093	26567140	-	Annotated	SINE|MIR|MIRc	ENSG00000169550.14, MUC15	ENST00000436318.6, ENST00000281268.12	chr11	26567066	26567167
chr11	26656126	26656127	+	Predicted	LINE|CR1|L3	ENSG00000134343.14, ANO3		chr11	26656075	26656176
chr11	269398	269399	-	Annotated	LINE|L1|L1MB4	ENSG00000289568.3, COX8BP	ENST00000688906.1	chr11	269348	269511
chr11	269460	269461	-	Annotated	LINE|L1|L1MB4	ENSG00000289568.3, COX8BP	ENST00000702950.1	chr11	269348	269511
chr11	27540021	27540022	+	Predicted	LTR|ERVL-MaLR|THE1C	ENSG00000245573.9, BDNF-AS		chr11	27539970	27540071
chr11	27634521	27634627	-	Annotated	LTR|ERV1|LTR7	ENSG00000254934.5, LINC00678	ENST00000527083.5, ENST00000534757.1, NR_102708.1	chr11	27634521	27634627
chr11	28361938	28361939	+	Predicted	LTR|ERVL|ERV3-16A3_LTR	ENSG00000169519.21, METTL15		chr11	28361887	28361988
chr11	28411899	28411900	+	Predicted	LINE|L1|L1MA9	ENSG00000169519.21, METTL15		chr11	28411848	28411949
chr11	28761007	28761008	+	Predicted	LTR|ERVL|MER73	ENSG00000249867.6, LINC02742		chr11	28760956	28761057
chr11	288368	288369	+	Predicted	LTR|ERV1|MER41G	ENSG00000142102.16, PGGHG		chr11	288317	288418
chr11	29445487	29445488	+	Annotated	LTR|ERVL-MaLR|THE1A	ENSG00000255227.1, ENSG00000255227	ENST00000527727.1	chr11	29445436	29445537
chr11	29596807	29596808	+	Predicted	DNA|TcMar-Tigger|MER2	ENSG00000255117.6, LINC02546		chr11	29596756	29596857
chr11	29983146	29983147	-	Predicted	LTR|ERVL-MaLR|THE1D	ENSG00000254530.2, LINC02755		chr11	29983096	29983197
chr11	31312684	31312685	+	Predicted	LTR|ERVL|MLT2B1	ENSG00000255525.1, ENSG00000255525		chr11	31312633	31312734
chr11	32041975	32041976	+	Predicted	LINE|L1|L1M5	ENSG00000285283.1, ENSG00000285283		chr11	32041924	32042025
chr11	32044786	32044787	+	Predicted	DNA|hAT-Tip100|MamTip2	ENSG00000285283.1, ENSG00000285283		chr11	32044735	32044836
chr11	32046172	32046173	+	Predicted	LTR|ERVL-MaLR|MLT1J1	ENSG00000285283.1, ENSG00000285283		chr11	32046121	32046222
chr11	32132657	32132658	+	Annotated	LTR|ERVL-MaLR|THE1B	ENSG00000255375.3, ENSG00000255375	ENST00000525133.2	chr11	32132606	32132707
chr11	321386	321426	-	Predicted	LTR|ERV1|LTR76	ENSG00000142089.17, IFITM3		chr11	321355	321457
chr11	322400	322401	-	Predicted	LTR|ERV1|LTR76	ENSG00000142089.17, IFITM3		chr11	322350	322451
chr11	322624	322625	-	Annotated	LTR|ERV1|LTR76	ENSG00000142089.17, IFITM3	ENST00000681184.1, ENST00000680720.1	chr11	322574	322675
chr11	32807027	32807028	-	Predicted	LTR|ERVK|LTR3B	ENSG00000186714.13, CCDC73		chr11	32806977	32807078
chr11	32827706	32827707	-	Predicted	LINE|L2|L2c	ENSG00000186714.13, CCDC73		chr11	32827656	32827757
chr11	329709	329710	+	Annotated	LTR|ERV1|LTR71B	ENSG00000255328.2, ENSG00000255328	ENST00000688089.1	chr11	329658	329759
chr11	33141986	33141987	-	Predicted	LINE|L1|HAL1ME	ENSG00000176102.13, CSTF3		chr11	33141936	33142037
chr11	3380903	3380994	+	Annotated	LTR|ERVL-MaLR|THE1A	ENSG00000290960.1, ENSG00000290960	ENST00000685598.1, ENST00000691197.1, ENST00000685130.1, ENST00000529482.5, ENST00000693396.1, ENST00000533775.6, ENST00000690471.1, ENST00000526284.5, ENST00000530366.5, NR_024248.1	chr11	3380897	3380998
chr11	34511798	34511828	-	Annotated	LINE|CR1|X6A_LINE	ENSG00000135374.11, ELF5	ENST00000620316.4, ENST00000312319.6, ENST00000528709.1	chr11	34511762	34511864
chr11	3477059	3477084	-	Annotated	LTR|ERV1|HERVE-int	ENSG00000287906.1, ENSG00000287906	ENST00000659225.1, NR_169525.1	chr11	3477021	3477122
chr11	35073972	35073973	-	Predicted	LTR|ERVL-MaLR|THE1D	ENSG00000289526.2, ENSG00000289526		chr11	35073922	35074023
chr11	35214984	35215010	-	Annotated	DNA|hAT-Charlie|MER5A	ENSG00000255443.1, CD44-AS1	ENST00000528869.1, NR_174965.1	chr11	35214946	35215048
chr11	35918717	35918739	-	Annotated	LTR|ERVL-MaLR|MLT1K	ENSG00000254919.1, ENSG00000254919	ENST00000531569.1, ENST00000525363.1	chr11	35918677	35918779
chr11	36393845	36393849	+	Predicted	LTR|ERVL-MaLR|MLT1B	ENSG00000135362.14, PRR5L		chr11	36393795	36393897
chr11	36563386	36563422	+	Predicted	LTR|ERVL|MLT2B1	ENSG00000166349.11, RAG1		chr11	36563352	36563454
chr11	38498995	38498996	+	Annotated	LTR|ERVL|MLT2A2	ENSG00000255477.1, ENSG00000255477	ENST00000526554.1	chr11	38498944	38499045
chr11	38646451	38646488	+	Annotated	LTR|ERVL-MaLR|MLT1G1	ENSG00000254562.7, LINC01493	ENST00000649890.1, ENST00000533575.5, ENST00000660482.1, ENST00000665044.1, ENST00000664652.1	chr11	38646418	38646519
chr11	3947343	3947344	+	Annotated	SINE|MIR|MIR3	ENSG00000167323.13, STIM1	ENST00000532990.1	chr11	3947292	3947393
chr11	41714534	41714569	+	Annotated	LTR|ERVL-MaLR|MLT1G1	ENSG00000255171.7, LINC01499	ENST00000648000.1, ENST00000659522.1, ENST00000528720.5, NR_120584.1	chr11	41714500	41714601
chr11	41716951	41716952	-	Predicted	LTR|ERV1|MER50B	ENSG00000255388.6, LINC02741		chr11	41716901	41717002
chr11	44564427	44564428	+	Annotated	SINE|MIR|MIRc	ENSG00000085117.12, CD82	ENST00000526958.5	chr11	44564376	44564477
chr11	44604428	44604429	+	Annotated	SINE|MIR|MIRb	ENSG00000085117.12, CD82	ENST00000530931.1	chr11	44604377	44604478
chr11	44939281	44939282	-	Predicted	SINE|MIR|MIRb	ENSG00000175274.19, TP53I11		chr11	44939231	44939332
chr11	45253884	45253921	+	Annotated	LTR|ERVL-MaLR|MLT1J2	ENSG00000254497.1, ENSG00000254497	ENST00000531663.1	chr11	45253851	45254032
chr11	45253982	45253983	+	Annotated	LTR|ERVL-MaLR|MLT1J2	ENSG00000254497.1, ENSG00000254497	ENST00000534342.1	chr11	45253851	45254032
chr11	45734542	45734543	+	Predicted	LTR|ERVL-MaLR|MLT1G3	ENSG00000254519.5, ENSG00000254519		chr11	45734491	45734592
chr11	46090566	46090568	-	Predicted	DNA|hAT-Charlie|MER103C	ENSG00000135365.17, PHF21A		chr11	46090516	46090618
chr11	46171917	46171948	+	Annotated	LTR|ERVL-MaLR|THE1C	ENSG00000255314.4, ENSG00000255314	ENST00000669442.1, ENST00000533793.1	chr11	46171881	46171982
chr11	46863010	46863011	+	Predicted	LTR|ERVL-MaLR|MLT1F2	ENSG00000247675.8, LRP4-AS1		chr11	46862959	46863060
chr11	47409189	47409190	-	Annotated	SINE|MIR|MIR1_Amn	ENSG00000255197.7, ENSG00000255197	ENST00000691591.1	chr11	47409139	47409240
chr11	5006782	5006783	+	Predicted	LTR|ERVL-MaLR|THE1C	ENSG00000224300.1, OR51P1P		chr11	5006731	5006832
chr11	50184250	50184251	+	Annotated	LTR|ERV1|LTR12C	ENSG00000287538.1, ENSG00000287538	ENST00000661660.1	chr11	50184199	50184300
chr11	514540	514541	-	Predicted	SINE|Alu|AluSx3	ENSG00000023191.17, RNH1		chr11	514490	514591
chr11	5165810	5165811	-	Predicted	LTR|ERV1|LTR7	ENSG00000182070.7, OR52A1		chr11	5165760	5165861
chr11	534803	534804	-	Predicted	LINE|L2|L2a	ENSG00000174775.18, HRAS		chr11	534753	534854
chr11	5505603	5505663	-	Annotated	LTR|ERVL-MaLR|THE1B	ENSG00000196565.15, ENSG00000213931.7, ENSG00000167355.8, HBG2, HBE1, OR51B5	ENST00000380252.6, ENST00000380237.5, ENST00000292896.3, ENST00000420726.6, ENST00000420465.6, ENST00000415970.6, ENST00000418729.1, NR_038321.2, NM_001005567.3	chr11	5505582	5505684
chr11	56848568	56848569	+	Annotated	DNA|TcMar-Tigger|Tigger12	ENSG00000255433.5, LINC02735	ENST00000526436.1	chr11	56848517	56848618
chr11	57425855	57425856	-	Annotated	LINE|CR1|L3	ENSG00000134802.18, SLC43A3	ENST00000529113.5	chr11	57425805	57425906
chr11	57426751	57426752	-	Annotated	SINE|MIR|MIRb	ENSG00000134802.18, SLC43A3	ENST00000529554.5	chr11	57426701	57426802
chr11	58578014	58578015	-	Predicted	LINE|L2|L2b	ENSG00000110031.13, LPXN		chr11	58577964	58578065
chr11	58578091	58578231	-	Annotated	LINE|L2|L2b	ENSG00000110031.13, LPXN	ENST00000528954.5, ENST00000528489.1, NM_001307951.2, NM_001143995.3	chr11	58578091	58578231
chr11	58770377	58770414	+	Annotated	LTR|ERV1|HERV1_LTRc	ENSG00000289621.2, ENSG00000289621	ENST00000685888.2, ENST00000702945.1	chr11	58770344	58770445
chr11	58939448	58939502	+	Annotated	LTR|ERV1|LOR1b	ENSG00000166840.14, GLYATL1	ENST00000534612.5, ENST00000524403.5, ENST00000685442.1, ENST00000689150.1, ENST00000532726.6, NM_001389712.2, NM_001389713.2	chr11	58939423	58939525
chr11	58943249	58943317	+	Annotated	LTR|ERV1|MER57A1	ENSG00000166840.14, GLYATL1	ENST00000527708.5, ENST00000300079.9, ENST00000530774.5, ENST00000534241.1, ENST00000530240.5, ENST00000531245.1, NM_080661.6, NM_001220496.4	chr11	58943231	58943421
chr11	58943371	58943372	+	Annotated	LTR|ERV1|MER57A1	ENSG00000166840.14, GLYATL1	ENST00000524881.5	chr11	58943231	58943421
chr11	58943544	58943545	+	Predicted	LTR|ERV1|MER57-int	ENSG00000166840.14, GLYATL1		chr11	58943493	58943594
chr11	59810299	59810300	-	Annotated	SINE|Alu|AluSx1	ENSG00000166902.5, MRPL16	ENST00000534340.1	chr11	59810249	59810350
chr11	60327255	60327270	+	Annotated	LTR|ERVL-MaLR|MLT1A1	ENSG00000166926.9, MS4A6E	ENST00000684409.1, NM_139249.4, NR_170615.1, NR_170616.1, NR_170614.1	chr11	60327211	60327312
chr11	6040309	6040310	+	Annotated	LTR|ERV1|HUERS-P1-int	ENSG00000289150.1, ENSG00000289150	ENST00000690041.1	chr11	6040258	6040359
chr11	60649169	60649170	+	Predicted	LINE|L1|L1M4	ENSG00000181995.12, LINC00301		chr11	60649118	60649219
chr11	60952533	60952569	-	Predicted	SINE|MIR|MIR3	ENSG00000110446.12, SLC15A3		chr11	60952500	60952602
chr11	61228395	61228396	+	Predicted	SINE|MIR|MIR	ENSG00000229183.10, ENSG00000256220.1, PGA4, ENSG00000256220		chr11	61228344	61228445
chr11	61342323	61342324	+	Annotated	LINE|L2|L2c	ENSG00000149476.16, TKFC	ENST00000524953.1	chr11	61342272	61342373
chr11	61615025	61615066	+	Annotated	LTR|ERVL-MaLR|THE1B	ENSG00000243742.6, RPLP0P2	ENST00000496593.5, ENST00000478959.1, ENST00000702537.1, NR_002775.2	chr11	61614994	61615095
chr11	61814648	61814649	-	Annotated	LTR|ERV1|LTR12B	ENSG00000149485.19, FADS1	ENST00000545986.1	chr11	61814598	61814699
chr11	62416850	62416851	-	Predicted	LINE|L2|L2c	ENSG00000255446.1, ENSG00000255446		chr11	62416800	62416901
chr11	62600259	62600260	-	Predicted	LINE|L2|L2a	ENSG00000149480.7, ENSG00000149499.12, MTA2, EML3		chr11	62600209	62600310
chr11	62670667	62670668	+	Predicted	SINE|Alu|AluY	ENSG00000204922.5, UQCC3		chr11	62670616	62670717
chr11	62670768	62670836	+	Predicted	SINE|Alu|AluY	ENSG00000204922.5, UQCC3		chr11	62670750	62670852
chr11	62670966	62670968	+	Predicted	SINE|Alu|AluJb	ENSG00000204922.5, UQCC3		chr11	62670915	62671017
chr11	62840135	62840210	-	Annotated	SINE|Alu|AluSp	ENSG00000133316.16, WDR74	ENST00000529106.5, NM_018093.3, NM_001369453.1	chr11	62840122	62840223
chr11	62840820	62840825	-	Predicted	SINE|Alu|AluY	ENSG00000133316.16, WDR74		chr11	62840772	62840873
chr11	63106307	63106308	-	Predicted	LINE|L1|L1PA4	ENSG00000197658.9, SLC22A24		chr11	63106257	63106358
chr11	63137740	63137741	+	Predicted	LTR|ERV1|HUERS-P1-int	ENSG00000184999.13, SLC22A10		chr11	63137689	63137790
chr11	64226102	64226254	-	Annotated	SINE|MIR|MIR3	ENSG00000149743.14, TRPT1	ENST00000394547.7, ENST00000394546.6, ENST00000541278.5, ENST00000317459.11, ENST00000539436.5, ENST00000537907.1, ENST00000539595.5, ENST00000536234.1, ENST00000545812.1, ENST00000542040.1, ENST00000540472.1, NM_001160389.2, NM_001033678.4, NM_001160392.2, NM_031472.4, NM_001330298.2, NM_001160390.2	chr11	64226102	64226254
chr11	64242586	64242587	+	Predicted	SINE|MIR|MIR1_Amn	ENSG00000173486.14, ENSG00000286264.2, FKBP2, ENSG00000286264		chr11	64242535	64242636
chr11	64277043	64277044	-	Predicted	SINE|MIR|MIR1_Amn	ENSG00000002330.14, BAD		chr11	64276993	64277094
chr11	64285057	64285058	+	Annotated	SINE|MIR|MIRb	ENSG00000173264.15, GPR137	ENST00000539833.5	chr11	64285006	64285107
chr11	64327536	64327537	-	Predicted	LTR|ERVL-MaLR|MLT1J	ENSG00000236935.3, ENSG00000236935		chr11	64327486	64327587
chr11	64875665	64875666	-	Annotated	SINE|tRNA-RTE|MamSINE1	ENSG00000110047.18, EHD1	ENST00000455148.1	chr11	64875615	64875716
chr11	6508213	6508214	+	Annotated	DNA|hAT-Tip100|ORSL-2a	ENSG00000179532.13, DNHD1	ENST00000472080.1	chr11	6508162	6508263
chr11	65147584	65147585	+	Annotated	LTR|ERVL-MaLR|MLT1G1	ENSG00000222477.1, RNU2-23P	ENST00000410545.1	chr11	65147533	65147634
chr11	65614682	65614696	-	Predicted	SINE|Alu|AluSg	ENSG00000173327.8, MAP3K11		chr11	65614638	65614740
chr11	65614908	65614909	-	Predicted	SINE|Alu|AluSg	ENSG00000173327.8, MAP3K11		chr11	65614858	65614959
chr11	65666132	65666133	+	Predicted	LTR|ERV1|MER87B	ENSG00000285533.4, RELA-DT		chr11	65666081	65666182
chr11	65711483	65711488	+	Predicted	SINE|Alu|AluSc	ENSG00000172977.13, KAT5		chr11	65711434	65711535
chr11	66372445	66372465	-	Annotated	DNA|hAT-Tip100|ORSL-2b		NM_001300868.2, NM_001300869.2	chr11	66372404	66372506
chr11	66393449	66393450	+	Annotated	LINE|L1|L1ME1	ENSG00000202317.1, RNU1-84P	ENST00000365447.1	chr11	66393398	66393499
chr11	665910	665911	+	Annotated	LINE|L1|L1MEg	ENSG00000255158.1, ENSG00000255158	ENST00000527799.1	chr11	665859	665960
chr11	66615089	66615090	-	Annotated	SINE|Alu|AluSx1	ENSG00000199325.1, RNU4-39P	ENST00000362455.1	chr11	66615039	66615140
chr11	66632721	66632722	+	Predicted	SINE|Alu|AluSx	ENSG00000248643.5, RBM14-RBM4		chr11	66632670	66632771
chr11	66729209	66729257	-	Annotated	SINE|MIR|MIRb	ENSG00000173898.15, SPTBN2	ENST00000533211.6, ENST00000647510.2, ENST00000309996.7, NM_006946.4	chr11	66729182	66729284
chr11	67022719	67022720	+	Annotated	SINE|MIR|MIRb	ENSG00000173227.14, SYT12	ENST00000525457.5	chr11	67022668	67022843
chr11	67022793	67022794	+	Annotated	SINE|MIR|MIRb		NM_001177880.2, NM_001318773.2	chr11	67022668	67022843
chr11	67391399	67391400	+	Predicted	LINE|L2|L2b	ENSG00000172613.8, RAD9A		chr11	67391348	67391449
chr11	67432354	67432358	+	Predicted	LINE|L2|L2b	ENSG00000175634.15, RPS6KB2		chr11	67432304	67432406
chr11	67443787	67443986	-	Annotated	SINE|Alu|AluSc8	ENSG00000172725.14, CORO1B	ENST00000393893.5, ENST00000545016.2, NM_001018070.3	chr11	67443787	67443986
chr11	67465332	67465333	-	Annotated	LINE|L2|L2c	ENSG00000172663.9, TMEM134	ENST00000535175.5	chr11	67465282	67465383
chr11	67483488	67483517	+	Annotated	SINE|5S-Deu-L2|AmnSINE1	ENSG00000110711.11, AIP	ENST00000683856.1, NM_001302959.2	chr11	67483451	67483552
chr11	67848682	67848698	-	Predicted	LTR|ERV1|HERVE-int	ENSG00000273819.1, ENPP7P7		chr11	67848639	67848741
chr11	68031288	68031289	+	Predicted	SINE|MIR|MIRb	ENSG00000110717.13, NDUFS8		chr11	68031237	68031338
chr11	68129442	68129443	+	Predicted	LINE|L2|L2	ENSG00000255236.3, CHKA-DT		chr11	68129391	68129492
chr11	69316835	69316836	+	Predicted	SINE|MIR|MIRb	ENSG00000260877.3, ENSG00000260877		chr11	69316784	69316885
chr11	69367040	69367041	+	Predicted	DNA|hAT-Charlie|Charlie7a	ENSG00000260877.3, ENSG00000260877		chr11	69366989	69367090
chr11	69425655	69425679	+	Annotated	LINE|L1|L1MC2	ENSG00000255980.3, LINC02953	ENST00000545202.3, NR_172877.1	chr11	69425615	69425717
chr11	71745882	71745909	+	Predicted	LTR|ERV1|HERVE-int	ENSG00000255319.6, ENSG00000285933.1, ENPP7P8, ENSG00000285933		chr11	71745844	71745945
chr11	71939543	71939544	-	Annotated	SINE|MIR|MIR	ENSG00000255296.1, ENSG00000255296	ENST00000524791.1	chr11	71939493	71939594
chr11	71998695	71998696	+	Predicted	DNA|hAT-Tip100|MER96	ENSG00000137496.19, IL18BP		chr11	71998644	71998745
chr11	72087861	72087862	+	Predicted	DNA|hAT-Charlie|MER33	ENSG00000184154.16, LRRC51		chr11	72087810	72087911
chr11	72088664	72088665	+	Annotated	SINE|MIR|MIR3	ENSG00000184154.16, LRRC51	ENST00000644745.1	chr11	72088613	72088714
chr11	72359205	72359206	-	Annotated	LINE|L2|L2c	ENSG00000162129.15, CLPB	ENST00000544382.5	chr11	72359155	72359256
chr11	7238778	7238779	+	Annotated	LTR|ERVL-MaLR|MLT1N2	ENSG00000170743.17, SYT9	ENST00000524820.6	chr11	7238727	7238828
chr11	73272142	73272224	+	Annotated	SINE|MIR|MIRc	ENSG00000171631.16, P2RY6	ENST00000393590.3, NM_001277208.1	chr11	73272131	73272233
chr11	73395088	73395089	+	Predicted	SINE|MIR|MIR1_Amn	ENSG00000054967.13, RELT		chr11	73395037	73395138
chr11	73823014	73823015	+	Predicted	DNA|hAT-Charlie|MER1A	ENSG00000175581.14, MRPL48		chr11	73822963	73823064
chr11	73886652	73886653	+	Predicted	SINE|Alu|AluY	ENSG00000175575.13, PAAF1		chr11	73886601	73886702
chr11	73887041	73887042	+	Predicted	LTR|ERVL-MaLR|MSTB1	ENSG00000175575.13, PAAF1		chr11	73886990	73887091
chr11	74434681	74434682	+	Predicted	LTR|ERVL-MaLR|THE1C	ENSG00000254631.5, ENSG00000254631		chr11	74434630	74434731
chr11	74493973	74493974	-	Predicted	LINE|L2|L2a	ENSG00000175536.7, LIPT2		chr11	74493923	74494024
chr11	7465789	7465835	-	Annotated	LTR|ERVL-MaLR|THE1A	ENSG00000251364.9, SYT9-AS1	ENST00000530169.5, ENST00000533693.5, ENST00000526695.5, ENST00000526706.1, NR_103855.1	chr11	7465761	7465863
chr11	75479488	75479489	-	Predicted	SINE|MIR|MIR	ENSG00000158555.15, GDPD5		chr11	75479438	75479539
chr11	75508390	75508391	-	Annotated	SINE|MIR|MIRb	ENSG00000254460.1, ENSG00000254460	ENST00000533740.1	chr11	75508340	75508441
chr11	75599035	75599036	-	Annotated	LINE|L2|L2b	ENSG00000171533.12, MAP6	ENST00000526689.1	chr11	75598985	75599086
chr11	7674795	7674796	-	Predicted	LTR|ERVL-MaLR|MLT1C	ENSG00000166394.15, CYB5R2		chr11	7674745	7674846
chr11	7677221	7677247	-	Annotated	LTR|ERVL-MaLR|THE1C	ENSG00000166394.15, CYB5R2	ENST00000524608.5	chr11	7677183	7677285
chr11	76920079	76920080	+	Annotated	LTR|ERVL|LTR41	ENSG00000078124.13, ACER3	ENST00000680351.1	chr11	76920028	76920129
chr11	77566993	77566994	-	Annotated	LINE|L1|L1MA3	ENSG00000238880.1, RNU7-59P	ENST00000459101.1	chr11	77566943	77567044
chr11	77571089	77571090	+	Annotated	LTR|ERV1|LTR61		NR_130930.1	chr11	77571038	77571139
chr11	77923956	77923957	-	Predicted	SINE|Alu|AluSx	ENSG00000149262.19, INTS4		chr11	77923906	77924007
chr11	78048698	78048699	+	Predicted	LTR|ERVL-MaLR|MLT1D	ENSG00000151365.2, THRSP		chr11	78048647	78048748
chr11	78139257	78139258	-	Annotated	SINE|MIR|MIRc	ENSG00000159063.14, ALG8	ENST00000530910.6	chr11	78139207	78139308
chr11	78575193	78575194	-	Annotated	LINE|L2|L2c	ENSG00000137513.11, NARS2	ENST00000695116.1	chr11	78575143	78575244
chr11	7905946	7905955	-	Annotated	LTR|ERVK|LTR3A	ENSG00000254951.7, ENSG00000254951	ENST00000527847.5, NR_036678.1	chr11	7905900	7906001
chr11	79978724	79978725	+	Predicted	LTR|ERVL-MaLR|MLT1H2	ENSG00000254471.1, ENSG00000254471		chr11	79978673	79978774
chr11	8016508	8016520	-	Annotated	LTR|ERVL-MaLR|MLT1G	ENSG00000255420.2, CASC23	ENST00000534076.2, NR_125366.1	chr11	8016463	8016565
chr11	81175201	81175216	+	Annotated	LTR|ERVL|LTR67B	ENSG00000287912.2, ENSG00000287912	ENST00000671134.1, ENST00000701193.1, ENST00000671210.1	chr11	81175157	81175258
chr11	82900945	82900946	-	Annotated	SINE|MIR|MIRb	ENSG00000137509.12, PRCP	ENST00000529671.5	chr11	82900895	82900996
chr11	83034782	83034783	-	Predicted	SINE|MIR|MIRb	ENSG00000137502.10, RAB30		chr11	83034732	83034833
chr11	834315	834413	+	Predicted	SINE|Alu|AluSx1	ENSG00000177697.19, CD151		chr11	834312	834414
chr11	85011006	85011007	-	Annotated	DNA|hAT-Charlie|MER20B	ENSG00000150672.19, DLG2	ENST00000706244.1	chr11	85010956	85011057
chr11	8506547	8506549	-	Predicted	LTR|ERVL-MaLR|MLT1E2	ENSG00000130413.16, STK33		chr11	8506497	8506599
chr11	85216850	85216851	-	Predicted	SINE|Alu|AluSg7	ENSG00000150672.19, DLG2		chr11	85216800	85216901
chr11	86144304	86144305	-	Predicted	SINE|Alu|AluSp	ENSG00000073921.18, PICALM		chr11	86144254	86144355
chr11	86395111	86395175	+	Annotated	DNA|TcMar-Mariner|MARNA	ENSG00000149201.10, CCDC81	ENST00000530845.5, ENST00000532466.5, ENST00000532215.5, ENST00000529603.5, ENST00000528728.1	chr11	86395091	86395193
chr11	8658835	8658886	-	Annotated	DNA|DNA|MER126	ENSG00000166436.18, TRIM66	ENST00000481014.6, ENST00000705690.1, NM_014818.2	chr11	8658810	8658911
chr11	86669571	86669572	-	Predicted	LTR|ERVL-MaLR|THE1D	ENSG00000151376.18, ME3		chr11	86669521	86669622
chr11	86672767	86672768	-	Predicted	DNA|hAT-Charlie|MER3	ENSG00000151376.18, ME3		chr11	86672717	86672818
chr11	8674883	8674884	-	Predicted	DNA|hAT-Charlie|Charlie1a	ENSG00000166436.18, TRIM66		chr11	8674833	8674934
chr11	8680063	8680064	-	Predicted	LINE|L2|L2c	ENSG00000166436.18, TRIM66		chr11	8680013	8680114
chr11	8766669	8766712	-	Annotated	DNA|DNA|MER126	ENSG00000166444.19, DENND2B	ENST00000532734.5, ENST00000626808.2, ENST00000526221.5, ENST00000527930.5	chr11	8766640	8766741
chr11	88373238	88373239	+	Predicted	LINE|L1|L1MCc	ENSG00000288018.3, ENSG00000288018		chr11	88373187	88373288
chr11	89220331	89220332	-	Predicted	LTR|ERVL-MaLR|MSTA	ENSG00000168959.15, GRM5		chr11	89220281	89220382
chr11	8965602	8965603	-	Predicted	SINE|Alu|AluY	ENSG00000175348.11, TMEM9B		chr11	8965552	8965653
chr11	8966541	8966543	+	Predicted	DNA|hAT-Charlie|MER33	ENSG00000254860.7, TMEM9B-AS1		chr11	8966490	8966592
chr11	90167929	90167962	+	Predicted	LTR|ERV1|LTR12C	ENSG00000077616.11, NAALAD2		chr11	90167894	90167995
chr11	90209477	90209478	-	Annotated	LINE|L2|L2a	ENSG00000110172.12, CHORDC1	ENST00000529726.1	chr11	90209427	90209528
chr11	90251160	90251233	+	Annotated	LTR|ERVL-MaLR|MSTA	ENSG00000261645.7, DISC1FP1	ENST00000649150.1, ENST00000562245.5, NR_104190.1	chr11	90251145	90251246
chr11	90489276	90489311	+	Annotated	LTR|ERVL-MaLR|THE1B	ENSG00000261645.7, DISC1FP1	ENST00000562678.5	chr11	90489242	90489343
chr11	90491719	90491733	+	Annotated	LTR|ERVL-MaLR|THE1B	ENSG00000261645.7, DISC1FP1	ENST00000563681.1, ENST00000670926.1	chr11	90491674	90491776
chr11	9138113	9138114	-	Annotated	LINE|L2|L2b	ENSG00000175356.14, SCUBE2	ENST00000534295.1	chr11	9138063	9138164
chr11	9140248	9140249	-	Predicted	SINE|MIR|MIR	ENSG00000184014.9, DENND5A		chr11	9140198	9140299
chr11	92963879	92963880	+	Predicted	LTR|ERVL|MER21C	ENSG00000254874.1, ENSG00000254874		chr11	92963828	92963929
chr11	93118460	93118461	-	Predicted	LTR|ERVL-MaLR|MLT1A1	ENSG00000242807.1, RPL26P31		chr11	93118410	93118511
chr11	94201403	94201404	+	Annotated	LTR|ERVL-MaLR|MLT1I	ENSG00000250519.7, ENSG00000250519	ENST00000663963.1	chr11	94201352	94201453
chr11	94202398	94202399	+	Predicted	SINE|MIR|MIR	ENSG00000250519.7, ENSG00000250519		chr11	94202347	94202448
chr11	94638038	94638046	+	Annotated	LINE|L2|L2c	ENSG00000233536.2, ENSG00000255666.7, ENSG00000233536, LINC02700	ENST00000438416.2, ENST00000648581.1	chr11	94637990	94638092
chr11	94650324	94650325	+	Annotated	LTR|ERV1|MER51B	ENSG00000288789.2, ENSG00000288789	ENST00000693361.2	chr11	94650273	94650374
chr11	94650475	94650476	+	Predicted	LTR|ERV1|MER51B	ENSG00000255666.7, LINC02700		chr11	94650424	94650525
chr11	94925520	94925521	-	Annotated	LTR|ERVL-MaLR|THE1D	ENSG00000256469.1, ENSG00000256469	ENST00000545958.1	chr11	94925470	94925571
chr11	94975655	94975656	+	Predicted	LINE|L2|L2a	ENSG00000186280.7, KDM4D		chr11	94975604	94975705
chr11	9576231	9576232	+	Predicted	LINE|CR1|L3	ENSG00000166483.12, WEE1		chr11	9576180	9576281
chr11	95920422	95920423	-	Predicted	SINE|Alu|AluSz6	ENSG00000087053.20, MTMR2		chr11	95920372	95920473
chr11	96359639	96359640	-	Annotated	LINE|L2|L2a	ENSG00000149231.16, CCDC82	ENST00000681899.1	chr11	96359589	96359690
chr11	96589753	96589754	+	Predicted	LTR|ERV1|HERVH-int	ENSG00000254587.2, ENSG00000254587		chr11	96589702	96589803
chr11	9775645	9775732	+	Annotated	LTR|ERVL|MER21C	ENSG00000246273.9, SBF2-AS1	ENST00000525636.5, ENST00000702946.1, ENST00000534671.1	chr11	9775637	9775738
chr11	99613330	99613331	+	Predicted	LTR|ERVL-MaLR|THE1C	ENSG00000149972.12, CNTN5		chr11	99613279	99613380
chr12	10030605	10030623	-	Annotated	LTR|ERV1|MER52C	ENSG00000256803.1, ENSG00000256803	ENST00000544225.1, NR_169587.1, NR_120484.1	chr12	10030563	10030665
chr12	100410621	100410622	+	Annotated	SINE|Alu|AluSx1	ENSG00000179520.11, SLC17A8	ENST00000552697.1	chr12	100410570	100410671
chr12	100560286	100560287	+	Predicted	LTR|ERV1|LTR12C	ENSG00000012504.15, NR1H4		chr12	100560235	100560336
chr12	101651045	101651046	-	Predicted	DNA|TcMar-Tigger|Tigger9b	ENSG00000257514.5, ENSG00000257514		chr12	101650995	101651096
chr12	101962389	101962414	-	Annotated	LTR|ERVL-MaLR|MLT1A1	ENSG00000258308.6, ENSG00000258308	ENST00000655973.1, ENST00000550307.5, ENST00000547004.1	chr12	101962351	101962452
chr12	102315312	102315313	+	Predicted	LTR|ERV1|MER57-int	ENSG00000283052.2, LINC02456		chr12	102315261	102315362
chr12	10291250	10291290	-	Annotated	DNA|TcMar-Tigger|Tigger1	ENSG00000290036.1, ENSG00000290036	ENST00000702735.1, ENST00000702601.1	chr12	10291219	10291321
chr12	103151834	103151856	+	Annotated	LTR|ERVL-MaLR|MLT1E3	ENSG00000257860.6, C12orf42-AS1	ENST00000652849.1, ENST00000658970.1, ENST00000547418.5, ENST00000552759.1, NR_126333.1	chr12	103151793	103151895
chr12	10361115	10361116	-	Annotated	LTR|ERV1|LTR9B		NR_170218.1, NR_170217.1	chr12	10361065	10361166
chr12	10363638	10363655	+	Annotated	LTR|ERV1|LTR15	ENSG00000245648.2, KLRK1-AS1	ENST00000663376.1	chr12	10363595	10363796
chr12	10363707	10363785	+	Annotated	LTR|ERV1|LTR15	ENSG00000245648.2, KLRK1-AS1	ENST00000665123.1, ENST00000666750.1, ENST00000500682.1, NR_120430.1	chr12	10363595	10363796
chr12	10363876	10363877	+	Predicted	LTR|ERV1|HERV15-int	ENSG00000245648.2, KLRK1-AS1		chr12	10363825	10363926
chr12	10368311	10368324	+	Annotated	LTR|ERV1|LTR15	ENSG00000245648.2, KLRK1-AS1	ENST00000654540.1, ENST00000671087.1	chr12	10368266	10368367
chr12	103835957	103835959	-	Predicted	LTR|ERVL-MaLR|THE1A	ENSG00000111696.12, NT5DC3		chr12	103835907	103836009
chr12	104286682	104286683	+	Annotated	DNA|hAT-Charlie|MER5B	ENSG00000198431.18, TXNRD1	ENST00000503506.6	chr12	104286631	104286732
chr12	104588848	104588849	+	Annotated	LINE|L1|L1MB3	ENSG00000171310.11, CHST11	ENST00000549016.1	chr12	104588797	104588898
chr12	104858838	104858839	+	Annotated	DNA|TcMar-Tigger|UCON55	ENSG00000286410.1, ENSG00000286410	ENST00000671114.1	chr12	104858787	104858888
chr12	104951527	104951528	-	Annotated	DNA|DNA|UCON78	ENSG00000136052.10, SLC41A2	ENST00000411411.1	chr12	104951477	104951578
chr12	105395633	105395634	+	Predicted	DNA|hAT-Charlie|Charlie15b	ENSG00000235162.9, C12orf75		chr12	105395582	105395683
chr12	10553320	10553404	+	Annotated	LTR|ERV1|MER51A	ENSG00000256039.4, LINC02446	ENST00000544591.2, ENST00000652990.1, ENST00000702299.1, ENST00000702593.1, NR_146455.1, NR_146456.1	chr12	10553310	10553412
chr12	105762150	105762151	+	Annotated	LTR|ERVL-MaLR|MLT1A1	ENSG00000289387.1, ENSG00000289387	ENST00000686221.2, ENST00000686852.1	chr12	105762099	105762200
chr12	106684808	106684809	+	Annotated	LINE|CR1|L3	ENSG00000111783.13, RFX4	ENST00000552917.1	chr12	106684757	106684858
chr12	106900734	106900735	-	Predicted	SINE|Alu|AluSp	ENSG00000257119.1, ENSG00000287957.1, EEF1B2P4, ENSG00000287957		chr12	106900684	106900785
chr12	10775866	10775867	+	Predicted	LINE|L2|L2a	ENSG00000256888.6, LINC02366		chr12	10775815	10775916
chr12	108317916	108317917	-	Annotated	LINE|L1|L1ME4b	ENSG00000174600.14, CMKLR1	ENST00000549466.1	chr12	108317866	108317967
chr12	108473688	108473689	-	Annotated	LTR|ERVL-MaLR|MLT1I	ENSG00000247213.7, LINC01498	ENST00000551889.1, NR_120483.1	chr12	108473638	108473739
chr12	109478080	109478082	+	Predicted	SINE|MIR|MIRb	ENSG00000151148.14, UBE3B		chr12	109478029	109478131
chr12	109574628	109574754	+	Predicted	SINE|MIR|MIR3	ENSG00000110921.14, MVK		chr12	109574627	109574753
chr12	109591242	109591243	+	Predicted	DNA|hAT-Ac|OldhAT1	ENSG00000110921.14, MVK		chr12	109591191	109591292
chr12	109966013	109966014	-	Predicted	SINE|Alu|AluSg4	ENSG00000139436.22, GIT2		chr12	109965963	109966064
chr12	110000085	110000086	-	Predicted	SINE|MIR|MIR	ENSG00000139436.22, GIT2		chr12	110000035	110000136
chr12	110059163	110059164	-	Predicted	LINE|L1|L1M4	ENSG00000174456.16, ENSG00000286220.2, C12orf76, ENSG00000286220		chr12	110059113	110059214
chr12	110634397	110634398	+	Predicted	SINE|Alu|AluSz	ENSG00000204852.17, TCTN1		chr12	110634346	110634447
chr12	110936552	110936626	+	Annotated	LTR|ERVL-MaLR|THE1D	ENSG00000185847.9, LINC01405	ENST00000654512.1, ENST00000666099.3, ENST00000553177.7, ENST00000658709.1, ENST00000686735.2, ENST00000691467.1, ENST00000691265.1, ENST00000548368.6, ENST00000657482.1, ENST00000547607.2, ENST00000331096.2, NR_036513.1	chr12	110936537	110936639
chr12	111760	111761	-	Annotated	LTR|ERV1|HERVP71A-int		NR_184284.1	chr12	111710	111900
chr12	111849	111850	-	Annotated	LTR|ERV1|LTR71B	ENSG00000256948.1, ENSG00000256948	ENST00000540226.1	chr12	111710	111900
chr12	112570380	112570427	+	Annotated	LTR|ERVL-MaLR|MLT1K	ENSG00000089169.15, RPH3A	ENST00000549736.5, ENST00000548197.5	chr12	112570352	112570453
chr12	113186186	113186187	+	Predicted	SINE|MIR|MIRb	ENSG00000139405.16, RITA1		chr12	113186135	113186236
chr12	113773650	113773726	-	Annotated	LTR|ERVL-MaLR|MLT1K	ENSG00000249550.8, LINC01234	ENST00000661760.1, ENST00000550905.5, ENST00000663699.1, ENST00000669504.1, ENST00000661033.2, ENST00000669851.1, ENST00000655514.1, ENST00000662465.1, ENST00000659032.1, ENST00000547963.1, ENST00000550223.6, ENST00000657279.2, ENST00000654810.1, ENST00000510694.3, ENST00000662051.1, NR_110026.1, NR_110025.1	chr12	113773637	113773739
chr12	114713742	114713743	+	Predicted	LTR|ERVL-MaLR|MLT1H	ENSG00000257817.2, TBX3-AS1		chr12	114713691	114713792
chr12	114735254	114735262	+	Annotated	DNA|hAT-Charlie|MER5A	ENSG00000257817.2, TBX3-AS1	ENST00000671588.1, ENST00000667467.1	chr12	114735206	114735308
chr12	11486631	11486708	-	Annotated	LTR|ERV1|MER110A	ENSG00000255790.6, ENSG00000255790	ENST00000538349.5, ENST00000542062.5, ENST00000653546.1, ENST00000540635.1, NR_148969.1	chr12	11486619	11486720
chr12	115918889	115918890	-	Predicted	LTR|ERVL-MaLR|THE1D	ENSG00000257683.1, LINC02463		chr12	115918839	115918940
chr12	116661545	116661583	+	Annotated	LTR|ERV1|LTR12C	ENSG00000257883.1, ENSG00000257883	ENST00000546835.1	chr12	116661512	116661614
chr12	117098654	117098655	-	Annotated	SINE|MIR|MIRb	ENSG00000088992.18, TESC	ENST00000552139.1	chr12	117098604	117098705
chr12	117674465	117674466	-	Predicted	LINE|L1|L1MB5	ENSG00000171435.14, KSR2		chr12	117674415	117674516
chr12	118020907	118020908	+	Predicted	LINE|CR1|L3	ENSG00000111445.14, RFC5		chr12	118020856	118020957
chr12	118126578	118126579	-	Predicted	LTR|ERVL-MaLR|MLT1F2	ENSG00000176834.14, VSIG10		chr12	118126528	118126716
chr12	118126657	118126673	-	Predicted	LTR|ERVL-MaLR|MLT1F2	ENSG00000176834.14, VSIG10		chr12	118126528	118126716
chr12	119303379	119303380	-	Annotated	LTR|ERVL-MaLR|MLT1K	ENSG00000281196.1, LINC00934	ENST00000630357.1, NR_024246.2	chr12	119303329	119303430
chr12	120018337	120018338	+	Predicted	LINE|CR1|L3	ENSG00000135127.12, BICDL1		chr12	120018286	120018387
chr12	120190508	120190577	-	Predicted	DNA|hAT-Charlie|MER20	ENSG00000089154.11, GCN1		chr12	120190492	120190593
chr12	120688310	120688311	+	Annotated	DNA|hAT-Charlie|MER5A		NM_001303627.2	chr12	120688259	120688360
chr12	120977570	120977571	+	Predicted	SINE|Alu|AluSz	ENSG00000135100.19, HNF1A		chr12	120977519	120977620
chr12	121154786	121154787	+	Predicted	SINE|tRNA-RTE|MamSINE1	ENSG00000089041.17, P2RX7		chr12	121154735	121154836
chr12	121203600	121203601	-	Predicted	LTR|ERVL-MaLR|MLT1O	ENSG00000286248.1, ENSG00000286248		chr12	121203550	121203651
chr12	121274783	121274820	-	Predicted	SINE|Alu|AluJr	ENSG00000110931.19, CAMKK2		chr12	121274751	121274852
chr12	121582269	121582278	-	Predicted	SINE|MIR|MIRb	ENSG00000089094.20, KDM2B		chr12	121582223	121582324
chr12	121664123	121664124	+	Predicted	LTR|ERVL-MaLR|MLT1K	ENSG00000286586.1, ENSG00000286586		chr12	121664072	121664173
chr12	121950286	121950307	+	Predicted	LINE|L1|L1MB5	ENSG00000158023.10, CFAP251		chr12	121950245	121950346
chr12	122064277	122064360	+	Annotated	LTR|ERVL-MaLR|MLT1K	ENSG00000256546.4, LINC02985	ENST00000653475.1, ENST00000423999.2	chr12	122064267	122064368
chr12	122525804	122525805	-	Predicted	SINE|Alu|AluYa5	ENSG00000033030.15, ENSG00000111011.18, ZCCHC8, RSRC2		chr12	122525754	122525855
chr12	122592818	122592819	+	Annotated	LTR|ERV1|LTR12C	ENSG00000184445.12, KNTC1	ENST00000535186.1	chr12	122592767	122592868
chr12	122973621	122973622	+	Predicted	SINE|Alu|AluY	ENSG00000256028.2, ENSG00000256028		chr12	122973570	122973671
chr12	123272227	123272334	-	Annotated	DNA|hAT-Charlie|Charlie4z	ENSG00000111328.7, CDK2AP1	ENST00000544658.5, NR_073007.2	chr12	123272227	123272334
chr12	123459558	123459572	+	Predicted	SINE|Alu|AluSx	ENSG00000184209.15, SNRNP35		chr12	123459513	123459615
chr12	123652708	123652709	+	Predicted	LINE|L1|L1M5	ENSG00000111358.14, GTF2H3		chr12	123652657	123652758
chr12	124004879	124004880	+	Predicted	DNA|hAT-Charlie|MER1A	ENSG00000179195.16, ZNF664		chr12	124004828	124004929
chr12	124152769	124152770	+	Predicted	LINE|L2|L2c	ENSG00000178882.15, RFLNA		chr12	124152718	124152819
chr12	124935859	124935895	-	Annotated	LTR|ERV1|MER65A	ENSG00000241129.3, RPL22P19	ENST00000480427.1, ENST00000392735.2	chr12	124935826	124935928
chr12	126030566	126030567	+	Predicted	LTR|ERVK|LTR22A	ENSG00000275212.3, LINC02826		chr12	126030515	126030616
chr12	126444886	126444887	+	Predicted	LTR|ERV1|LTR73	ENSG00000214043.8, LINC02347		chr12	126444835	126444936
chr12	126618180	126618181	-	Annotated	LTR|ERV1|LTR10G	ENSG00000256732.2, ENSG00000256732	ENST00000689745.1	chr12	126618130	126618231
chr12	126736875	126736876	-	Annotated	LTR|ERVL-MaLR|MLT1K	ENSG00000256128.7, LINC00944	ENST00000670633.1	chr12	126736825	126736996
chr12	126736935	126736955	-	Annotated	LTR|ERVL-MaLR|MLT1K	ENSG00000256128.7, LINC00944	ENST00000656536.1, ENST00000655370.1, ENST00000660736.1, ENST00000546117.2, ENST00000656909.1, ENST00000665131.1, ENST00000654541.1	chr12	126736825	126736996
chr12	126746332	126746333	-	Predicted	DNA|hAT-Charlie|MER113	ENSG00000256128.7, LINC00944		chr12	126746282	126746383
chr12	126772191	126772262	-	Annotated	LTR|ERV1|LTR12F	ENSG00000256128.7, LINC00944	ENST00000693472.1, ENST00000666903.1, ENST00000661743.1, ENST00000665986.1, ENST00000659581.1, ENST00000665130.1, ENST00000545508.2, ENST00000662540.1, ENST00000536517.1, NR_033878.1	chr12	126772176	126772277
chr12	126772355	126772356	-	Annotated	LTR|ERV1|LTR12F	ENSG00000256128.7, LINC00944	ENST00000542248.5	chr12	126772305	126772406
chr12	127060728	127060729	+	Predicted	LTR|ERV1|LTR1A2	ENSG00000286016.1, ENSG00000286016		chr12	127060677	127060778
chr12	127636118	127636119	-	Predicted	LTR|ERVL|MER77B	ENSG00000256022.6, LINC02411		chr12	127636068	127636169
chr12	128118112	128118141	-	Annotated	LTR|ERVL-MaLR|MLT1H1	ENSG00000256551.2, LINC02369	ENST00000658069.1, ENST00000665677.1, ENST00000540745.2, ENST00000659735.1, ENST00000664832.1, ENST00000536341.1, NR_104647.1	chr12	128118076	128118177
chr12	12875477	12875500	+	Annotated	LTR|ERV1|LTR8	ENSG00000234498.3, RPL13AP20	ENST00000459725.1, NR_003932.2	chr12	12875437	12875538
chr12	129109629	129109700	+	Annotated	LTR|ERVL-MaLR|THE1A	ENSG00000249196.6, TMEM132D-AS1	ENST00000512133.6, ENST00000542535.5, ENST00000541320.5, ENST00000510001.6, ENST00000537367.5, NR_104173.2, NR_104172.2	chr12	129109613	129109714
chr12	12927627	12927765	+	Annotated	LTR|ERV1|MER50	ENSG00000247498.11, GPRC5D-AS1	ENST00000543515.8, ENST00000545914.5, ENST00000540198.1, ENST00000660059.1, ENST00000542078.2, ENST00000536029.1, NR_149066.1, NR_149064.1, NR_149065.1, NR_149063.1, NR_149062.1, NR_149067.1	chr12	12927626	12927764
chr12	130249679	130249680	+	Annotated	LTR|ERV1|MER66A	ENSG00000259862.1, ENSG00000259862	ENST00000563922.1	chr12	130249628	130249729
chr12	130993951	130993976	-	Annotated	LTR|ERVL-MaLR|MLT1L	ENSG00000256151.1, ADGRD1-AS1	ENST00000542980.1, ENST00000536673.1, NR_131950.1, NR_131951.1	chr12	130993913	130994014
chr12	131603005	131603006	-	Predicted	LTR|ERVL-MaLR|THE1B	ENSG00000255704.1, ENSG00000255704		chr12	131602955	131603056
chr12	131900116	131900117	+	Predicted	SINE|Alu|AluSc	ENSG00000177169.10, ULK1		chr12	131900065	131900166
chr12	132457160	132457161	+	Annotated	LTR|ERVL-MaLR|MLT1D	ENSG00000256783.1, ENSG00000256783	ENST00000542627.1	chr12	132457109	132457210
chr12	132593470	132593471	-	Predicted	LINE|L1|L1MB5	ENSG00000277186.1, ENSG00000277186		chr12	132593420	132593521
chr12	132658867	132658899	-	Annotated	LINE|L1|L1ME3C	ENSG00000177084.19, POLE	ENST00000699981.1, ENST00000416953.3	chr12	132658832	132658934
chr12	132681368	132681414	-	Predicted	SINE|Alu|AluY	ENSG00000177084.19, POLE		chr12	132681340	132681442
chr12	13376674	13376745	-	Annotated	LTR|ERVL|MLT2B1	ENSG00000180861.9, LINC01559	ENST00000318426.6, ENST00000539026.1, NR_036555.1	chr12	13376659	13376760
chr12	13582031	13582032	+	Annotated	SINE|MIR|MIRb	ENSG00000287928.1, ENSG00000287928	ENST00000652867.1	chr12	13581980	13582081
chr12	1391501	1391502	-	Annotated	LINE|L1|L1MDa	ENSG00000249028.2, ENSG00000249028	ENST00000513082.2	chr12	1391451	1391552
chr12	14216590	14216591	+	Annotated	LTR|ERV1|LTR12F	ENSG00000256084.1, ENSG00000256084	ENST00000538329.1	chr12	14216539	14216640
chr12	14530124	14530152	+	Annotated	LTR|ERVL-MaLR|MLT1F1	ENSG00000255649.2, ENSG00000255649	ENST00000655882.1, ENST00000544122.1	chr12	14530086	14530188
chr12	14665649	14665656	+	Annotated	LINE|L2|L2a	ENSG00000214772.2, GUCY2C-AS1	ENST00000501178.2	chr12	14665601	14665702
chr12	15001787	15001834	+	Annotated	LINE|L2|L2a	ENSG00000255727.2, LINC01489	ENST00000542689.2, NR_120466.1	chr12	15001759	15001860
chr12	1702851	1702906	+	Predicted	LTR|ERV1|LTR49	ENSG00000006831.10, ADIPOR2		chr12	1702827	1702928
chr12	1760729	1760730	+	Annotated	DNA|TcMar-Tigger|MER44B	ENSG00000006831.10, ADIPOR2	ENST00000543456.1	chr12	1760678	1760779
chr12	18714795	18714796	+	Annotated	DNA|hAT-Charlie|MER20	ENSG00000255648.1, ENSG00000255648	ENST00000536931.1	chr12	18714744	18714845
chr12	19724435	19724436	+	Annotated	LINE|L1|L1PREC2	ENSG00000200885.1, RNU1-146P	ENST00000364015.1	chr12	19724384	19724485
chr12	19923197	19923200	+	Predicted	LTR|ERVL-MaLR|MSTB1	ENSG00000255910.2, ENSG00000255910		chr12	19923147	19923248
chr12	20127958	20127959	-	Predicted	LTR|ERVL-MaLR|MLT1J	ENSG00000256499.2, LINC02468		chr12	20127908	20128009
chr12	21324680	21324759	-	Annotated	LTR|ERV1|MER4B-int	ENSG00000084453.17, SLCO1A2	ENST00000480394.5, ENST00000463718.5, NM_001386949.1, NM_001386926.1, NM_001386952.1, NM_001386922.1, NM_001386947.1, NM_001386919.1, NM_001386920.1, NM_001386960.1, NM_001386953.1, NM_001386929.1, NM_001386927.1, NM_001386931.1, NM_001386958.1, NM_001386948.1, NM_001386951.1, NM_001386961.1, NM_001386962.1, NM_001386921.1, NM_001386908.1, NM_001386890.1, NM_001386954.1, NR_170340.1, NR_170341.1,…	chr12	21324669	21324770
chr12	21662313	21662348	+	Annotated	LTR|ERV1|LTR12C	ENSG00000256615.1, ENSG00000256615	ENST00000541860.1	chr12	21662279	21662380
chr12	22066435	22066436	-	Predicted	DNA|TcMar-Tigger|Tigger1	ENSG00000111728.11, ST8SIA1		chr12	22066385	22066486
chr12	22268604	22268613	-	Annotated	LTR|ERVL-MaLR|THE1C	ENSG00000111728.11, ST8SIA1	ENST00000545494.5, ENST00000508924.2	chr12	22268558	22268659
chr12	22699859	22699860	+	Annotated	LTR|ERVL-MaLR|MLT1A	ENSG00000256995.8, LINC02955	ENST00000413794.6	chr12	22699808	22700078
chr12	22699941	22699955	+	Annotated	LTR|ERVL-MaLR|MLT1A	ENSG00000256995.8, LINC02955	ENST00000536744.5, ENST00000629824.2	chr12	22699808	22700078
chr12	22700028	22700029	+	Annotated	LTR|ERVL-MaLR|MLT1A	ENSG00000256995.8, LINC02955	ENST00000628326.1	chr12	22699808	22700078
chr12	25953076	25953077	-	Predicted	LTR|ERV1|MER57A-int	ENSG00000246695.9, RASSF8-AS1		chr12	25953026	25953127
chr12	25956847	25956848	-	Predicted	SINE|Alu|AluSp	ENSG00000246695.9, RASSF8-AS1		chr12	25956797	25956898
chr12	25973755	25973756	+	Annotated	LTR|ERVL-MaLR|MLT1A0	ENSG00000123094.16, RASSF8	ENST00000542865.5, NM_001164747.2	chr12	25973704	25973805
chr12	26011719	26011737	+	Annotated	LTR|ERVL-MaLR|MLT1A0	ENSG00000123094.16, RASSF8	ENST00000542004.5, NM_001394100.1	chr12	26011676	26011778
chr12	26021440	26021441	+	Annotated	LINE|L1|L1MB8	ENSG00000123094.16, RASSF8	ENST00000542315.5	chr12	26021389	26021490
chr12	2740066	2740076	+	Annotated	DNA|hAT-Charlie|MER112	ENSG00000274659.4, LINC02371	ENST00000686731.2, ENST00000701181.1	chr12	2740019	2740121
chr12	27552772	27552773	-	Annotated	LTR|ERV1|MER31A	ENSG00000248100.2, ENSG00000248100	ENST00000506925.2	chr12	27552722	27552823
chr12	27704413	27704414	-	Annotated	DNA|TcMar-Tigger|Tigger3c	ENSG00000256377.6, MRPS35-DT	ENST00000536922.6	chr12	27704363	27704464
chr12	28146083	28146088	+	Annotated	LTR|ERVL-MaLR|THE1B	ENSG00000123106.11, CCDC91	ENST00000538586.5, ENST00000536154.5	chr12	28146034	28146135
chr12	28225794	28225797	+	Predicted	LTR|ERVL-MaLR|MLT1L	ENSG00000123106.11, CCDC91		chr12	28225744	28225845
chr12	28226141	28226142	+	Predicted	LTR|ERVL-MaLR|MLT1L	ENSG00000123106.11, CCDC91		chr12	28226090	28226191
chr12	28825830	28825831	-	Annotated	LTR|ERVL|MLT2B3	ENSG00000256513.1, ENSG00000256513	ENST00000537327.1	chr12	28825780	28825881
chr12	29317847	29317848	-	Annotated	SINE|MIR|MIRb	ENSG00000257176.3, ENSG00000257176	ENST00000553105.1, NR_103860.1	chr12	29317797	29317898
chr12	30086342	30086343	+	Annotated	SINE|MIR|MIRb	ENSG00000286566.1, ENSG00000286566	ENST00000653361.1	chr12	30086291	30086392
chr12	30755074	30755075	+	Annotated	LINE|L1|L1M4b	ENSG00000246331.2, ENSG00000246331	ENST00000500076.2, NR_135046.1	chr12	30755023	30755217
chr12	30755167	30755168	+	Annotated	LINE|L1|L1M4b	ENSG00000235884.4, LINC00941	ENST00000650286.1	chr12	30755023	30755217
chr12	30800535	30800536	+	Predicted	LTR|ERVL-MaLR|MSTD	ENSG00000235884.4, ENSG00000285517.1, LINC00941, ENSG00000285517		chr12	30800484	30800585
chr12	31119092	31119185	-	Annotated	LINE|L1|L1MDa	ENSG00000291250.1, ENSG00000291250	ENST00000688821.1, ENST00000692037.1, ENST00000542925.7, ENST00000702253.1, ENST00000688317.2, ENST00000391394.4	chr12	31119088	31119189
chr12	31305123	31305124	-	Predicted	LTR|ERV1|PRIMA4-int	ENSG00000139146.14, SINHCAF		chr12	31305073	31305174
chr12	31804944	31804945	-	Predicted	LTR|ERV1|LTR12C	ENSG00000252421.1, RNU6-1069P		chr12	31804894	31804995
chr12	31959099	31959100	+	Predicted	DNA|hAT-Charlie|MER5A	ENSG00000174718.12, RESF1		chr12	31959048	31959456
chr12	31959151	31959457	+	Annotated	DNA|hAT-Charlie|MER5A	ENSG00000255760.4, ENSG00000174718.12, LINC02422, RESF1	ENST00000662662.1, ENST00000687652.1, ENST00000686104.2, ENST00000541981.5, ENST00000540924.5, ENST00000312561.9, ENST00000535596.5, ENST00000397578.7, NM_018169.4	chr12	31959048	31959456
chr12	33992648	33992649	-	Predicted	SINE|Alu|AluJo	ENSG00000201624.1, ENSG00000207026.1, Y_RNA, RNU6-472P		chr12	33992598	33992699
chr12	3863957	3863960	-	Predicted	LTR|ERVL|MER77	ENSG00000111224.14, PARP11		chr12	3863908	3864009
chr12	3871579	3871603	+	Annotated	DNA|TcMar-Tigger|Tigger3a	ENSG00000256862.5, PARP11-AS1	ENST00000663241.1, ENST00000649371.1	chr12	3871539	3871641
chr12	3899017	3899054	+	Annotated	LINE|CR1|L3	ENSG00000256862.5, PARP11-AS1	ENST00000668261.1, ENST00000545357.1, NR_183433.1	chr12	3898984	3899085
chr12	3905166	3905247	+	Annotated	LTR|ERVL-MaLR|MLT1H2	ENSG00000256862.5, PARP11-AS1	ENST00000545163.3, NR_183435.1	chr12	3905155	3905256
chr12	39092682	39092683	-	Predicted	LTR|ERVL-MaLR|MLT1A	ENSG00000258144.2, LINC02406		chr12	39092632	39092733
chr12	3958639	3958644	-	Annotated	LTR|ERVL-MaLR|THE1A	ENSG00000288729.2, ENSG00000288729	ENST00000701907.1, ENST00000690597.1, ENST00000687881.1	chr12	3958591	3958692
chr12	4012902	4012904	+	Annotated	SINE|Alu|AluJb	ENSG00000256969.2, ENSG00000256969	ENST00000669712.1, ENST00000654858.1	chr12	4012851	4012953
chr12	40398664	40398665	-	Predicted	DNA|TcMar-Tigger|Tigger15a	ENSG00000258167.1, ENSG00000258167		chr12	40398614	40398715
chr12	40800243	40800244	+	Predicted	LTR|ERVL-MaLR|THE1D	ENSG00000018236.15, CNTN1		chr12	40800192	40800293
chr12	42442640	42442650	+	Annotated	LTR|ERVK|LTR22E	ENSG00000134283.18, PPHLN1	ENST00000624028.1	chr12	42442593	42442695
chr12	42445974	42445975	+	Predicted	LTR|ERVK|HERVK22-int	ENSG00000134283.18, PPHLN1		chr12	42445923	42446024
chr12	42692206	42692245	+	Annotated	LTR|ERV1|MER51A	ENSG00000257114.3, LINC02450	ENST00000662561.1, ENST00000660010.1, ENST00000550177.2, ENST00000667161.1, NR_135028.1	chr12	42692174	42692275
chr12	43759869	43759870	+	Predicted	SINE|Alu|AluSx1	ENSG00000198001.16, IRAK4		chr12	43759818	43759919
chr12	43760551	43760552	+	Predicted	LINE|L2|L2a	ENSG00000198001.16, IRAK4		chr12	43760500	43760601
chr12	43760922	43760927	+	Predicted	LINE|L2|L2a	ENSG00000198001.16, IRAK4		chr12	43760873	43760974
chr12	43771039	43771040	+	Predicted	LTR|ERVL-MaLR|MSTD	ENSG00000198001.16, IRAK4		chr12	43770988	43771089
chr12	45270463	45270464	+	Predicted	LINE|L2|L2c	ENSG00000177119.17, ANO6		chr12	45270412	45270513
chr12	45292677	45292740	+	Annotated	DNA|hAT-Tip100|MamTip3	ENSG00000177119.17, ANO6	ENST00000679426.1, ENST00000441606.2, NM_001142678.2, NM_001410973.1	chr12	45292657	45292758
chr12	4545783	4545784	+	Predicted	LINE|L2|L2b	ENSG00000010219.14, ENSG00000111247.15, DYRK4, RAD51AP1		chr12	4545732	4545833
chr12	4580825	4580826	+	Predicted	LINE|RTE-X|L4_C_Mam	ENSG00000010219.14, DYRK4		chr12	4580774	4580875
chr12	46254936	46254944	-	Predicted	LTR|ERV1|MER41-int	ENSG00000111371.16, SLC38A1		chr12	46254889	46254991
chr12	46470152	46470155	+	Predicted	LTR|ERVL-MaLR|MLT1B	ENSG00000257261.7, SLC38A4-AS1		chr12	46470102	46470203
chr12	47107998	47107999	+	Predicted	SINE|MIR|MIRb	ENSG00000179715.13, PCED1B		chr12	47107947	47108048
chr12	4720101	4720102	-	Annotated	LTR|ERVK|LTR14C	ENSG00000255474.1, GAU1	ENST00000527518.1, NR_110112.1	chr12	4720051	4720152
chr12	47211943	47211944	+	Predicted	SINE|Alu|AluYa5	ENSG00000179715.13, PCED1B		chr12	47211892	47211993
chr12	47353754	47353769	+	Annotated	SINE|Alu|AluJb	ENSG00000257924.1, LINC02416	ENST00000550019.1, NR_183615.1	chr12	47353710	47353811
chr12	47719148	47719149	+	Predicted	DNA|TcMar-Tigger|Tigger16a	ENSG00000257433.8, RPAP3-DT		chr12	47719097	47719198
chr12	47719601	47719602	+	Predicted	LTR|ERVL-MaLR|THE1B	ENSG00000257433.8, RPAP3-DT	ENST00000552133.1	chr12	47719550	47719651
chr12	47831349	47831376	+	Annotated	LINE|L1|L1M5	ENSG00000257488.5, LINC02354	ENST00000550909.1, ENST00000550720.5, ENST00000548564.1	chr12	47831311	47831412
chr12	48489303	48489305	+	Predicted	DNA|hAT-Tip100|MamTip3	ENSG00000177627.11, C12orf54		chr12	48489252	48489354
chr12	48784690	48784691	-	Predicted	SINE|Alu|AluYh3	ENSG00000174233.12, ADCY6		chr12	48784640	48784741
chr12	48918144	48918145	+	Annotated	DNA|hAT-Charlie|MER102b	ENSG00000139537.11, CCDC65	ENST00000552188.1	chr12	48918093	48918194
chr12	48926246	48926272	-	Predicted	SINE|Alu|AluSx1	ENSG00000134285.11, ENSG00000272822.2, FKBP11, ENSG00000272822		chr12	48926208	48926310
chr12	48928791	48928841	-	Predicted	SINE|Alu|AluY	ENSG00000272822.2, ENSG00000272822		chr12	48928765	48928867
chr12	48929050	48929051	-	Predicted	SINE|Alu|AluY	ENSG00000272822.2, ENSG00000272822		chr12	48929000	48929101
chr12	49053827	49053828	-	Predicted	LINE|L2|L2a	ENSG00000167548.18, KMT2D		chr12	49053777	49053878
chr12	49715382	49715383	+	Predicted	LINE|L2|L2c	ENSG00000139644.13, TMBIM6		chr12	49715331	49715432
chr12	49871199	49871202	-	Predicted	SINE|MIR|MIR	ENSG00000135472.9, FAIM2		chr12	49871150	49871251
chr12	49902408	49902409	+	Predicted	LINE|CR1|L3b	ENSG00000257771.6, LINC02395		chr12	49902357	49902458
chr12	50763459	50763460	+	Annotated	SINE|Alu|AluJo		NM_001412969.1, NM_001412963.1, NM_001412970.1	chr12	50763408	50763509
chr12	51382509	51382510	-	Predicted	LINE|L2|L2b	ENSG00000139629.16, GALNT6		chr12	51382459	51382560
chr12	51469069	51469070	+	Annotated	LINE|L2|L2b	ENSG00000050438.17, SLC4A8	ENST00000546663.1	chr12	51469018	51469119
chr12	53173850	53173880	-	Predicted	LINE|L1|L1MB7	ENSG00000139631.20, CSAD		chr12	53173814	53173916
chr12	53176319	53176320	+	Predicted	SINE|Alu|AluSq2	ENSG00000139651.11, ZNF740		chr12	53176268	53176369
chr12	53176675	53176749	-	Predicted	SINE|Alu|AluJr	ENSG00000139631.20, CSAD		chr12	53176661	53176763
chr12	53178029	53178031	+	Predicted	LINE|L1|L1ME3G	ENSG00000139651.11, ZNF740		chr12	53177978	53178080
chr12	53178864	53178865	+	Predicted	LINE|L1|L1ME3G	ENSG00000139651.11, ZNF740		chr12	53178813	53178914
chr12	53428505	53428506	+	Predicted	SINE|MIR|MIR	ENSG00000135409.11, AMHR2		chr12	53428454	53428555
chr12	54187902	54187906	-	Annotated	LINE|L2|L2c	ENSG00000123415.16, SMUG1	ENST00000505662.1	chr12	54187853	54187955
chr12	54830518	54830520	+	Annotated	LTR|ERV1|MER31-int	ENSG00000172551.12, MUCL1	ENST00000652289.1, ENST00000547990.1	chr12	54830467	54830569
chr12	54956807	54956808	-	Predicted	LTR|ERVL-MaLR|MSTD	ENSG00000135426.16, TESPA1		chr12	54956757	54956858
chr12	54973929	54973930	-	Annotated	SINE|MIR|MIRc	ENSG00000135426.16, TESPA1	ENST00000524622.5	chr12	54973879	54973980
chr12	55414954	55415160	-	Predicted	LINE|L1|L1PA14	ENSG00000179899.8, PHC1P1		chr12	55414954	55415160
chr12	55716694	55716695	+	Predicted	SINE|MIR|MIR3	ENSG00000135441.8, BLOC1S1		chr12	55716643	55716744
chr12	55930384	55930385	-	Predicted	SINE|Alu|AluSc8	ENSG00000170473.17, PYM1		chr12	55930334	55930435
chr12	56157319	56157358	+	Annotated	SINE|Alu|AluSq2	ENSG00000196465.11, MYL6B	ENST00000550550.5	chr12	56157287	56157388
chr12	56266437	56266438	+	Predicted	LTR|ERVL|MLT2A2	ENSG00000135469.14, COQ10A		chr12	56266386	56266487
chr12	56555442	56555443	+	Predicted	SINE|Alu|AluSp	ENSG00000076067.13, RBMS2		chr12	56555391	56555492
chr12	56727354	56727355	-	Predicted	SINE|Alu|AluSx1	ENSG00000196531.14, ENSG00000285625.1, NACA, ENSG00000285625		chr12	56727304	56727405
chr12	57050764	57050765	-	Annotated	SINE|MIR|MIRc	ENSG00000166866.13, MYO1A	ENST00000442789.6	chr12	57050714	57050815
chr12	57305663	57305664	-	Predicted	LINE|L2|L2c	ENSG00000179912.21, R3HDM2		chr12	57305613	57305714
chr12	57404081	57404082	-	Predicted	SINE|Alu|AluSp	ENSG00000179912.21, R3HDM2		chr12	57404031	57404132
chr12	57486696	57486714	+	Predicted	SINE|Alu|AluY	ENSG00000166986.15, MARS1		chr12	57486653	57486755
chr12	57487852	57487854	+	Predicted	SINE|Alu|AluSx	ENSG00000166986.15, MARS1		chr12	57487801	57487903
chr12	57894166	57894167	-	Annotated	SINE|MIR|MIR3	ENSG00000245651.3, ENSG00000245651	ENST00000667373.1	chr12	57894116	57894217
chr12	58098012	58098013	-	Annotated	LTR|ERVL|MER21C	ENSG00000279134.1, ENSG00000279134	ENST00000623600.1	chr12	58097962	58098063
chr12	58781701	58781747	-	Annotated	LTR|ERVL|MER70B	ENSG00000257259.3, LINC02388	ENST00000648243.1, ENST00000550678.1, ENST00000668012.1, ENST00000670826.1, ENST00000552201.1, NR_120452.1	chr12	58781673	58781775
chr12	59102144	59102157	+	Annotated	LTR|ERV1|HERVH-int	ENSG00000286351.2, ENSG00000286351	ENST00000690337.1, ENST00000687666.1	chr12	59102099	59102200
chr12	62048309	62048311	-	Predicted	LTR|ERVL-MaLR|THE1C	ENSG00000198673.11, TAFA2		chr12	62048259	62048361
chr12	63002469	63002470	+	Annotated	LINE|L1|L1P3	ENSG00000257779.1, ENSG00000257779	ENST00000546650.1	chr12	63002418	63002519
chr12	6350024	6350025	-	Predicted	SINE|Alu|AluY	ENSG00000111319.13, SCNN1A		chr12	6349974	6350075
chr12	64124815	64124816	-	Predicted	LINE|L1|L1MD2	ENSG00000287618.1, ENSG00000287618		chr12	64124765	64124866
chr12	64130538	64130539	-	Annotated	LTR|ERVL|HERVL-int	ENSG00000287618.1, ENSG00000287618	ENST00000658485.1	chr12	64130488	64130589
chr12	64293369	64293383	-	Annotated	LINE|L1|L1PA2	ENSG00000185306.13, C12orf56	ENST00000536975.5, ENST00000542397.5	chr12	64293325	64293427
chr12	643535	643685	-	Annotated	SINE|MIR|MIRb	ENSG00000171840.13, NINJ2	ENST00000542920.1, ENST00000433832.2, ENST00000537416.1, NM_001367996.1, NM_001294346.2, NR_160428.1	chr12	643535	643685
chr12	64883394	64883395	+	Annotated	LTR|ERVL-MaLR|MLT1K	ENSG00000255693.3, LINC02389	ENST00000535058.1	chr12	64883343	64883444
chr12	64883703	64883807	+	Annotated	LTR|Gypsy?|LTR88b	ENSG00000255693.3, LINC02389	ENST00000661071.1, ENST00000655129.1, ENST00000662789.1, ENST00000667999.1, ENST00000653818.1, ENST00000665647.1, ENST00000671328.1, ENST00000649369.1, ENST00000653132.1, ENST00000540024.1, ENST00000661511.1, NR_033988.1	chr12	64883702	64883806
chr12	6493586	6493718	-	Annotated	SINE|MIR|MIRb	ENSG00000111639.8, MRPL51	ENST00000543959.5	chr12	6493586	6493718
chr12	65642141	65642198	-	Annotated	LTR|ERVL-MaLR|MLT1J	ENSG00000250748.6, MSRB3-AS1	ENST00000537250.5, ENST00000535315.5, ENST00000546198.5, ENST00000537298.5	chr12	65642119	65642220
chr12	65642361	65642372	-	Annotated	LTR|ERVL-MaLR|MLT1J	ENSG00000250748.6, MSRB3-AS1	ENST00000539653.5, ENST00000544557.1, NR_120431.1, NR_120432.1, NR_120433.1, NR_120434.1	chr12	65642316	65642417
chr12	65775879	65775880	-	Predicted	LTR|ERVL-MaLR|MLT1J	ENSG00000241749.4, RPSAP52		chr12	65775829	65775930
chr12	65794560	65794582	+	Predicted	SINE|Alu|AluYe5	ENSG00000174099.12, MSRB3		chr12	65794519	65794621
chr12	65814569	65814570	+	Predicted	SINE|Alu|AluY	ENSG00000149948.14, ENSG00000174099.12, HMGA2, MSRB3		chr12	65814518	65814619
chr12	65836118	65836142	+	Predicted	SINE|Alu|AluY	ENSG00000149948.14, ENSG00000174099.12, HMGA2, MSRB3		chr12	65836078	65836180
chr12	66484161	66484162	-	Predicted	LINE|L1|L1ME3A	ENSG00000155974.14, GRIP1		chr12	66484111	66484212
chr12	67443105	67443106	+	Annotated	LTR|ERVL-MaLR|THE1D	ENSG00000203585.4, LINC02408	ENST00000650195.1	chr12	67443054	67443155
chr12	67718541	67718542	-	Predicted	LTR|ERV1|LTR12C	ENSG00000255970.1, LINC02421		chr12	67718491	67718592
chr12	67718672	67718673	-	Predicted	LTR|ERV1|LTR12C	ENSG00000255970.1, LINC02421		chr12	67718622	67718723
chr12	67729474	67729475	-	Annotated	LTR|ERVL-MaLR|MSTC	ENSG00000255970.1, LINC02421	ENST00000542219.1, NR_110063.1	chr12	67729424	67729525
chr12	68442215	68442216	-	Annotated	LTR|ERVL-MaLR|THE1A	ENSG00000251301.8, LINC02384	ENST00000546086.1	chr12	68442165	68442266
chr12	68624672	68624673	+	Predicted	SINE|Alu|AluSz	ENSG00000127314.18, RAP1B		chr12	68624621	68624722
chr12	6882197	6882198	+	Predicted	SINE|Alu|AluJr	ENSG00000010626.15, ENSG00000240370.6, LRRC23, RPL13P5		chr12	6882146	6882247
chr12	6917582	6917583	+	Predicted	DNA|hAT-Ac|OldhAT1	ENSG00000111674.9, ENO2		chr12	6917531	6917632
chr12	69249237	69249238	+	Predicted	SINE|Alu|AluYf1	ENSG00000111605.18, CPSF6		chr12	69249186	69249287
chr12	69486203	69486204	+	Predicted	DNA|TcMar-Tigger|Tigger1	ENSG00000166225.9, FRS2		chr12	69486152	69486253
chr12	70180338	70180339	+	Annotated	LTR|ERVL|MLT2B2	ENSG00000257139.1, LINC02821	ENST00000552324.1	chr12	70180287	70180388
chr12	70201224	70201228	+	Predicted	Retroposon|SVA|SVA_E	ENSG00000257139.1, LINC02821		chr12	70201174	70201276
chr12	70327507	70327508	+	Annotated	SINE|MIR|MIR3	ENSG00000111596.14, CNOT2	ENST00000547149.5, ENST00000548230.1	chr12	70327456	70327557
chr12	70468072	70468127	+	Annotated	LTR|ERV1|MER61A	ENSG00000258168.6, ENSG00000258168	ENST00000549460.5, ENST00000667427.1, ENST00000548687.5, ENST00000548924.5, ENST00000549616.5, ENST00000549359.5, ENST00000667308.1	chr12	70468048	70468245
chr12	70468195	70468196	+	Annotated	LTR|ERV1|MER61A	ENSG00000258168.6, ENSG00000258168	ENST00000551438.5	chr12	70468048	70468245
chr12	70908483	70908485	-	Predicted	LTR|ERVL-MaLR|THE1C	ENSG00000153233.13, PTPRR		chr12	70908433	70908535
chr12	71021938	71021939	-	Predicted	LTR|ERVL-MaLR|THE1C	ENSG00000257265.1, ENSG00000257265		chr12	71021888	71021989
chr12	7106914	7106915	+	Predicted	LINE|L1|HAL1	ENSG00000139182.15, ENSG00000205885.8, CLSTN3, C1RL-AS1		chr12	7106863	7106964
chr12	7111478	7111479	+	Predicted	SINE|Alu|AluJb	ENSG00000205885.8, C1RL-AS1		chr12	7111427	7111528
chr12	7112008	7112009	+	Predicted	DNA|hAT-Charlie|MER1A	ENSG00000205885.8, C1RL-AS1		chr12	7111957	7112058
chr12	7115131	7115132	+	Predicted	LINE|L2|L2b	ENSG00000139182.15, CLSTN3		chr12	7115080	7115181
chr12	71594403	71594404	-	Annotated	LTR|ERVL|LTR79	ENSG00000257761.3, ENSG00000257761	ENST00000660105.1	chr12	71594353	71594454
chr12	71667724	71667725	-	Annotated	DNA|hAT-Blackjack|MER63B	ENSG00000133858.17, ZFC3H1	ENST00000550712.1	chr12	71667674	71667775
chr12	71710373	71710374	-	Annotated	LTR|ERV1|LTR78	ENSG00000257515.1, ENSG00000257515	ENST00000549710.1	chr12	71710323	71710424
chr12	71913360	71913361	+	Annotated	LINE|L2|L2	ENSG00000121749.16, TBC1D15	ENST00000546450.1	chr12	71913309	71913410
chr12	72057376	72057377	-	Annotated	DNA|TcMar-Tigger|Tigger13a	ENSG00000258115.1, ENSG00000258115	ENST00000548885.1	chr12	72057326	72057427
chr12	72186086	72186087	+	Predicted	LTR|ERV1|LTR12C	ENSG00000072657.10, TRHDE		chr12	72186035	72186136
chr12	73758657	73758658	+	Annotated	DNA|hAT-Charlie|Charlie1a	ENSG00000257750.2, LINC02445	ENST00000664550.1	chr12	73758606	73758707
chr12	73945780	73945787	-	Predicted	LTR|ERVL-MaLR|MLT1E2	ENSG00000251138.7, LINC02882		chr12	73945733	73945834
chr12	74157884	74157885	-	Predicted	LINE|L1|L1MDa	ENSG00000251138.7, LINC02882		chr12	74157834	74157935
chr12	74285946	74285947	-	Predicted	LTR|ERVL-MaLR|MLT1G3	ENSG00000251138.7, LINC02882		chr12	74285896	74285997
chr12	74402063	74402082	-	Annotated	LTR|ERVL-MaLR|MLT1B	ENSG00000251138.7, LINC02882	ENST00000658833.1, ENST00000670573.1	chr12	74402022	74402190
chr12	74402139	74402140	-	Annotated	LTR|ERVL-MaLR|MLT1B	ENSG00000251138.7, LINC02882	ENST00000665895.1	chr12	74402022	74402190
chr12	7462933	7462934	-	Predicted	LTR|ERVL-MaLR|THE1C	ENSG00000177675.9, CD163L1		chr12	7462883	7462984
chr12	7493221	7493222	+	Annotated	LTR|ERVL-MaLR|MLT1J-int	ENSG00000290059.1, ENSG00000290059	ENST00000702714.1	chr12	7493170	7493271
chr12	75234740	75234741	+	Annotated	LINE|CR1|L3	ENSG00000254451.2, CAPS2-AS1	ENST00000548779.1, NR_149000.1	chr12	75234689	75234790
chr12	75662603	75662604	-	Predicted	LTR|ERVL-MaLR|THE1B	ENSG00000258077.2, ENSG00000258077		chr12	75662553	75662654
chr12	76292117	76292118	+	Predicted	LTR|ERV1|LTR7	ENSG00000257219.6, LNCOG		chr12	76292066	76292167
chr12	76549509	76549510	-	Predicted	SINE|Alu|AluSx1	ENSG00000091039.17, OSBPL8		chr12	76549459	76549560
chr12	76991854	76991855	-	Predicted	LTR|ERVL-MaLR|MLT1L	ENSG00000257199.2, ENSG00000257199		chr12	76991804	76991905
chr12	7751604	7751622	-	Annotated	LTR|ERV1|LTR12E	ENSG00000198178.11, CLEC4C	ENST00000354629.9	chr12	7751562	7751664
chr12	7787794	7787795	+	Annotated	LINE|CR1|L3	ENSG00000111704.11, NANOG	ENST00000541267.5	chr12	7787743	7787844
chr12	78477394	78477395	+	Predicted	LTR|ERV1|HERVIP10B3-int	ENSG00000258084.6, ENSG00000258084		chr12	78477343	78477444
chr12	7890801	7890802	+	Annotated	LINE|CR1|L3	ENSG00000290484.1, ENSG00000290484	ENST00000607111.2	chr12	7890750	7890851
chr12	7898266	7898267	+	Predicted	LINE|CR1|L3	ENSG00000111704.11, ENSG00000176654.13, NANOG, NANOGP1		chr12	7898215	7898316
chr12	79455459	79455460	-	Annotated	LTR|ERVL-MaLR|MLT1K	ENSG00000257894.2, ENSG00000257894	ENST00000550268.2	chr12	79455409	79455510
chr12	79540203	79540204	+	Annotated	LTR|ERV1|LTR7	ENSG00000257474.5, ENSG00000257474	ENST00000548359.1	chr12	79540152	79540253
chr12	79541723	79541724	+	Predicted	LTR|ERV1|HERVH-int	ENSG00000257474.5, ENSG00000257474		chr12	79541672	79541773
chr12	79542206	79542207	+	Annotated	LTR|ERV1|HERVH-int	ENSG00000257474.5, ENSG00000257474	ENST00000551032.5	chr12	79542155	79542256
chr12	81018480	81018481	+	Predicted	LTR|ERVL-MaLR|MLT1E1	ENSG00000111058.8, ACSS3		chr12	81018429	81018530
chr12	81270669	81270676	+	Annotated	LTR|ERVL-MaLR|MLT1C	ENSG00000257467.6, PPFIA2-AS1	ENST00000654866.1, ENST00000549161.5	chr12	81270621	81270722
chr12	81279193	81279194	+	Predicted	LTR|ERVL-MaLR|MLT1B	ENSG00000257467.6, PPFIA2-AS1	ENST00000550938.5	chr12	81279142	81279243
chr12	81378042	81378043	+	Annotated	LTR|ERVL-MaLR|MLT1C	ENSG00000258162.4, ENSG00000258162	ENST00000546936.2	chr12	81377991	81378092
chr12	83784504	83784508	-	Predicted	LTR|ERVL|MER73	ENSG00000257124.2, ENSG00000257124		chr12	83784455	83784557
chr12	8453092	8453093	-	Annotated	DNA|hAT-Ac|OldhAT1	ENSG00000288954.1, ENSG00000288954	ENST00000693495.1	chr12	8453042	8453143
chr12	85365847	85365848	+	Predicted	LTR|ERVL-MaLR|THE1B	ENSG00000257855.1, ENSG00000257855		chr12	85365796	85365897
chr12	8567600	8567613	-	Annotated	LTR|ERV1|MER52C	ENSG00000255801.2, ENSG00000255801	ENST00000542819.1, ENST00000702427.1	chr12	8567556	8567657
chr12	8567938	8567939	-	Annotated	LTR|ERV1|MER52C	ENSG00000255801.2, ENSG00000255801	ENST00000688386.1, ENST00000686360.2	chr12	8567888	8567989
chr12	8681576	8681696	+	Annotated	LTR|ERVL|MER21C	ENSG00000166532.16, RIMKLB	ENST00000538758.1, ENST00000544257.5, NR_147945.2, NR_123740.2, NM_001352267.2	chr12	8681575	8681695
chr12	87322010	87322011	-	Predicted	LTR|ERVL-MaLR|THE1D	ENSG00000242850.3, RPL23AP68		chr12	87321960	87322061
chr12	8787573	8787645	+	Predicted	LTR|ERV1|LTR12C	ENSG00000249790.3, LINC02972		chr12	8787557	8787659
chr12	8788253	8788275	+	Annotated	LTR|ERV1|LTR12C	ENSG00000249790.3, LINC02972	ENST00000656408.1, ENST00000422780.3, ENST00000654855.1, ENST00000540299.1, ENST00000514568.2	chr12	8788212	8788314
chr12	8790226	8790227	+	Predicted	LTR|ERV1|HERV9NC-int	ENSG00000249790.3, LINC02972		chr12	8790175	8790276
chr12	88382574	88382575	-	Predicted	LTR|ERV1|LOR1-int	ENSG00000289384.2, ENSG00000289384		chr12	88382524	88382625
chr12	88597949	88597950	+	Predicted	LTR|ERVL-MaLR|THE1A	ENSG00000281333.2, ENSG00000281333		chr12	88597898	88597999
chr12	89282284	89282285	-	Annotated	SINE|MIR|MIRc	ENSG00000238302.1, RNU7-120P	ENST00000459334.1	chr12	89282234	89282335
chr12	89528112	89528113	+	Predicted	LINE|L1|L1MB4	ENSG00000270344.4, POC1B-AS1		chr12	89528061	89528162
chr12	89529154	89529155	-	Predicted	SINE|Alu|AluY	ENSG00000139323.14, POC1B		chr12	89529104	89529205
chr12	90280894	90280895	+	Annotated	LTR|ERVL-MaLR|THE1C	ENSG00000258183.6, LINC02392	ENST00000549313.1	chr12	90280843	90280944
chr12	9065163	9065203	+	Annotated	LTR|ERV1|MER52D	ENSG00000245105.4, A2M-AS1	ENST00000667950.1, ENST00000670582.1, ENST00000499762.2, ENST00000648157.1, NR_026971.1, NR_137425.1, NR_137424.1	chr12	9065131	9065233
chr12	90917738	90917739	-	Predicted	LTR|ERV1|LTR60B	ENSG00000197651.4, CCER1		chr12	90917688	90917789
chr12	91634887	91634888	+	Annotated	LTR|ERV1|LTR12C	ENSG00000277738.1, ENSG00000277738	ENST00000617041.1	chr12	91634836	91634937
chr12	91989193	91989194	-	Predicted	DNA|hAT-Charlie|MER58A	ENSG00000257242.9, LINC01619		chr12	91989143	91989244
chr12	92008052	92008059	+	Annotated	DNA|hAT-Charlie|MER1A	ENSG00000286907.1, ENSG00000286907	ENST00000656874.1, ENST00000653601.1, ENST00000667437.1	chr12	92008004	92008105
chr12	92061936	92061937	-	Annotated	LTR|ERVL-MaLR|THE1B	ENSG00000257242.9, LINC01619	ENST00000689659.1	chr12	92061886	92061987
chr12	92364839	92364840	-	Predicted	DNA|hAT-Charlie|MER5B	ENSG00000277851.2, LINC02391		chr12	92364789	92364890
chr12	92432998	92432999	-	Annotated	LTR|ERVL-MaLR|MSTA		NR_144319.2	chr12	92432948	92433049
chr12	93090490	93090523	+	Annotated	SINE|MIR|MIRc	ENSG00000257746.2, ENSG00000257746	ENST00000665612.1, ENST00000551928.1	chr12	93090455	93090556
chr12	93532539	93532578	-	Predicted	LTR|ERVL-MaLR|THE1B	ENSG00000258271.1, ENSG00000258271		chr12	93532508	93532609
chr12	93545358	93545399	-	Predicted	LTR|ERV1|LOR1-int	ENSG00000246985.8, SOCS2-AS1		chr12	93545328	93545429
chr12	9367197	9367198	+	Predicted	LTR|ERV1|LTR56	ENSG00000260423.2, LINC02367		chr12	9367146	9367247
chr12	93773392	93773424	+	Predicted	LTR|ERVL-MaLR|THE1B	ENSG00000169372.13, CRADD		chr12	93773356	93773458
chr12	93815405	93815409	+	Annotated	DNA|hAT-Charlie|MER20B	ENSG00000169372.13, CRADD	ENST00000609189.1	chr12	93815355	93815457
chr12	93859320	93859321	+	Predicted	LTR|ERV1|MER39	ENSG00000169372.13, CRADD		chr12	93859269	93859370
chr12	9413826	9413827	-	Predicted	LINE|L2|L2b	ENSG00000214826.5, ENSG00000256673.1, DDX12P, ENSG00000256673		chr12	9413776	9413877
chr12	94262393	94262394	+	Predicted	SINE|MIR|MIR3	ENSG00000136040.9, PLXNC1		chr12	94262342	94262443
chr12	94277194	94277195	-	Annotated	LTR|ERVL-MaLR|MLT1A0	ENSG00000258172.1, ENSG00000258172	ENST00000550111.1	chr12	94277144	94277245
chr12	9449793	9449794	-	Predicted	LTR|ERV1|LTR12C	ENSG00000214826.5, DDX12P		chr12	9449743	9449844
chr12	95256551	95256552	+	Predicted	SINE|MIR|MIR	ENSG00000028203.19, VEZT		chr12	95256500	95256601
chr12	95551582	95551618	+	Annotated	LINE|L2|L2b	ENSG00000257150.4, PGAM1P5	ENST00000626376.2	chr12	95551548	95551650
chr12	95795657	95795658	-	Predicted	LTR|ERVL-MaLR|MLT1J	ENSG00000258343.2, SNRPF-DT		chr12	95795607	95795708
chr12	95833084	95833085	-	Predicted	LINE|L1|L1MD3	ENSG00000074527.13, ENSG00000258343.2, NTN4, SNRPF-DT		chr12	95833034	95833135
chr12	95838354	95838355	-	Predicted	LTR|ERV1|MER50	ENSG00000258343.2, SNRPF-DT		chr12	95838304	95838405
chr12	95841362	95841363	-	Predicted	Retroposon|SVA|SVA_E	ENSG00000258343.2, SNRPF-DT		chr12	95841312	95841413
chr12	9645323	9645324	+	Predicted	LTR|ERVL-MaLR|THE1B	ENSG00000069493.15, ENSG00000284634.1, CLEC2D, ENSG00000284634		chr12	9645272	9645373
chr12	9664969	9664970	+	Annotated	LTR|ERVL-MaLR|MLT1A0	ENSG00000069493.15, CLEC2D	ENST00000536355.5	chr12	9664918	9665019
chr12	9668637	9668638	+	Annotated	LINE|L1|L1MEg1	ENSG00000069493.15, CLEC2D	ENST00000487752.1	chr12	9668586	9668687
chr12	96906939	96906940	+	Predicted	LINE|L2|L2b	ENSG00000188596.11, CFAP54		chr12	96906888	96906989
chr12	9951268	9951317	+	Annotated	LTR|ERV1|LOR1-int	ENSG00000172322.14, CLEC12A	ENST00000355690.8, NM_001207010.2	chr12	9951241	9951342
chr13	100481204	100481225	-	Annotated	DNA|TcMar-Tigger|MER44C	ENSG00000234650.6, PCCA-AS1	ENST00000455958.6	chr13	100481164	100481265
chr13	100591742	100591743	-	Predicted	LTR|ERVL-MaLR|MSTA	ENSG00000134864.11, GGACT		chr13	100591692	100591793
chr13	102367398	102367399	-	Annotated	LTR|ERVL-MaLR|MLT1F	ENSG00000243319.7, FGF14-IT1	ENST00000437115.2	chr13	102367348	102367449
chr13	102845439	102845440	+	Predicted	SINE|Alu|AluJr	ENSG00000270181.3, BIVM-ERCC5		chr13	102845388	102845489
chr13	103421250	103421251	+	Annotated	SINE|MIR|MIRb	ENSG00000234551.2, LINC01309	ENST00000444795.2	chr13	103421199	103421300
chr13	105410816	105410817	+	Annotated	DNA|hAT-Charlie|Charlie1a	ENSG00000286929.1, ENSG00000286929	ENST00000652772.1	chr13	105410765	105410866
chr13	106561950	106561951	-	Annotated	LTR|ERVL|LTR75B	ENSG00000134884.15, ARGLU1	ENST00000375926.5	chr13	106561900	106562001
chr13	109201482	109201483	-	Annotated	LINE|L1|L1MEg2	ENSG00000236242.1, MYO16-AS1	ENST00000439299.1	chr13	109201432	109201533
chr13	109265091	109265092	+	Predicted	LTR|ERV1|LTR7Y	ENSG00000275216.2, ENSG00000275216		chr13	109265040	109265141
chr13	109265428	109265435	+	Predicted	LTR|ERV1|LTR7Y	ENSG00000275216.2, ENSG00000275216		chr13	109265380	109265481
chr13	109269634	109269635	+	Annotated	LTR|ERV1|HERVH-int	ENSG00000275216.2, ENSG00000275216	ENST00000618966.1	chr13	109269583	109269684
chr13	109272203	109272204	+	Annotated	LTR|ERV1|LTR9	ENSG00000275216.2, ENSG00000275216	ENST00000649017.1	chr13	109272152	109272253
chr13	110463286	110463287	-	Annotated	LTR|ERVL-MaLR|MLT1C	ENSG00000224821.5, COL4A2-AS2	ENST00000458403.2, NR_171022.1	chr13	110463236	110463337
chr13	110965704	110965705	+	Annotated	LTR|ERV1|LTR10F	ENSG00000290808.1, ENSG00000290808	ENST00000440735.2	chr13	110965653	110965754
chr13	110966027	110966028	+	Annotated	LTR|ERV1|HERVIP10F-int		NR_126378.1	chr13	110965976	110966077
chr13	112080005	112080006	+	Annotated	DNA|hAT-Charlie|MER119	ENSG00000224243.2, SOX1-OT	ENST00000671024.1	chr13	112079954	112080055
chr13	113187398	113187429	-	Annotated	LINE|L1|L1M4	ENSG00000126226.22, PCID2	ENST00000473462.5	chr13	113187363	113187464
chr13	113815610	113815647	+	Annotated	LTR|ERVL-MaLR|THE1A	ENSG00000233695.2, GAS6-AS1	ENST00000458001.2, NR_044995.2	chr13	113815577	113815678
chr13	114268335	114268336	-	Predicted	LTR|ERV1|MER51A	ENSG00000289904.1, ENSG00000289904		chr13	114268285	114268386
chr13	114268441	114268442	-	Annotated	LTR|ERV1|MER51A	ENSG00000289904.1, ENSG00000289904	ENST00000701525.1	chr13	114268391	114268492
chr13	114284095	114284096	+	Predicted	SINE|Alu|AluSg	ENSG00000169062.15, UPF3A		chr13	114284044	114284145
chr13	19113148	19113149	-	Predicted	LTR|ERV1|MER4-int	ENSG00000287861.1, ENSG00000287861		chr13	19113098	19113199
chr13	19865201	19865202	-	Predicted	DNA|hAT-Charlie|MER30	ENSG00000132950.19, ZMYM5		chr13	19865151	19865252
chr13	20832868	20832901	-	Predicted	SINE|tRNA|LFSINE_Vert	ENSG00000132953.18, XPO4		chr13	20832834	20832935
chr13	21297134	21297156	-	Annotated	LTR|ERVL-MaLR|MLT1C	ENSG00000290911.1, ENSG00000290911	ENST00000689689.1, ENST00000691149.1, NR_172130.1, NR_170120.1, NR_170119.1	chr13	21297094	21297196
chr13	22040972	22040983	+	Annotated	LTR|ERV1|LTR1A2	ENSG00000276476.4, LINC00540	ENST00000657205.1, ENST00000690279.1, ENST00000631321.1	chr13	22040926	22041027
chr13	22884163	22884164	+	Annotated	LTR|ERV1|Harlequin-int	ENSG00000262198.2, ENSG00000262198	ENST00000686188.1	chr13	22884112	22884213
chr13	23465964	23465965	+	Annotated	LINE|L2|L2b	ENSG00000232977.7, LINC00327	ENST00000656862.1	chr13	23465913	23466014
chr13	23890001	23890002	+	Predicted	LTR|ERVL-MaLR|MLT1C-int	ENSG00000205861.13, PCOTH		chr13	23889950	23890051
chr13	24925999	24926000	+	Predicted	LTR|ERVK|LTR22A	ENSG00000273628.1, ENSG00000273628		chr13	24925948	24926049
chr13	25179951	25180001	-	Annotated	LTR|ERVL-MaLR|MLT1J1	ENSG00000234056.3, LINC00463	ENST00000657426.1, ENST00000691184.1, ENST00000669952.1, NR_120428.1	chr13	25179925	25180129
chr13	25180078	25180079	-	Annotated	LTR|ERVL-MaLR|MLT1J1	ENSG00000234056.3, LINC00463	ENST00000413501.2	chr13	25179925	25180129
chr13	26222473	26222756	-	Predicted	SINE|Alu|AluJr	ENSG00000127870.17, RNF6		chr13	26222473	26222756
chr13	26222813	26222814	-	Predicted	SINE|Alu|AluJr	ENSG00000127870.17, RNF6		chr13	26222763	26222864
chr13	27125533	27125534	+	Annotated	LINE|L1|L1P2		NR_046547.1	chr13	27125482	27125583
chr13	27441077	27441078	-	Predicted	DNA|TcMar-Tigger|Tigger2a	ENSG00000122033.15, MTIF3		chr13	27441027	27441128
chr13	27680580	27680581	-	Annotated	LTR|ERVL|ERVL-E-int	ENSG00000273552.2, ENSG00000273552	ENST00000611364.2	chr13	27680530	27680631
chr13	27738708	27738709	+	Predicted	DNA|TcMar-Tigger|Tigger2	ENSG00000186184.20, POLR1D		chr13	27738657	27738758
chr13	30375776	30375777	-	Predicted	DNA|TcMar-Tigger|Tigger5b	ENSG00000238121.7, LINC00426		chr13	30375726	30375827
chr13	30743876	30743907	+	Predicted	LINE|L2|L2c	ENSG00000132965.10, ALOX5AP		chr13	30743840	30743941
chr13	30863369	30863370	+	Annotated	LTR|ERVL|MER74A	ENSG00000236094.3, LINC00545	ENST00000690833.1	chr13	30863318	30863419
chr13	30863488	30863489	+	Annotated	LTR|ERVL|MER74A	ENSG00000236094.3, LINC00545	ENST00000693404.2	chr13	30863437	30863538
chr13	30931936	30931937	-	Predicted	LTR|ERV1|LTR45C	ENSG00000224743.7, TEX26-AS1		chr13	30931886	30931987
chr13	30977622	30977623	-	Annotated	LTR|Gypsy|MamGyp-int	ENSG00000238185.1, ENSG00000238185	ENST00000433788.1	chr13	30977572	30977673
chr13	31941302	31941310	+	Predicted	LINE|L2|L2c	ENSG00000073910.23, FRY		chr13	31941254	31941356
chr13	36365731	36365732	+	Predicted	LINE|L2|L2b	ENSG00000120664.11, SPART-AS1		chr13	36365680	36365781
chr13	37000204	37000205	+	Predicted	SINE|Alu|AluY	ENSG00000120699.14, EXOSC8		chr13	37000153	37000254
chr13	37000346	37000414	+	Predicted	SINE|Alu|AluY	ENSG00000120699.14, EXOSC8		chr13	37000328	37000430
chr13	38089660	38089661	-	Predicted	LTR|ERV1|MER57A-int	ENSG00000223685.8, LINC00571		chr13	38089610	38089711
chr13	38567715	38567739	+	Annotated	LINE|L1|L1PA16	ENSG00000229437.2, LINC00366	ENST00000653597.1, ENST00000657759.1, ENST00000664797.1, NR_046999.1	chr13	38567675	38567777
chr13	39053019	39053074	+	Annotated	LTR|ERVL|MLT2A2	ENSG00000273507.7, ENSG00000273507	ENST00000663484.1, ENST00000618106.6, ENST00000661973.2, ENST00000655935.1, ENST00000701170.1, ENST00000654394.1, ENST00000668183.1, ENST00000614005.1, ENST00000655342.1	chr13	39052995	39053096
chr13	40481005	40481054	-	Annotated	LINE|L2|L2c	ENSG00000215483.12, LINC00598	ENST00000637523.1, ENST00000661694.1, ENST00000663730.1, ENST00000616706.4, ENST00000400430.6, ENST00000638163.1, NR_024507.2, NR_024506.1, NR_024505.1	chr13	40480979	40481080
chr13	40880824	40880825	-	Predicted	LTR|ERV1|HERVE-int	ENSG00000290476.1, ENSG00000290476		chr13	40880774	40880875
chr13	40881036	40881037	-	Predicted	LTR|ERV1|LTR2	ENSG00000290476.1, ENSG00000290476		chr13	40880986	40881087
chr13	41101099	41101100	-	Annotated	SINE|MIR|MIR	ENSG00000264226.1, MIR3168	ENST00000577639.1, NR_036127.1	chr13	41101049	41101150
chr13	41162264	41162265	+	Predicted	LTR|ERV1|MER4B-int	ENSG00000278390.7, ENSG00000278390		chr13	41162213	41162314
chr13	42138042	42138086	+	Annotated	LINE|CR1|L3	ENSG00000102780.17, DGKH	ENST00000628433.2, ENST00000627777.2, ENST00000626247.2, ENST00000536612.3, NM_001297429.2, NM_001204506.3, NM_001204505.3, NR_123714.2, NR_123715.2	chr13	42138012	42138114
chr13	42872743	42872744	-	Annotated	LTR|ERV1|LTR7		NR_126389.1, NR_126388.1	chr13	42872693	42872794
chr13	42992887	42992888	-	Predicted	DNA|hAT-Charlie|MER5B	ENSG00000133106.15, EPSTI1		chr13	42992837	42992938
chr13	43055407	43055424	+	Predicted	LTR|ERV1|LTR19C	ENSG00000120675.6, DNAJC15		chr13	43055364	43055465
chr13	43133140	43133141	+	Predicted	SINE|tRNA-RTE|MamSINE1	ENSG00000229928.1, LINC00400		chr13	43133089	43133190
chr13	43629463	43629477	-	Annotated	LINE|L1|L1MDa	ENSG00000287842.1, ENSG00000287842	ENST00000658176.1, NM_001127615.3	chr13	43629419	43629521
chr13	43874927	43874928	-	Predicted	LTR|ERVL|LTR84b	ENSG00000151773.13, CCDC122		chr13	43874877	43874978
chr13	45369959	45369967	+	Annotated	LINE|L2|L2a	ENSG00000170919.16, TPT1-AS1	ENST00000522845.2	chr13	45369911	45370013
chr13	45370081	45370082	+	Predicted	LINE|L2|L2a	ENSG00000170919.16, TPT1-AS1		chr13	45370030	45370131
chr13	46094854	46094855	+	Predicted	LTR|ERVL|ERV3-16A3_I-int	ENSG00000235903.11, CPB2-AS1		chr13	46094803	46094904
chr13	46852002	46852003	+	Predicted	LTR|ERVL-MaLR|MLT1D	ENSG00000224517.6, HTR2A-AS1		chr13	46851951	46852052
chr13	46852146	46852147	+	Predicted	LTR|ERVL-MaLR|MLT1D	ENSG00000224517.6, HTR2A-AS1		chr13	46852095	46852196
chr13	47946053	47946054	+	Annotated	DNA|TcMar-Tigger|MER44D	ENSG00000287456.1, ENSG00000287456	ENST00000657958.1	chr13	47946002	47946103
chr13	48095289	48095350	-	Predicted	SINE|Alu|AluY	ENSG00000136146.15, MED4		chr13	48095269	48095370
chr13	48426906	48426908	-	Annotated	LTR|ERVL-MaLR|MSTB	ENSG00000139679.16, LPAR6	ENST00000345941.2, NM_001377316.2, NM_001377317.2, NM_001162497.3	chr13	48426856	48426958
chr13	48444666	48444704	-	Annotated	LTR|ERVL|MER21A	ENSG00000139679.16, LPAR6	ENST00000465365.6, ENST00000378434.8, NM_005767.7	chr13	48444634	48444736
chr13	48580900	48580935	-	Annotated	LTR|ERVL-MaLR|THE1B	ENSG00000233610.2, LINC00462	ENST00000689307.1, NR_051983.1	chr13	48580867	48580968
chr13	48590586	48590598	-	Annotated	LTR|ERVL-MaLR|THE1D	ENSG00000233610.2, LINC00462	ENST00000689759.1, NR_170269.1, NR_170268.1, NR_170270.1	chr13	48590541	48590643
chr13	49105341	49105342	+	Predicted	LINE|L1|L1M5	ENSG00000102531.16, FNDC3A		chr13	49105290	49105391
chr13	49255840	49255841	+	Predicted	LINE|CR1|X8_LINE	ENSG00000102543.14, CDADC1		chr13	49255789	49255890
chr13	49433393	49433394	-	Predicted	LINE|CR1|L3b	ENSG00000102547.19, CAB39L		chr13	49433343	49433444
chr13	50329634	50329635	+	Annotated	LTR|ERVL-MaLR|THE1D	ENSG00000176124.15, DLEU1	ENST00000489542.6	chr13	50329583	50329684
chr13	50397419	50397420	+	Annotated	LTR|ERV1|LTR12C	ENSG00000176124.15, DLEU1	ENST00000647700.1	chr13	50397368	50397469
chr13	51080830	51080862	-	Annotated	LINE|L1|L1PA6	ENSG00000123201.14, GUCY1B2	ENST00000533288.5, ENST00000532104.1	chr13	51080795	51080897
chr13	51169581	51169582	+	Annotated	LTR|ERVL-MaLR|MSTA-int	ENSG00000289894.1, ENSG00000289894	ENST00000701431.1	chr13	51169530	51169631
chr13	51200251	51200252	-	Annotated	LTR|ERV1|LTR12	ENSG00000226792.8, C13orf42	ENST00000636098.1	chr13	51200201	51200302
chr13	51978990	51978991	-	Annotated	LTR|ERVL-MaLR|MLT1G1	ENSG00000123191.16, ATP7B	ENST00000482841.6, ENST00000673844.1	chr13	51978940	51979041
chr13	53151883	53151914	-	Annotated	LTR|ERVL|LTR41C	ENSG00000237092.2, LINC01065	ENST00000660057.1, ENST00000656207.1, ENST00000659074.1, ENST00000669246.1, ENST00000663896.1, ENST00000666982.1, ENST00000664555.1, NR_125788.1	chr13	53151848	53151949
chr13	53345211	53345212	+	Annotated	LTR|ERVL|LTR53-int	ENSG00000273919.1, ENSG00000273919	ENST00000615176.1	chr13	53345160	53345261
chr13	54132818	54132905	-	Annotated	LTR|ERV1|LTR7	ENSG00000234787.9, LINC00458	ENST00000706982.1, ENST00000706983.1, ENST00000423442.7, ENST00000706984.1, ENST00000606055.2, ENST00000706985.1, ENST00000427299.6, ENST00000607494.5, ENST00000606706.5, ENST00000451744.1, NR_108062.1, NR_108063.1	chr13	54132811	54132912
chr13	54572236	54572279	+	Predicted	LINE|L1|L1HS	ENSG00000287460.1, ENSG00000287460		chr13	54572206	54572307
chr13	54938649	54938650	+	Annotated	LTR|ERV1|LTR12	ENSG00000277047.5, ENSG00000277047	ENST00000662654.1	chr13	54938598	54938699
chr13	55179005	55179006	+	Predicted	LTR|ERVL-MaLR|THE1C-int	ENSG00000278630.1, LINC02335		chr13	55178954	55179055
chr13	55583523	55583524	-	Annotated	LTR|ERV1|HERVH-int	ENSG00000274090.1, ENSG00000274090	ENST00000617598.1	chr13	55583473	55583574
chr13	60144648	60144699	+	Annotated	LTR|ERVL-MaLR|MLT1O	ENSG00000223815.2, DIAPH3-AS2	ENST00000428656.2, NR_046540.1	chr13	60144622	60144723
chr13	60268103	60268104	-	Annotated	LTR|ERV1|LTR30		NR_047022.1	chr13	60268053	60268154
chr13	60374877	60374878	+	Predicted	SINE|Alu|AluSx1	ENSG00000083544.16, TDRD3		chr13	60374826	60374927
chr13	60410096	60410097	+	Predicted	LTR|ERVL-MaLR|THE1A	ENSG00000083544.16, TDRD3		chr13	60410045	60410146
chr13	60600986	60600987	+	Predicted	DNA|TcMar-Tigger|Tigger2a	ENSG00000225249.6, LINC00378		chr13	60600935	60601036
chr13	62732732	62732733	-	Predicted	LTR|ERVL-MaLR|THE1B	ENSG00000228669.2, LINC00448		chr13	62732682	62732783
chr13	62796677	62796714	-	Annotated	LTR|ERVL-MaLR|MLT1A0	ENSG00000228669.2, LINC00448	ENST00000656857.1, ENST00000667975.1, ENST00000438352.2, ENST00000657217.1, ENST00000658776.1, ENST00000671427.1, NR_047029.1, NR_120404.1	chr13	62796645	62796746
chr13	63397108	63397109	+	Annotated	LTR|ERV1|MER52A	ENSG00000287996.1, ENSG00000287996	ENST00000652818.1	chr13	63397057	63397158
chr13	63737933	63737934	-	Predicted	LTR|ERV1|HERVE-int	ENSG00000231061.1, LINC00395		chr13	63737883	63737984
chr13	64076010	64076044	-	Annotated	LTR|ERV1|MER52A	ENSG00000227674.3, LINC00355	ENST00000650541.1, ENST00000456627.1, ENST00000669788.1, ENST00000654282.1, NR_145420.1	chr13	64075976	64076078
chr13	65866047	65866117	+	Annotated	LTR|ERVL|ERV3-16A3_I-int	ENSG00000234767.2, LINC01052	ENST00000437777.2, ENST00000663858.1, ENST00000665754.1, NR_132362.1	chr13	65866030	65866132
chr13	69221866	69221877	+	Annotated	LTR|ERV1|LTR17	ENSG00000235221.3, LINC00383	ENST00000657223.1	chr13	69221820	69221921
chr13	69222324	69222347	+	Annotated	LTR|ERV1|LTR17	ENSG00000235221.3, LINC00383	ENST00000648574.1, ENST00000433664.1, NR_125752.1	chr13	69222284	69222385
chr13	72527959	72527960	-	Predicted	LTR|ERVL-MaLR|THE1D	ENSG00000227952.2, RPL18AP17		chr13	72527909	72528010
chr13	74552843	74552858	+	Annotated	LTR|ERVL-MaLR|MLT1J-int	ENSG00000236678.8, LINC00347	ENST00000596240.5, ENST00000451336.2, NR_034025.1, NR_034024.1	chr13	74552799	74552900
chr13	76609668	76609669	-	Annotated	LTR|ERVL-MaLR|THE1B	ENSG00000285572.2, ENSG00000285572	ENST00000653636.1	chr13	76609618	76609719
chr13	76784031	76784032	-	Predicted	LTR|ERVL-MaLR|MLT1F	ENSG00000285572.2, ENSG00000285572		chr13	76783981	76784082
chr13	76821375	76821376	-	Predicted	LTR|ERVL-MaLR|THE1C	ENSG00000285572.2, ENSG00000285572		chr13	76821325	76821426
chr13	77975526	77975539	-	Annotated	LTR|ERV1|HERVE_a-int	ENSG00000136160.17, ENSG00000233379.2, EDNRB, ENSG00000233379	ENST00000646948.1, ENST00000435281.2, NM_000115.5	chr13	77975482	77975583
chr13	78840032	78840051	-	Annotated	LTR|ERVL-MaLR|MLT1A0	ENSG00000225427.2, LINC00331	ENST00000667185.1, ENST00000671423.1, ENST00000667073.1, ENST00000653901.1, ENST00000658469.1, ENST00000670423.1, ENST00000666610.1, ENST00000655539.1, ENST00000654452.1, NR_046869.2	chr13	78839991	78840092
chr13	79505368	79505375	+	Annotated	SINE|Alu|AluJr	ENSG00000102471.16, NDFIP2	ENST00000494647.3, ENST00000703159.1	chr13	79505320	79505421
chr13	80011077	80011078	+	Annotated	LINE|L2|L2b	ENSG00000281721.1, LINC01080	ENST00000627044.1, NR_104138.1	chr13	80011026	80011127
chr13	81226982	81226983	-	Annotated	LTR|ERV1|LTR12_	ENSG00000260094.1, LINC00564	ENST00000567258.1, NR_047494.1	chr13	81226932	81227033
chr13	81250398	81250399	+	Predicted	LTR|ERVL|MLT2B3	ENSG00000229309.2, ENSG00000229309		chr13	81250347	81250448
chr13	83996173	83996174	+	Annotated	LTR|ERV1|MER61A	ENSG00000286284.1, ENSG00000286284	ENST00000670170.1	chr13	83996122	83996223
chr13	85363601	85363604	+	Annotated	LTR|ERV1|LTR12D	ENSG00000226317.3, LINC00351	ENST00000424926.2, NR_046989.1	chr13	85363551	85363652
chr13	87811231	87811232	-	Annotated	LTR|ERV1|LTR1A2	ENSG00000272046.1, ENSG00000272046	ENST00000606221.1	chr13	87811181	87811282
chr13	88540829	88540865	+	Annotated	LTR|ERVL-MaLR|MSTC-int	ENSG00000229443.2, LINC00433	ENST00000424165.1, NR_047021.1	chr13	88540795	88540897
chr13	89402398	89402399	+	Annotated	LTR|ERVL-MaLR|MSTA	ENSG00000271395.2, LINC02336	ENST00000659314.1	chr13	89402347	89402448
chr13	89414432	89414433	+	Predicted	LTR|ERVL|LTR16A1	ENSG00000271395.2, LINC02336		chr13	89414381	89414482
chr13	89550833	89550834	+	Predicted	LTR|ERV1|LTR12_	ENSG00000271395.2, LINC02336		chr13	89550782	89550883
chr13	90119640	90119641	-	Annotated	LTR|ERVL-MaLR|MLT1B	ENSG00000261446.4, LINC00559	ENST00000662619.1	chr13	90119590	90119691
chr13	92098779	92098780	+	Predicted	LTR|ERVL-MaLR|MLT1A1	ENSG00000179399.15, GPC5		chr13	92098728	92098829
chr13	92490163	92490164	+	Annotated	DNA|TcMar-Mariner|MADE1	ENSG00000263741.1, MIR548AS	ENST00000579177.1, NR_049840.1	chr13	92490112	92490213
chr13	92939037	92939038	-	Predicted	LTR|ERVL-MaLR|THE1B	ENSG00000235984.5, GPC5-AS1		chr13	92938987	92939088
chr13	93044649	93044650	+	Predicted	LTR|ERVK|LTR14B	ENSG00000232849.2, LINC00363		chr13	93044598	93044699
chr13	93305197	93305198	+	Predicted	DNA|hAT-Charlie|MER5B	ENSG00000183098.11, GPC6		chr13	93305146	93305247
chr13	95007419	95007447	-	Annotated	LTR|ERVL-MaLR|THE1C	ENSG00000287635.1, ENSG00000287635	ENST00000669430.1	chr13	95007382	95007484
chr13	95273963	95273964	+	Annotated	LTR|ERVL-MaLR|THE1B	ENSG00000289887.1, ENSG00000289887	ENST00000701353.1	chr13	95273912	95274013
chr13	95650643	95650661	-	Predicted	LTR|ERVL-MaLR|MLT1A1	ENSG00000247400.6, DNAJC3-DT		chr13	95650601	95650703
chr13	95943723	95943724	-	Predicted	LINE|L1|L1ME3F	ENSG00000102595.21, UGGT2		chr13	95943673	95943774
chr13	99432701	99432702	-	Annotated	LINE|L2|L2b	ENSG00000285448.1, ENSG00000285448	ENST00000646895.1	chr13	99432651	99432752
chr13	99446522	99446523	+	Predicted	LTR|ERV1|MER31A	ENSG00000125304.10, TM9SF2		chr13	99446471	99446572
chr13	99496217	99496218	-	Predicted	LTR|ERV1|MER51A	ENSG00000280734.3, LINC01232		chr13	99496167	99496268
chr13	99496737	99496792	-	Annotated	LTR|ERV1|MER51A	ENSG00000280734.3, LINC01232	ENST00000630421.2, ENST00000626729.2	chr13	99496714	99496815
chr13	99514215	99514216	+	Annotated	DNA|TcMar-Tigger|Tigger3c	ENSG00000125304.10, TM9SF2	ENST00000463709.1	chr13	99514164	99514265
chr14	100829611	100829653	+	Annotated	SINE|MIR|MIRb	ENSG00000214548.18, MEG3	ENST00000452514.6, ENST00000523671.7	chr14	100829580	100829682
chr14	100831428	100831482	+	Annotated	LINE|L2|L2b	ENSG00000214548.18, MEG3	ENST00000648950.1, ENST00000648512.1, ENST00000649174.1, ENST00000649161.1, ENST00000648123.1, ENST00000555928.5	chr14	100831403	100831505
chr14	100897920	100897923	+	Annotated	LINE|L1|L1ME5	ENSG00000225746.13, ENSG00000275662.1, MEG8, SNORD112	ENST00000668725.1, ENST00000638012.2, ENST00000458974.1, NR_003080.1	chr14	100897870	100897971
chr14	100910234	100910235	+	Predicted	SINE|MIR|MIRc	ENSG00000225746.13, ENSG00000258399.8, MEG8, MIR493HG		chr14	100910183	100910284
chr14	100929919	100929920	+	Annotated	LINE|L1|L1ME5	ENSG00000201700.3, SNORD113-3	ENST00000364830.3, NR_003231.1	chr14	100929868	100929969
chr14	101145694	101145695	-	Annotated	LINE|L1|L1MB7	ENSG00000277754.1, U3	ENST00000384034.2	chr14	101145644	101145745
chr14	101257332	101257333	+	Annotated	LTR|ERVL-MaLR|MLT1E3	ENSG00000258497.1, ENSG00000258497	ENST00000555328.1	chr14	101257281	101257382
chr14	101730437	101730438	+	Annotated	LTR|ERVL-MaLR|THE1B	ENSG00000258512.2, LINC00239	ENST00000556973.2, NR_026774.1	chr14	101730386	101730487
chr14	101811597	101811598	-	Predicted	SINE|Alu|AluJb	ENSG00000259088.1, ENSG00000259088		chr14	101811547	101811648
chr14	102157259	102157260	+	Annotated	SINE|Alu|AluJr	ENSG00000140153.18, WDR20	ENST00000558854.5	chr14	102157208	102157309
chr14	102508790	102508791	-	Predicted	SINE|MIR|MIR1_Amn	ENSG00000156381.9, ANKRD9		chr14	102508740	102508897
chr14	102508846	102508847	-	Predicted	SINE|MIR|MIR1_Amn	ENSG00000156381.9, ANKRD9		chr14	102508740	102508897
chr14	103331571	103331572	+	Predicted	LINE|L1|L1MA5	ENSG00000100664.11, EIF5		chr14	103331520	103331621
chr14	103331679	103331680	+	Predicted	LINE|L1|L1MA5	ENSG00000100664.11, EIF5		chr14	103331628	103331729
chr14	103444690	103444691	+	Predicted	SINE|Alu|AluY	ENSG00000075413.19, MARK3		chr14	103444639	103444740
chr14	105054441	105054442	-	Predicted	SINE|Alu|AluSx1	ENSG00000183484.12, GPR132		chr14	105054391	105054492
chr14	105242782	105242783	+	Predicted	SINE|Alu|AluJo	ENSG00000184887.14, BTBD6		chr14	105242731	105242832
chr14	105247526	105247527	-	Predicted	LINE|L1|L1M5	ENSG00000185024.18, BRF1		chr14	105247476	105247577
chr14	106466422	106466423	-	Predicted	LTR|ERVL|MER77	ENSG00000228966.2, HOMER2P1		chr14	106466372	106466473
chr14	20344794	20344795	+	Predicted	SINE|Alu|AluSz	ENSG00000129484.14, PARP2		chr14	20344743	20344844
chr14	20706940	20706941	-	Annotated	LTR|ERV1|LTR26B		NR_174964.1	chr14	20706890	20706991
chr14	20707119	20707120	-	Annotated	LTR|ERV1|LTR26B	ENSG00000258451.1, EGILA	ENST00000554286.1	chr14	20707069	20707170
chr14	21098612	21098759	-	Annotated	LINE|CR1|Plat_L3	ENSG00000165804.16, ZNF219	ENST00000360947.8, NM_016423.3	chr14	21098612	21098759
chr14	21231421	21231422	-	Annotated	SINE|Alu|AluJb	ENSG00000092199.19, HNRNPC	ENST00000557157.5	chr14	21231371	21231472
chr14	21438250	21438282	-	Predicted	SINE|Alu|AluSx1	ENSG00000100888.15, CHD8		chr14	21438215	21438317
chr14	22086368	22086438	+	Annotated	LINE|CR1|L3b	ENSG00000211803.2, TRAV23DV6	ENST00000390451.2	chr14	22086351	22086453
chr14	22491446	22491513	+	Predicted	LINE|L1|L1PA2	ENSG00000277734.8, TRAC		chr14	22491428	22491529
chr14	22496329	22496330	+	Predicted	SINE|Alu|AluSc	ENSG00000277734.8, TRAC		chr14	22496278	22496379
chr14	22504688	22504701	+	Predicted	SINE|Alu|AluY	ENSG00000277734.8, TRAC		chr14	22504643	22504744
chr14	22515080	22515081	+	Predicted	SINE|Alu|AluSx1	ENSG00000277734.8, TRAC		chr14	22515029	22515130
chr14	22909595	22909596	-	Predicted	DNA|hAT-Ac|OldhAT1	ENSG00000100461.18, RBM23		chr14	22909545	22909646
chr14	23073856	23073857	-	Predicted	SINE|Alu|AluYj4	ENSG00000100813.15, ACIN1		chr14	23073806	23073907
chr14	23200862	23200863	-	Predicted	LTR|ERV1|MER4-int	ENSG00000289968.1, ENSG00000289968		chr14	23200812	23200913
chr14	23207324	23207325	-	Annotated	LTR|ERV1|MER4-int	ENSG00000289968.1, ENSG00000289968	ENST00000702171.1	chr14	23207274	23207375
chr14	23306070	23306071	+	Predicted	LINE|L1|L1ME3G	ENSG00000129473.11, ENSG00000258643.6, BCL2L2, BCL2L2-PABPN1		chr14	23306019	23306120
chr14	23563222	23563223	-	Annotated	SINE|MIR|MIRc	ENSG00000213983.12, AP1G2	ENST00000555510.5	chr14	23563172	23563273
chr14	23636350	23636412	+	Annotated	LTR|ERV1|LTR12D	ENSG00000100867.15, DHRS2	ENST00000250383.11, ENST00000556701.5, ENST00000344777.11, NM_005794.4, NM_182908.5	chr14	23636329	23636431
chr14	24113296	24113297	+	Predicted	LINE|L1|L1HS	ENSG00000100897.18, DCAF11		chr14	24113245	24113346
chr14	24145896	24145897	-	Predicted	SINE|MIR|MIR3	ENSG00000100911.16, PSME2		chr14	24145846	24145947
chr14	24170818	24170846	+	Predicted	SINE|Alu|AluSx1	ENSG00000100918.14, REC8		chr14	24170780	24170882
chr14	24198020	24198021	-	Predicted	SINE|Alu|AluY	ENSG00000254692.1, ENSG00000259522.3, ENSG00000254692, ENSG00000259522		chr14	24197970	24198071
chr14	24198130	24198131	-	Predicted	SINE|Alu|AluY	ENSG00000254692.1, ENSG00000254692		chr14	24198080	24198181
chr14	24205316	24205317	-	Predicted	SINE|Alu|AluYa5	ENSG00000254692.1, ENSG00000254692		chr14	24205266	24205367
chr14	24211829	24211880	-	Predicted	SINE|MIR|MIR	ENSG00000254505.11, ENSG00000254692.1, ENSG00000255526.6, ENSG00000260669.2, CHMP4A, ENSG00000254692, NEDD8-MDP1, ENSG00000260669		chr14	24211804	24211905
chr14	24987972	24987975	-	Predicted	LINE|L2|L2a	ENSG00000168952.16, STXBP6		chr14	24987923	24988024
chr14	25661112	25661113	-	Predicted	LTR|ERVL|LTR16	ENSG00000257986.3, LINC02306		chr14	25661062	25661163
chr14	26127669	26127696	-	Predicted	LTR|ERVL-MaLR|MLT1A1	ENSG00000257986.3, LINC02306		chr14	26127632	26127733
chr14	27612577	27612612	+	Annotated	LTR|ERVL|LTR66	ENSG00000258548.6, LINC00645	ENST00000662039.1, ENST00000557359.6, ENST00000663380.1, ENST00000557399.1, NR_039992.2	chr14	27612543	27612644
chr14	27613319	27613320	+	Annotated	LTR|ERV1|MER4B-int	ENSG00000258548.6, LINC00645	ENST00000669384.1	chr14	27613268	27613369
chr14	28264390	28264391	+	Annotated	LINE|L1|L1PREC2	ENSG00000197358.9, BNIP3P1	ENST00000550043.1	chr14	28264339	28264440
chr14	28613622	28613623	-	Annotated	LTR|ERVL-MaLR|MLT1I	ENSG00000258175.1, LINC02300	ENST00000549742.1	chr14	28613572	28613673
chr14	28824947	28824948	-	Predicted	LINE|L1|L1MC4	ENSG00000257748.2, LINC02281		chr14	28824897	28824998
chr14	28830152	28830204	-	Annotated	SINE|Alu|AluY	ENSG00000257748.2, LINC02281	ENST00000653605.1, ENST00000549013.1	chr14	28830127	28830229
chr14	28986400	28986401	+	Predicted	LTR|ERVL-MaLR|THE1A	ENSG00000258028.3, ENSG00000258028		chr14	28986349	28986450
chr14	29607686	29607688	-	Predicted	LTR|ERVL-MaLR|MLT1E2	ENSG00000184304.17, PRKD1		chr14	29607636	29607738
chr14	30297016	30297043	-	Annotated	LTR|ERVL-MaLR|MSTA	ENSG00000248975.2, ENSG00000248975	ENST00000549360.1, ENST00000508469.2	chr14	30296979	30297080
chr14	30560835	30560836	-	Predicted	DNA|hAT-Charlie|MER5A	ENSG00000257636.6, G2E3-AS1		chr14	30560785	30560886
chr14	30598101	30598102	+	Predicted	SINE|Alu|AluSx1	ENSG00000092140.16, G2E3		chr14	30598050	30598151
chr14	30627534	30627535	+	Predicted	SINE|Alu|AluSp	ENSG00000092108.22, SCFD1		chr14	30627483	30627584
chr14	31017263	31017265	+	Predicted	SINE|Alu|AluY	ENSG00000100478.16, AP4S1		chr14	31017212	31017314
chr14	31017521	31017522	+	Predicted	DNA|TcMar-Tigger|MER2	ENSG00000100478.16, AP4S1		chr14	31017470	31017571
chr14	31022279	31022280	+	Predicted	SINE|Alu|AluY	ENSG00000100478.16, AP4S1		chr14	31022228	31022329
chr14	31208092	31208259	-	Predicted	SINE|MIR|MIRb	ENSG00000092148.14, HECTD1		chr14	31208092	31208259
chr14	31577916	31577917	+	Annotated	LINE|L2|L2c		NM_001201573.2	chr14	31577865	31577966
chr14	34876707	34876708	-	Predicted	SINE|Alu|AluSx	ENSG00000198604.11, BAZ1A		chr14	34876657	34876758
chr14	35121244	35121245	+	Predicted	SINE|Alu|AluSx4	ENSG00000100890.16, PRORP		chr14	35121193	35121294
chr14	37212231	37212232	+	Predicted	LINE|L1|L1M1	ENSG00000151338.21, MIPOL1		chr14	37212180	37212281
chr14	38190983	38190984	+	Annotated	LTR|ERV1|LTR7	ENSG00000258649.3, ENSG00000258649	ENST00000702013.1, ENST00000555655.1, ENST00000685472.1, ENST00000687886.1, ENST00000689498.1, ENST00000693073.1, ENST00000693595.1, ENST00000702131.1	chr14	38190932	38191033
chr14	38362237	38362238	+	Predicted	SINE|Alu|AluY	ENSG00000259072.2, ENSG00000259072		chr14	38362186	38362287
chr14	38948199	38948273	-	Annotated	DNA|TcMar-Tigger|Tigger2a	ENSG00000259070.9, LINC00639	ENST00000658492.1, ENST00000670347.1, ENST00000557019.6, ENST00000654295.2, ENST00000701548.1, ENST00000553932.5, ENST00000554732.5, ENST00000556116.2, ENST00000650718.1, ENST00000671669.1, ENST00000653832.1, ENST00000669541.1	chr14	38948185	38948287
chr14	39265926	39265972	+	Annotated	LINE|RTE-BovB|MamRTE1	ENSG00000150527.18, MIA2	ENST00000396165.8	chr14	39265897	39265999
chr14	39474835	39474854	+	Annotated	LTR|ERVL-MaLR|MLT1G1	ENSG00000258526.8, ENSG00000258526	ENST00000657790.1, ENST00000556620.2, ENST00000661572.1, ENST00000554328.5, ENST00000654145.1	chr14	39474793	39474894
chr14	42838849	42838850	+	Predicted	LTR|ERV1|MER50B	ENSG00000259047.1, ENSG00000259047		chr14	42838798	42838899
chr14	44132724	44132725	-	Predicted	LTR|ERVL-MaLR|MLT1D	ENSG00000258969.2, LINC02307		chr14	44132674	44132775
chr14	44386063	44386064	-	Annotated	LTR|ERV1|MER61A	ENSG00000258969.2, LINC02307	ENST00000654351.1	chr14	44386013	44386114
chr14	44508653	44508654	+	Predicted	DNA|TcMar-Tigger|Tigger1	ENSG00000258747.2, ENSG00000258747		chr14	44508602	44508703
chr14	45254024	45254025	-	Predicted	SINE|Alu|AluJb	ENSG00000129534.14, MIS18BP1		chr14	45253974	45254075
chr14	45715951	45715969	-	Annotated	LTR|ERVK|LTR3B_	ENSG00000258616.5, LINC02303	ENST00000555442.1	chr14	45715909	45716011
chr14	45891119	45891120	+	Predicted	LTR|ERVL-MaLR|THE1D	ENSG00000258700.6, LINC00871		chr14	45891068	45891169
chr14	46544356	46544357	+	Predicted	LTR|ERV1|LTR7B	ENSG00000258392.1, RPA2P1		chr14	46544305	46544406
chr14	48194174	48194175	+	Annotated	LTR|ERV1|MER50	ENSG00000286595.1, ENSG00000286595	ENST00000665334.1	chr14	48194123	48194224
chr14	48260417	48260418	-	Predicted	LTR|ERV1|HERVH-int	ENSG00000289195.1, ENSG00000289195		chr14	48260367	48260468
chr14	48260642	48260643	-	Annotated	LTR|ERV1|LTR7	ENSG00000289195.1, ENSG00000289195	ENST00000693582.1	chr14	48260592	48260693
chr14	48267958	48267959	-	Predicted	LTR|ERV1|LTR7	ENSG00000287492.1, ENSG00000289195.1, ENSG00000287492, ENSG00000289195		chr14	48267908	48268009
chr14	48491404	48491405	-	Predicted	LTR|ERVL-MaLR|THE1C	ENSG00000258751.2, ENSG00000258751		chr14	48491354	48491455
chr14	49576978	49576979	+	Predicted	SINE|Alu|AluSx1	ENSG00000276168.1, RN7SL1		chr14	49576927	49577028
chr14	50112879	50112880	-	Predicted	SINE|Alu|AluSg	ENSG00000100483.14, VCPKMT		chr14	50112829	50112930
chr14	50150701	50150726	-	Predicted	SINE|Alu|AluJb	ENSG00000214900.13, LINC01588		chr14	50150663	50150764
chr14	50151887	50151888	-	Predicted	SINE|Alu|AluJb	ENSG00000214900.13, LINC01588		chr14	50151837	50151938
chr14	50651740	50651765	-	Predicted	SINE|Alu|AluJr	ENSG00000214900.13, LINC01588		chr14	50651702	50651803
chr14	50893493	50893515	+	Predicted	LTR|ERV1|LTR7	ENSG00000131969.15, ABHD12B		chr14	50893452	50893632
chr14	50893582	50893583	+	Annotated	LTR|ERV1|LTR7	ENSG00000131969.15, ABHD12B	ENST00000554566.5	chr14	50893452	50893632
chr14	50895026	50895027	+	Predicted	LTR|ERV1|HERVH-int	ENSG00000131969.15, ABHD12B		chr14	50894975	50895076
chr14	51348541	51348542	-	Predicted	SINE|Alu|AluJo	ENSG00000258942.1, ENSG00000258942		chr14	51348491	51348592
chr14	51554657	51554690	+	Annotated	LINE|L1|L1MC3	ENSG00000139926.16, FRMD6	ENST00000555952.5, ENST00000557103.5, ENST00000557001.5	chr14	51554622	51554723
chr14	51913010	51913011	+	Predicted	LINE|L1|L1MC4	ENSG00000186469.9, GNG2		chr14	51912959	51913060
chr14	52792289	52792290	+	Annotated	DNA|hAT-Charlie|MER20	ENSG00000285664.2, ENSG00000285664	ENST00000654425.1	chr14	52792238	52792339
chr14	53850813	53850826	-	Annotated	DNA|hAT-Charlie|MER5B		NR_184219.1, NR_184214.1, NR_184212.1, NR_184218.1, NR_184221.1, NR_184213.1, NR_184216.1, NR_184215.1, NR_184217.1, NR_184220.1	chr14	53850769	53850932
chr14	53850881	53850882	-	Annotated	LINE|L2|L2b	ENSG00000235269.2, LINC02331	ENST00000418927.2	chr14	53850769	53850932
chr14	55767990	55767992	+	Predicted	LTR|ERVL-MaLR|THE1D	ENSG00000258784.1, ENSG00000258784		chr14	55767939	55768041
chr14	55796638	55796731	-	Annotated	LTR|ERVL-MaLR|THE1B	ENSG00000258791.9, LINC00520	ENST00000647781.1, ENST00000650020.1, ENST00000560267.6, ENST00000649892.1, ENST00000649691.1, ENST00000650527.1, ENST00000560336.6, ENST00000556417.6, ENST00000554221.7, ENST00000554186.2, NR_026796.1, NR_026797.1	chr14	55796634	55796735
chr14	56515407	56515408	+	Predicted	LTR|ERVL-MaLR|THE1C	ENSG00000070269.14, ENSG00000258803.1, TMEM260, ENSG00000258803		chr14	56515356	56515457
chr14	57056050	57056051	-	Annotated	LTR|ERV1|LTR12C	ENSG00000286257.2, ENSG00000286257	ENST00000653538.1, ENST00000655065.1	chr14	57056000	57056101
chr14	59475599	59475600	-	Predicted	DNA|hAT-Charlie|Charlie1b	ENSG00000126790.12, ENSG00000151838.12, L3HYPDH, CCDC175		chr14	59475549	59475650
chr14	60118330	60118331	+	Predicted	LINE|RTE-BovB|MamRTE1	ENSG00000126773.13, PCNX4		chr14	60118279	60118380
chr14	60242870	60242871	-	Predicted	DNA|hAT-Blackjack|MER63C	ENSG00000254718.6, ENSG00000254718		chr14	60242820	60242921
chr14	61463063	61463083	+	Annotated	SINE|MIR|MIRb	ENSG00000027075.17, PRKCH	ENST00000555233.5	chr14	61463021	61463123
chr14	64415640	64415641	+	Predicted	DNA|hAT-Charlie|Charlie24	ENSG00000100714.18, MTHFD1		chr14	64415589	64415690
chr14	64495559	64495560	-	Predicted	LINE|L1|L1MEf	ENSG00000089775.12, ZBTB25		chr14	64495509	64495610
chr14	65318789	65318790	-	Annotated	LINE|L2|L2c	ENSG00000258760.1, ENSG00000258760	ENST00000553754.1	chr14	65318739	65318840
chr14	67717806	67717807	+	Annotated	SINE|Alu|AluJo	ENSG00000139988.10, RDH12	ENST00000547463.1	chr14	67717755	67717856
chr14	68947547	68947548	-	Annotated	SINE|MIR|MIRb	ENSG00000072110.16, ACTN1	ENST00000553779.5	chr14	68947497	68947598
chr14	70255629	70255644	+	Annotated	LTR|ERV1|LTR12C	ENSG00000259033.2, ENSG00000259033	ENST00000658757.1, ENST00000655620.1, ENST00000553791.2	chr14	70255585	70255686
chr14	70537386	70537387	+	Predicted	LTR|ERV1|LTR19-int	ENSG00000274397.1, ENSG00000274397		chr14	70537335	70537436
chr14	70597885	70597886	-	Predicted	LINE|L2|L2c	ENSG00000133997.12, MED6		chr14	70597835	70597936
chr14	70783439	70783452	-	Annotated	LTR|ERV1?|LTR103_Mam	ENSG00000006432.16, MAP3K9	ENST00000553414.5, ENST00000554146.1, NM_001284231.1, NM_001284232.1	chr14	70783395	70783496
chr14	71143252	71143253	-	Annotated	LTR|ERVL-MaLR|MLT1A1	ENSG00000269927.1, ENSG00000269927	ENST00000602957.1	chr14	71143202	71143303
chr14	71295456	71295457	-	Predicted	LTR|ERVL-MaLR|MLT1F	ENSG00000259146.4, SIPA1L1-AS1		chr14	71295406	71295507
chr14	71512743	71512745	+	Predicted	LTR|ERV1|MER4E1	ENSG00000197555.10, SIPA1L1		chr14	71512692	71512794
chr14	71576536	71576537	+	Predicted	SINE|MIR|MIRb	ENSG00000197555.10, SIPA1L1		chr14	71576485	71576586
chr14	73147358	73147359	+	Predicted	SINE|MIR|MIRc	ENSG00000080815.20, PSEN1		chr14	73147307	73147408
chr14	73463584	73463643	-	Annotated	LTR|ERVL-MaLR|MLT1F2	ENSG00000285006.1, ENSG00000284930.1, ENSG00000285006, ENSG00000284930	ENST00000556700.5, ENST00000553415.5, ENST00000647202.1, ENST00000643731.1, ENST00000557577.1, ENST00000557581.1, NR_135251.1	chr14	73463563	73463664
chr14	73567369	73567370	+	Predicted	LTR|ERV1|LTR12_	ENSG00000119673.16, ACOT2		chr14	73567318	73567419
chr14	73567537	73567545	+	Predicted	LTR|ERV1|LTR12_	ENSG00000119673.16, ACOT2		chr14	73567489	73567670
chr14	73567620	73567621	+	Annotated	LTR|ERV1|LTR12_	ENSG00000119673.16, ACOT2	ENST00000538782.2, NR_046028.1	chr14	73567489	73567670
chr14	73567776	73567874	+	Predicted	LTR|ERV1|LTR12_	ENSG00000119673.16, ACOT2		chr14	73567773	73567875
chr14	73567956	73568003	+	Predicted	LTR|ERV1|LTR12_	ENSG00000119673.16, ACOT2		chr14	73567928	73568029
chr14	73568429	73568430	+	Predicted	SINE|Alu|AluJb	ENSG00000119673.16, ACOT2		chr14	73568378	73568479
chr14	73590109	73590111	-	Predicted	LTR|ERV1|LTR12C	ENSG00000258603.5, ENSG00000258603		chr14	73590059	73590161
chr14	73610945	73610946	+	Annotated	LTR|ERVL|MER70A	ENSG00000205669.4, ACOT6	ENST00000554229.1, NM_001365789.1	chr14	73610894	73610995
chr14	73830105	73830135	-	Annotated	SINE|MIR|MIR	ENSG00000258586.1, LINC02274	ENST00000555539.1, NR_135238.1	chr14	73830069	73830171
chr14	74701736	74701776	-	Predicted	LTR|ERVL-MaLR|THE1B-int	ENSG00000119682.18, AREL1		chr14	74701705	74701807
chr14	75837376	75837377	-	Predicted	LTR|ERVL-MaLR|MLT1F	ENSG00000259103.2, ENSG00000259103		chr14	75837326	75837427
chr14	76706310	76706311	-	Predicted	LTR|ERV1|LTR12C	ENSG00000259124.1, ENSG00000259124		chr14	76706260	76706361
chr14	76726711	76726712	-	Annotated	LTR|ERV1|LTR1A2	ENSG00000259124.1, ENSG00000259124	ENST00000554926.1	chr14	76726661	76726762
chr14	77099113	77099114	+	Annotated	DNA|hAT-Ac|OldhAT1	ENSG00000198894.8, CIPC	ENST00000554447.5	chr14	77099062	77099163
chr14	77287823	77287824	-	Annotated	LINE|L1|L1MEd	ENSG00000009830.13, POMT2	ENST00000554884.5	chr14	77287773	77287874
chr14	77761941	77761943	-	Predicted	LTR|ERVL-MaLR|MLT1E2	ENSG00000100603.14, SNW1		chr14	77761891	77761993
chr14	80231053	80231057	-	Annotated	LTR|ERVL|MLT2A1	ENSG00000211448.14, DIO2	ENST00000557010.5, NM_000793.6	chr14	80231004	80231106
chr14	81169776	81169777	+	Annotated	LINE|L1|L1P4a	ENSG00000286686.1, ENSG00000286686	ENST00000670865.1	chr14	81169725	81169826
chr14	81427194	81427213	-	Predicted	SINE|tRNA-RTE|MamSINE1	ENSG00000140022.14, STON2		chr14	81427153	81427254
chr14	81427403	81427455	-	Annotated	SINE|tRNA-RTE|MamSINE1	ENSG00000140022.14, STON2	ENST00000555447.5	chr14	81427378	81427480
chr14	81442442	81442443	-	Predicted	DNA|hAT-Charlie|MER113	ENSG00000258675.2, LINC02308		chr14	81442392	81442493
chr14	81623060	81623086	-	Annotated	LTR|ERV1|LTR12C	ENSG00000258977.2, LINC01467	ENST00000554211.2, ENST00000653859.1, ENST00000670489.1, NR_110074.1	chr14	81623022	81623124
chr14	82028778	82028779	-	Annotated	LTR|ERVL-MaLR|THE1B	ENSG00000289442.1, ENSG00000289442	ENST00000693092.1	chr14	82028728	82028829
chr14	82642600	82642637	+	Annotated	LTR|ERV1|MER61B	ENSG00000258743.8, LINC02301	ENST00000690424.2, ENST00000553760.6, ENST00000701740.1, ENST00000656622.3, ENST00000555798.1, ENST00000657900.1, ENST00000667773.1, ENST00000658091.1, ENST00000669510.1, ENST00000662642.1, ENST00000670297.1, ENST00000661658.1, ENST00000555150.5, ENST00000556970.1, NR_146650.1	chr14	82642567	82642668
chr14	85415479	85415480	-	Annotated	LINE|L2|L2a	ENSG00000258902.2, ENSG00000258902	ENST00000701741.1	chr14	85415429	85415530
chr14	85934609	85934711	+	Annotated	LTR|ERV1|LTR12F	ENSG00000258733.7, LINC02328	ENST00000671341.3, ENST00000654590.2, ENST00000668344.3, ENST00000654941.1, ENST00000663635.2, ENST00000668922.1, ENST00000659242.1, ENST00000557195.5, ENST00000667571.1, NR_110155.1	chr14	85934608	85934710
chr14	86055484	86055485	-	Predicted	LINE|L2|L2	ENSG00000258912.2, LINC02316		chr14	86055434	86055535
chr14	87234069	87234072	+	Predicted	LTR|ERVL-MaLR|THE1D	ENSG00000258496.1, ENSG00000258496		chr14	87234019	87234120
chr14	87734297	87734302	-	Annotated	LTR|ERV1|LTR12C	ENSG00000258807.5, ENSG00000258807	ENST00000556168.1	chr14	87734249	87734350
chr14	87872343	87872344	-	Predicted	LTR|ERVL-MaLR|THE1B	ENSG00000258807.5, ENSG00000258807		chr14	87872293	87872394
chr14	88023776	88023777	-	Predicted	LTR|ERVL|LTR33	ENSG00000258826.6, LINC01147		chr14	88023726	88023827
chr14	88024519	88024646	+	Annotated	LTR|ERVK|LTR5B	ENSG00000258867.8, HISLA	ENST00000556684.6, ENST00000671337.1, ENST00000658103.1, ENST00000653288.1, ENST00000667558.2, ENST00000660520.1, ENST00000655699.1, ENST00000658529.2, ENST00000659115.1, ENST00000671685.1, ENST00000667759.1, ENST00000659391.1, ENST00000656156.1, ENST00000671064.1, ENST00000653115.1, ENST00000664613.2, ENST00000663527.1, ENST00000693558.1, ENST00000555996.6, ENST00000658802.1, ENST00000692293.1, …	chr14	88024518	88024645
chr14	88036903	88036938	+	Annotated	DNA|hAT-Charlie|MER103C	ENSG00000258867.8, HISLA	ENST00000662720.1, ENST00000666156.1, ENST00000655110.1, ENST00000658804.1, ENST00000662304.1, ENST00000656466.1, ENST00000663488.1, ENST00000557355.1, ENST00000654831.1, ENST00000653532.1	chr14	88036869	88036970
chr14	89013386	89013387	+	Annotated	LTR|ERVL-MaLR|MLT1K	ENSG00000283627.1, ENSG00000283627	ENST00000637466.1	chr14	89013335	89013436
chr14	90455116	90455127	-	Annotated	SINE|MIR|MIRb	ENSG00000258678.2, LINC02317	ENST00000555413.1, ENST00000668106.1, NR_146492.1, NR_146493.1	chr14	90455071	90455172
chr14	90517208	90517209	-	Annotated	DNA|hAT-Charlie|MER20		NR_135274.1	chr14	90517158	90517259
chr14	91244321	91244362	-	Predicted	DNA|hAT-Charlie|MER112	ENSG00000119714.11, GPR68		chr14	91244291	91244392
chr14	92096925	92096926	-	Predicted	SINE|Alu|AluYk3	ENSG00000066427.25, ATXN3		chr14	92096875	92096976
chr14	92136628	92136629	+	Predicted	LTR|ERVK|LTR3B	ENSG00000165934.13, CPSF2		chr14	92136577	92136678
chr14	94051823	94051824	-	Annotated	SINE|MIR|MIRb	ENSG00000089737.18, DDX24	ENST00000553400.1	chr14	94051773	94051874
chr14	96663791	96663792	+	Annotated	LTR|ERVL-MaLR|MLT1J	ENSG00000287350.1, ENSG00000287350	ENST00000664497.1	chr14	96663740	96663841
chr14	97427071	97427112	+	Annotated	LTR|ERVL-MaLR|MLT1B	ENSG00000246084.7, LINC02325	ENST00000655920.1, ENST00000663980.1, ENST00000671156.1	chr14	97427040	97427141
chr14	97686626	97686658	-	Annotated	LTR|ERVL-MaLR|MSTC	ENSG00000197176.7, LINC02291	ENST00000355909.7, ENST00000556163.1, ENST00000554197.1, NR_033943.1	chr14	97686591	97686693
chr15	101189566	101189567	-	Annotated	DNA|hAT-Charlie|MER102a	ENSG00000131873.7, CHSY1	ENST00000561143.1	chr15	101189516	101189617
chr15	101699435	101699436	-	Predicted	LTR|ERVL|HERV16-int	ENSG00000185418.16, TARS3		chr15	101699385	101699486
chr15	101746451	101746452	+	Predicted	SINE|Alu|AluY	ENSG00000291225.1, ENSG00000291225		chr15	101746400	101746501
chr15	101807445	101807461	+	Predicted	LTR|ERVL-MaLR|THE1D	ENSG00000182854.8, ENSG00000291191.1, OR4F15, OR4F13P		chr15	101807401	101807503
chr15	101961028	101961029	-	Annotated	LINE|L1|L1MB3	ENSG00000259553.6, ENSG00000259553	ENST00000668426.1	chr15	101960978	101961079
chr15	20487579	20487580	-	Predicted	LINE|L1|L1MA3	ENSG00000290376.1, HERC2P3		chr15	20487529	20487630
chr15	20981824	20981825	+	Predicted	LINE|L2|L2c	ENSG00000258710.8, LINC01193		chr15	20981773	20981874
chr15	21297828	21297829	-	Annotated	LINE|L1|L1MD2		NR_027053.2	chr15	21297778	21297879
chr15	21555563	21555564	+	Predicted	LINE|L2|L2c	ENSG00000280709.2, LINC02203		chr15	21555512	21555613
chr15	22672308	22672309	+	Predicted	LINE|L1|L1ME4a	ENSG00000290399.1, ENSG00000290399		chr15	22672257	22672358
chr15	23419698	23419700	+	Predicted	LTR|ERVL-MaLR|MLT1D	ENSG00000261418.1, HERC2P6		chr15	23419647	23419749
chr15	23757115	23757116	+	Annotated	LTR|ERV1|LTR12_	ENSG00000286973.1, ENSG00000286973	ENST00000658937.1	chr15	23757064	23757165
chr15	24328175	24328176	+	Predicted	LTR|ERVL|ERVL47-int	ENSG00000259905.7, PWRN1	ENST00000565512.6	chr15	24328124	24328225
chr15	24983556	24983557	+	Predicted	SINE|Alu|AluSx	ENSG00000214265.11, ENSG00000224078.15, ENSG00000214265, SNHG14		chr15	24983505	24983606
chr15	25039624	25039639	+	Predicted	SINE|Alu|AluY	ENSG00000224078.15, SNHG14		chr15	25039580	25039681
chr15	25061307	25061308	+	Predicted	LINE|Penelope|Penelope1_Vert	ENSG00000224078.15, SNHG14		chr15	25061256	25061357
chr15	25115300	25115301	+	Predicted	LTR|ERVL|MER54A	ENSG00000224078.15, SNHG14		chr15	25115249	25115350
chr15	25636451	25636452	+	Annotated	LTR|ERVK|MER9B	ENSG00000289522.1, ENSG00000289522	ENST00000685955.1	chr15	25636400	25636501
chr15	26518573	26518574	-	Predicted	LTR|ERV1|LTR12	ENSG00000287280.1, ENSG00000287280		chr15	26518523	26518624
chr15	26790299	26790300	-	Annotated	LTR|ERV1|LTR12_	ENSG00000166206.16, GABRB3	ENST00000557641.5	chr15	26790249	26790350
chr15	27161222	27161319	-	Annotated	LTR|ERVL|LTR40a	ENSG00000228740.3, GABRG3-AS1	ENST00000660679.1, ENST00000439938.2, ENST00000663358.1, ENST00000657653.1, NR_120343.1	chr15	27161220	27161321
chr15	28745598	28745599	+	Predicted	LINE|L1|L1ME4a	ENSG00000248334.7, ENSG00000290879.1, WHAMMP2, ENSG00000290879		chr15	28745547	28745648
chr15	30033562	30033563	-	Predicted	LINE|CR1|X6A_LINE	ENSG00000259647.1, ENSG00000259647		chr15	30033512	30033613
chr15	30131129	30131130	+	Predicted	LINE|L2|L2c	ENSG00000290997.1, ULK4P3		chr15	30131078	30131179
chr15	30431770	30431771	-	Predicted	DNA|hAT-Charlie|Charlie10	ENSG00000289083.1, ENSG00000289397.1, LINC02256, ENSG00000289397		chr15	30431720	30431821
chr15	30534469	30534470	+	Predicted	DNA|hAT-Charlie|Charlie10	ENSG00000178115.12, GOLGA8Q		chr15	30534418	30534519
chr15	30624548	30624549	+	Annotated	LINE|CR1|L3	ENSG00000285077.4, ENSG00000284906.3, ARHGAP11B, ENSG00000284906	ENST00000646747.1, ENST00000564902.5	chr15	30624497	30624598
chr15	30629520	30629521	+	Predicted	SINE|Alu|AluY	ENSG00000284906.3, ENSG00000285077.4, ENSG00000284906, ARHGAP11B		chr15	30629469	30629570
chr15	30903353	30903358	+	Predicted	DNA|hAT-Blackjack|MER63D	ENSG00000198690.10, FAN1		chr15	30903304	30903405
chr15	31923438	31923439	+	Annotated	LTR|ERV1|LTR12_	ENSG00000175344.19, CHRNA7	ENST00000635978.1	chr15	31923387	31923488
chr15	32407217	32407218	-	Predicted	LINE|L2|L2c	ENSG00000215304.3, ENSG00000291023.1, ENSG00000215304, ULK4P1		chr15	32407167	32407268
chr15	32575918	32575920	+	Predicted	DNA|hAT-Charlie|Charlie10	ENSG00000261064.1, LINC02256		chr15	32575867	32575969
chr15	32613815	32613861	+	Annotated	SINE|Alu|AluSg7	ENSG00000288864.1, ARHGAP11A-SCG5	ENST00000689909.1	chr15	32613786	32613888
chr15	32613965	32613966	+	Predicted	LINE|CR1|L3	ENSG00000288864.1, ARHGAP11A-SCG5		chr15	32613914	32614015
chr15	33128847	33128854	-	Predicted	LTR|ERV1|LTR12_	ENSG00000248905.10, FMN1		chr15	33128800	33128901
chr15	33209943	33209944	-	Annotated	LTR|ERVL-MaLR|THE1D	ENSG00000288726.2, ENSG00000288726	ENST00000689747.2	chr15	33209893	33209994
chr15	33921009	33921010	-	Predicted	SINE|Alu|AluSz	ENSG00000169857.9, AVEN		chr15	33920959	33921060
chr15	33946909	33946910	-	Predicted	DNA|hAT-Charlie|MER5B	ENSG00000169857.9, AVEN		chr15	33946859	33946960
chr15	34154830	34154831	-	Annotated	LTR|ERV1|LTR10A	ENSG00000134152.11, KATNBL1	ENST00000560308.5, ENST00000560310.5, ENST00000558473.5	chr15	34154780	34154881
chr15	34319149	34319150	-	Predicted	SINE|Alu|AluSx	ENSG00000140199.13, SLC12A6		chr15	34319099	34319200
chr15	34387263	34387264	-	Predicted	SINE|MIR|MIRb	ENSG00000215252.12, GOLGA8B		chr15	34387213	34387314
chr15	34588433	34588444	-	Predicted	LTR|ERVL-MaLR|THE1D	ENSG00000215252.12, GOLGA8B		chr15	34588388	34588572
chr15	34588502	34588541	-	Annotated	LTR|ERVL-MaLR|THE1D	ENSG00000215252.12, GOLGA8B	ENST00000569100.5	chr15	34588388	34588572
chr15	34964452	34964453	-	Annotated	DNA|hAT-Charlie|MER20B	ENSG00000021776.11, AQR	ENST00000560117.1	chr15	34964402	34964503
chr15	35181799	35181800	+	Annotated	DNA|hAT-Charlie|Charlie29a	ENSG00000259516.2, ANP32AP1	ENST00000560832.1	chr15	35181748	35181849
chr15	35546926	35546927	-	Predicted	LINE|L2|L2a	ENSG00000134146.12, DPH6		chr15	35546876	35547051
chr15	35547000	35547001	-	Predicted	LINE|L2|L2a	ENSG00000134146.12, DPH6		chr15	35546876	35547051
chr15	35656230	35656238	+	Predicted	Retroposon|SVA|SVA_F	ENSG00000248079.4, DPH6-DT		chr15	35656182	35656284
chr15	36252256	36252257	-	Annotated	LTR|ERVL-MaLR|THE1C	ENSG00000259639.6, ENSG00000259639	ENST00000650498.1, ENST00000561394.1	chr15	36252206	36252307
chr15	36702050	36702051	+	Annotated	DNA|DNA|MER126	ENSG00000186073.14, CDIN1	ENST00000566932.5	chr15	36701999	36702100
chr15	37984682	37984683	+	Annotated	LTR|ERVL-MaLR|MLT1A0	ENSG00000259225.9, LINC02345	ENST00000558081.3	chr15	37984631	37984732
chr15	38702768	38702769	+	Predicted	LTR|ERVK|LTR22A	ENSG00000175779.5, LINC02694		chr15	38702717	38702818
chr15	38702873	38702874	+	Annotated	LTR|ERVK|LTR22A	ENSG00000175779.5, LINC02694	ENST00000645416.2	chr15	38702822	38702923
chr15	38886898	38886930	-	Predicted	LTR|ERVL-MaLR|MLT1J2	ENSG00000259345.7, ENSG00000259345		chr15	38886863	38886965
chr15	39747446	39747447	-	Annotated	LINE|L1|L1M6	ENSG00000150667.8, FSIP1	ENST00000559692.1	chr15	39747396	39747497
chr15	40045962	40045963	+	Predicted	SINE|MIR|MIRb	ENSG00000248508.10, SRP14-DT		chr15	40045911	40046012
chr15	40508024	40508025	+	Annotated	LINE|L1|L1ME2	ENSG00000259536.5, ENSG00000259536	ENST00000561039.1	chr15	40507973	40508074
chr15	40650127	40650128	+	Annotated	LINE|L2|L2c	ENSG00000137812.21, KNL1	ENST00000532347.1	chr15	40650076	40650177
chr15	40657043	40657044	+	Predicted	LINE|L2|L2	ENSG00000137812.21, KNL1		chr15	40656992	40657093
chr15	40763040	40763041	+	Predicted	SINE|Alu|AluSp	ENSG00000137880.6, GCHFR		chr15	40762989	40763090
chr15	40838686	40838687	-	Predicted	LTR|ERVL-MaLR|MLT1G1	ENSG00000261183.7, SPINT1-AS1		chr15	40838636	40838737
chr15	41117067	41117127	-	Predicted	SINE|Alu|AluJr	ENSG00000128908.19, INO80		chr15	41117046	41117148
chr15	41154972	41154973	-	Predicted	SINE|Alu|AluSc	ENSG00000128908.19, INO80		chr15	41154922	41155023
chr15	41308568	41308569	+	Predicted	LINE|L2|L2c	ENSG00000247556.7, OIP5-AS1		chr15	41308517	41308618
chr15	41402361	41402750	-	Annotated	SINE|Alu|AluSg	ENSG00000137806.10, NDUFAF1	ENST00000560978.2, ENST00000676906.1, ENST00000260361.9, ENST00000676533.1, ENST00000679094.1, ENST00000678745.1, ENST00000559127.5, ENST00000678029.1, ENST00000558719.2, ENST00000679240.1, NM_016013.4, NR_045620.2	chr15	41402361	41402750
chr15	41772621	41772625	+	Predicted	SINE|Alu|AluSc5	ENSG00000260814.2, ENSG00000260814	ENST00000607504.1	chr15	41772571	41772673
chr15	42208765	42208766	+	Predicted	DNA|hAT-Charlie|MER5A	ENSG00000261002.5, VPS39-DT		chr15	42208714	42208815
chr15	42224409	42224410	+	Predicted	LTR|ERVL|MER68B	ENSG00000261002.5, VPS39-DT		chr15	42224358	42224459
chr15	42273851	42273885	+	Predicted	LINE|CR1|L3	ENSG00000214013.10, GANC		chr15	42273816	42273918
chr15	42326299	42326300	+	Predicted	SINE|5S-Deu-L2|AmnSINE1	ENSG00000214013.10, GANC		chr15	42326248	42326349
chr15	42404700	42404895	+	Annotated	DNA|TcMar-Tigger|Tigger14a	ENSG00000092529.25, CAPN3	ENST00000674093.1, ENST00000569136.6, ENST00000673936.1, ENST00000673890.1, ENST00000674149.1, ENST00000673771.1, ENST00000337571.9, ENST00000673743.1, ENST00000673939.1, ENST00000674146.1, ENST00000674119.1, ENST00000674064.1, ENST00000356316.7, ENST00000673692.1, ENST00000565173.2, ENST00000674052.1, ENST00000561817.5, ENST00000674018.1, ENST00000397204.9, ENST00000673886.1, ENST00000674139.1, …	chr15	42404699	42404894
chr15	42492842	42492872	+	Annotated	LINE|RTE-BovB|MamRTE1	ENSG00000092531.10, SNAP23	ENST00000568451.5, ENST00000563765.5	chr15	42492805	42492907
chr15	42990202	42990203	-	Predicted	SINE|Alu|AluJr	ENSG00000159459.12, UBR1		chr15	42990152	42990253
chr15	43133115	43133163	+	Annotated	SINE|Alu|AluJo	ENSG00000137842.7, TMEM62	ENST00000569535.5, ENST00000565291.5, NM_001347030.1, NM_001347025.1, NM_001347019.1, NM_001347008.1, NM_001347014.1, NM_001347024.1, NM_001347009.1, NM_001347004.1, NR_144541.1	chr15	43133087	43133189
chr15	43327382	43327383	+	Predicted	DNA|hAT-Charlie|MER3	ENSG00000168803.16, ADAL		chr15	43327331	43327432
chr15	43333312	43333313	+	Predicted	SINE|Alu|AluJb	ENSG00000168803.16, ADAL		chr15	43333261	43333362
chr15	43368582	43368583	+	Predicted	LINE|CR1|L3b	ENSG00000137822.13, TUBGCP4		chr15	43368531	43368632
chr15	43597377	43597378	+	Predicted	SINE|MIR|MIR	ENSG00000237289.10, CKMT1B		chr15	43597326	43597427
chr15	44549766	44549767	+	Predicted	SINE|Alu|AluSg	ENSG00000104131.13, EIF3J		chr15	44549715	44549816
chr15	44590527	44590528	-	Annotated	SINE|Alu|FLAM_C	ENSG00000104133.16, SPG11	ENST00000558790.5	chr15	44590477	44590578
chr15	44882618	44882619	-	Annotated	LTR|ERV1|HUERS-P1-int		NR_146393.1	chr15	44882568	44882669
chr15	45022733	45022735	+	Predicted	SINE|Alu|AluY	ENSG00000140263.15, SORD		chr15	45022682	45022784
chr15	45441807	45441808	-	Annotated	LTR|ERVL|LTR66	ENSG00000259342.1, ENSG00000259342	ENST00000559553.1	chr15	45441757	45441858
chr15	45631148	45631149	+	Annotated	LTR|ERVL-MaLR|THE1A	ENSG00000137767.14, SQOR	ENST00000568606.5, NM_001271213.2	chr15	45631097	45631198
chr15	45645881	45645882	+	Annotated	DNA|hAT-Tip100|Arthur1C	ENSG00000137767.14, SQOR	ENST00000561493.5	chr15	45645830	45645931
chr15	47339067	47339097	+	Annotated	LTR|ERVL|MER21A	ENSG00000137872.17, SEMA6D	ENST00000560636.5	chr15	47339030	47339132
chr15	47605352	47605353	-	Predicted	LTR|ERVL-MaLR|MLT1F1	ENSG00000259588.1, ENSG00000259588		chr15	47605302	47605403
chr15	48329718	48329719	+	Predicted	SINE|Alu|AluSp	ENSG00000128951.14, DUT		chr15	48329667	48329768
chr15	48409251	48409252	-	Predicted	LINE|CR1|L3	ENSG00000166147.15, FBN1		chr15	48409201	48409302
chr15	48646937	48646938	+	Predicted	SINE|MIR|MIRb	ENSG00000259705.1, FBN1-DT		chr15	48646886	48646987
chr15	48783190	48783191	+	Annotated	DNA|TcMar-Tigger|Tigger8	ENSG00000259670.1, ENSG00000259670	ENST00000558304.1	chr15	48783139	48783240
chr15	48945953	48945954	+	Predicted	DNA|TcMar-Tigger|Tigger15a	ENSG00000259602.1, ENSG00000259602		chr15	48945902	48946003
chr15	49318890	49318891	+	Predicted	SINE|MIR|MIRb	ENSG00000156958.15, GALK2		chr15	49318839	49318940
chr15	49606218	49606219	-	Predicted	LINE|L1|L1M3e	ENSG00000166262.16, FAM227B		chr15	49606168	49606269
chr15	49631002	49631003	+	Predicted	DNA|hAT-Charlie|MER1A	ENSG00000104047.15, DTWD1		chr15	49630951	49631052
chr15	50359421	50359422	-	Predicted	SINE|Alu|AluSc	ENSG00000104064.18, GABPB1		chr15	50359371	50359472
chr15	50360299	50360300	-	Predicted	SINE|MIR|MIRb	ENSG00000104064.18, GABPB1		chr15	50360249	50360350
chr15	50582463	50582469	-	Annotated	LINE|L1|L1MEd	ENSG00000092439.16, TRPM7	ENST00000561443.5, ENST00000558444.5	chr15	50582415	50582517
chr15	51338574	51338601	-	Annotated	LTR|ERVL|MER21A	ENSG00000137869.16, CYP19A1	ENST00000396402.6, ENST00000396404.8, ENST00000557934.5, ENST00000439712.6, ENST00000561075.5, ENST00000558328.5, ENST00000453807.6, ENST00000557858.5, ENST00000559980.5, ENST00000405011.6, ENST00000492852.1, NM_031226.3, NM_000103.4	chr15	51338537	51338638
chr15	51360254	51360255	+	Annotated	LTR|ERV1|HERV17-int	ENSG00000186417.14, GLDN	ENST00000559317.5	chr15	51360203	51360304
chr15	51411178	51411179	+	Predicted	LTR|ERVL|HERV16-int	ENSG00000259678.1, ENSG00000259678		chr15	51411127	51411228
chr15	51916016	51916017	+	Predicted	LTR|ERVL-MaLR|MLT1A	ENSG00000138594.14, TMOD3		chr15	51915965	51916066
chr15	52033707	52033708	+	Annotated	LTR|ERVL|MLT2B3	ENSG00000259398.1, ENSG00000259398	ENST00000561207.1	chr15	52033656	52033757
chr15	52100522	52100529	-	Annotated	LTR|ERVL|MER73	ENSG00000259712.1, ENSG00000259712	ENST00000558607.1	chr15	52100475	52100576
chr15	53116365	53116366	+	Annotated	LTR|ERVL-MaLR|MSTD	ENSG00000259237.2, LINC02490	ENST00000559915.1, NR_147181.1	chr15	53116314	53116415
chr15	53974949	53974968	-	Annotated	LTR|ERVL-MaLR|MLT1F1	ENSG00000259669.6, ENSG00000259669	ENST00000558866.5, ENST00000558920.1	chr15	53974908	53975009
chr15	54583902	54583903	+	Predicted	LTR|ERVL|MER73	ENSG00000137766.18, UNC13C		chr15	54583851	54583952
chr15	55319413	55319414	-	Predicted	DNA|hAT-Charlie|MER102b	ENSG00000069974.17, ENSG00000225973.4, RAB27A, PIGBOS1		chr15	55319363	55319464
chr15	56629564	56629592	-	Annotated	DNA|hAT-Charlie|Charlie10a	ENSG00000260392.6, ENSG00000260392	ENST00000562300.5, ENST00000568246.1	chr15	56629527	56629629
chr15	57281647	57281648	+	Annotated	DNA|hAT-Charlie|MER1A	ENSG00000140262.18, TCF12	ENST00000561454.1	chr15	57281596	57281697
chr15	57402662	57402663	+	Predicted	LINE|L2|L2a	ENSG00000128849.11, CGNL1		chr15	57402611	57402712
chr15	57754131	57754132	+	Predicted	LTR|ERVL-MaLR|MLT1A1	ENSG00000255529.9, POLR2M		chr15	57754080	57754181
chr15	58259050	58259051	-	Annotated	LTR|ERVL-MaLR|MLT1A1	ENSG00000128918.15, ALDH1A2	ENST00000558524.5	chr15	58259000	58259101
chr15	58331629	58331630	-	Annotated	SINE|MIR|MIR	ENSG00000128918.15, ALDH1A2	ENST00000558946.1	chr15	58331579	58331680
chr15	58506979	58506983	-	Predicted	LTR|ERVL-MaLR|THE1C	ENSG00000128918.15, ENSG00000259293.1, ALDH1A2, LIPC-AS1		chr15	58506930	58507032
chr15	58865756	58865757	-	Predicted	LTR|ERVL|MER77	ENSG00000259353.1, ENSG00000259353		chr15	58865706	58865807
chr15	59814889	59814890	-	Predicted	LTR|ERVL|MLT2C1	ENSG00000286495.1, ENSG00000286495		chr15	59814839	59814940
chr15	60391126	60391151	-	Annotated	SINE|MIR|MIRc	ENSG00000182718.18, ANXA2	ENST00000559350.5, ENST00000558986.5	chr15	60391088	60391189
chr15	62186086	62186087	-	Annotated	LTR|ERV1|LTR12C	ENSG00000289571.2, ENSG00000289571	ENST00000685831.2	chr15	62186036	62186137
chr15	62281947	62281948	-	Predicted	LTR|ERVL-MaLR|THE1A	ENSG00000260062.4, GOLGA2P11		chr15	62281897	62281998
chr15	62425292	62425293	+	Predicted	DNA|hAT-Charlie|MER5B	ENSG00000171914.17, TLN2		chr15	62425241	62425342
chr15	63943012	63943013	-	Predicted	SINE|MIR|MIRb	ENSG00000035664.11, DAPK2		chr15	63942962	63943063
chr15	65300617	65300639	-	Annotated	LTR|ERV1|LTR12C	ENSG00000138617.16, PARP16	ENST00000558873.1	chr15	65300577	65300679
chr15	66582177	66582191	+	Annotated	LTR|ERVL-MaLR|THE1A	ENSG00000259471.1, LINC01169	ENST00000558797.1, NR_110372.1	chr15	66582132	66582234
chr15	67430400	67430401	-	Predicted	LINE|L2|L2b	ENSG00000259673.6, IQCH-AS1		chr15	67430350	67430451
chr15	67896084	67896085	+	Predicted	LTR|ERV1|MER51E	ENSG00000033800.14, PIAS1		chr15	67896033	67896134
chr15	68577760	68577761	+	Predicted	SINE|MIR|MIRb	ENSG00000103647.13, CORO2B		chr15	68577709	68577810
chr15	68928586	68928587	-	Predicted	LTR|ERV1|LTR12C	ENSG00000285919.1, ENSG00000285919		chr15	68928536	68928637
chr15	69072926	69072941	+	Annotated	LTR|ERVL-MaLR|MLT1F1	ENSG00000212766.9, EWSAT1	ENST00000415504.5, ENST00000559914.1, ENST00000558369.5	chr15	69072882	69072983
chr15	69337342	69337343	+	Predicted	LTR|ERV1|HUERS-P1-int	ENSG00000137819.14, PAQR5		chr15	69337291	69337392
chr15	69525805	69525831	+	Annotated	LTR|ERVL-MaLR|MLT1L	ENSG00000245750.11, DRAIC	ENST00000653708.1, ENST00000668587.1	chr15	69525766	69525868
chr15	69667617	69667618	+	Annotated	SINE|MIR|MIR3	ENSG00000245750.11, DRAIC	ENST00000662698.2	chr15	69667566	69667667
chr15	70523349	70523351	-	Predicted	LTR|ERVL-MaLR|THE1D	ENSG00000259473.1, LINC02205		chr15	70523299	70523401
chr15	70586605	70586608	-	Annotated	LTR|ERV1|LTR12C	ENSG00000280639.1, LINC02204	ENST00000630447.1, NR_135691.1	chr15	70586556	70586657
chr15	71275817	71275819	+	Predicted	LTR|ERVL-MaLR|THE1C	ENSG00000187720.15, THSD4		chr15	71275766	71275868
chr15	71972206	71972207	+	Annotated	LTR|ERVL|MER21A	ENSG00000261632.1, ENSG00000261632	ENST00000568391.1	chr15	71972155	71972256
chr15	72278867	72278868	+	Annotated	LTR|ERVL-MaLR|MLT1K	ENSG00000261460.1, ENSG00000261460	ENST00000570175.1	chr15	72278816	72278917
chr15	72376419	72376420	-	Annotated	LINE|L2|L2c	ENSG00000213614.11, HEXA	ENST00000569509.5	chr15	72376369	72376470
chr15	72616247	72616248	-	Predicted	LINE|L1|L1M1	ENSG00000259783.6, LINC02259		chr15	72616197	72616298
chr15	72633406	72633407	-	Predicted	LTR|ERVL-MaLR|THE1C	ENSG00000259783.6, LINC02259		chr15	72633356	72633457
chr15	72780322	72780334	-	Predicted	LTR|ERVL-MaLR|THE1D	ENSG00000159322.18, ADPGK		chr15	72780277	72780379
chr15	74174501	74174578	+	Annotated	SINE|MIR|MIR3	ENSG00000129009.13, ISLR	ENST00000395118.1, NM_201526.2	chr15	74174488	74174589
chr15	74302912	74302913	+	Predicted	SINE|MIR|MIR3	ENSG00000140481.15, CCDC33		chr15	74302861	74302962
chr15	74350768	74350769	+	Annotated	LTR|ERV1|MER51B	ENSG00000260266.1, PPIAP46	ENST00000564109.1	chr15	74350717	74350818
chr15	74738447	74738448	-	Predicted	LTR|ERVL-MaLR|THE1B	ENSG00000140465.15, CYP1A1		chr15	74738397	74738498
chr15	75028161	75028164	+	Predicted	LINE|L2|L2c	ENSG00000138621.12, PPCDC		chr15	75028111	75028212
chr15	75129954	75129955	-	Annotated	LTR|ERVL-MaLR|MLT1H2	ENSG00000288901.1, ENSG00000288901	ENST00000685143.1	chr15	75129904	75130005
chr15	75337806	75337807	+	Predicted	LINE|L2|L2a	ENSG00000140365.16, COMMD4		chr15	75337755	75337856
chr15	75346955	75347136	+	Annotated	LINE|L2|L2b	ENSG00000140398.14, NEIL1	ENST00000564500.5, ENST00000566752.5, ENST00000566313.5, ENST00000355059.9, ENST00000568059.1, ENST00000568881.1, ENST00000561643.5, ENST00000567959.5, NM_001352519.2, NM_001352520.2, NM_024608.4	chr15	75346954	75347135
chr15	75353154	75353155	+	Annotated	SINE|Alu|AluSq2	ENSG00000140398.14, NEIL1	ENST00000567393.5	chr15	75353103	75353204
chr15	76861943	76861944	-	Annotated	LTR|ERVL-MaLR|THE1C	ENSG00000140386.13, SCAPER	ENST00000538941.6, NM_001145923.2	chr15	76861893	76861994
chr15	77254928	77254929	-	Predicted	LINE|L2|L2a	ENSG00000173517.11, PEAK1		chr15	77254878	77254979
chr15	78245687	78245690	-	Annotated	LTR|ERV1|LTR12C	ENSG00000103740.10, ACSBG1	ENST00000560817.5, ENST00000558828.5, ENST00000558793.1	chr15	78245638	78245739
chr15	78660531	78660560	-	Annotated	SINE|MIR|MIRb	ENSG00000117971.12, CHRNB4	ENST00000559849.5	chr15	78660495	78660596
chr15	78847664	78847668	+	Annotated	LTR|ERV1|LTR12C	ENSG00000185787.15, MORF4L1	ENST00000559697.5	chr15	78847614	78847716
chr15	79372581	79372594	-	Annotated	LTR|ERVL-MaLR|THE1B	ENSG00000289561.2, ENSG00000289561	ENST00000685529.2, ENST00000685916.2	chr15	79372537	79372638
chr15	79897480	79897481	-	Predicted	DNA|TcMar-Tigger|Tigger3c	ENSG00000136371.11, ENSG00000259332.3, MTHFS, ST20-MTHFS		chr15	79897430	79897531
chr15	80059568	80059778	+	Annotated	LINE|L1|L1MDb	ENSG00000086666.19, ZFAND6	ENST00000613266.4, ENST00000561060.5, ENST00000559157.5, ENST00000561012.5, ENST00000261749.11, ENST00000564367.5, ENST00000558494.5, NM_001242918.2, NM_001242911.2, NM_001242917.2, NM_019006.4, NM_001242912.2	chr15	80059567	80059777
chr15	80059837	80059934	+	Annotated	LINE|L1|L1MDb		NM_001242913.2	chr15	80059834	80059935
chr15	81159575	81159576	+	Annotated	LTR|ERV1|LTR12C	ENSG00000172349.19, IL16	ENST00000560989.1	chr15	81159524	81159625
chr15	81331745	81331746	+	Predicted	LTR|ERV1|MER50	ENSG00000259343.9, TMC3-AS1		chr15	81331694	81331795
chr15	81331911	81331912	+	Annotated	LTR|ERV1|MER50	ENSG00000259343.9, TMC3-AS1	ENST00000560851.2	chr15	81331860	81331961
chr15	81427448	81427449	+	Annotated	LTR|ERVL-MaLR|THE1D	ENSG00000259543.1, ENSG00000259543	ENST00000559211.1	chr15	81427397	81427498
chr15	81863727	81863728	-	Annotated	LTR|ERVL-MaLR|MLT1A0	ENSG00000259692.6, ENSG00000259692	ENST00000559428.2	chr15	81863677	81863778
chr15	82094008	82094022	+	Predicted	DNA|TcMar-Tigger|Tigger7	ENSG00000259518.2, LINC01583		chr15	82093963	82094065
chr15	82738615	82738616	-	Annotated	LTR|ERVL-MaLR|MLT1A	ENSG00000259315.1, ACTG1P17	ENST00000560958.1	chr15	82738565	82738666
chr15	83179182	83179183	+	Annotated	LTR|ERVL|LTR53	ENSG00000259986.2, ENSG00000259986	ENST00000702146.1, ENST00000568634.1	chr15	83179131	83179232
chr15	83609270	83609271	+	Annotated	DNA|TcMar-Tigger|Tigger15a	ENSG00000140600.17, SH3GL3	ENST00000564054.1	chr15	83609219	83609320
chr15	83945756	83945757	+	Annotated	DNA|hAT-Charlie|MER5A1	ENSG00000156218.13, ADAMTSL3	ENST00000567716.1	chr15	83945705	83945806
chr15	84527195	84527196	-	Predicted	SINE|Alu|AluY	ENSG00000189136.10, ENSG00000259244.1, UBE2Q2P1, ENSG00000259244		chr15	84527145	84527246
chr15	84637172	84637173	+	Predicted	SINE|Alu|AluYh3	ENSG00000176700.23, ENSG00000291159.1, SCAND2P, ENSG00000291159		chr15	84637121	84637222
chr15	84654583	84654584	-	Predicted	DNA|hAT|MER53	ENSG00000177082.13, WDR73		chr15	84654533	84654634
chr15	85718801	85718802	+	Annotated	SINE|Alu|AluJb	ENSG00000170776.22, AKAP13	ENST00000559820.1	chr15	85718750	85718851
chr15	86109919	86109920	-	Predicted	DNA|hAT-Tip100|Arthur1B	ENSG00000260477.8, LINC01584		chr15	86109869	86109970
chr15	86110539	86110540	-	Predicted	DNA|TcMar-Tigger|Tigger2a	ENSG00000260477.8, LINC01584		chr15	86110489	86110590
chr15	86631135	86631136	-	Annotated	LTR|ERV1|MER48	ENSG00000259734.1, ENSG00000259734	ENST00000558699.1	chr15	86631085	86631186
chr15	87038717	87038718	+	Annotated	LTR|ERVL-MaLR|THE1D	ENSG00000273540.5, AGBL1	ENST00000560803.2	chr15	87038666	87038767
chr15	87576929	87576930	+	Annotated	LTR|ERVL-MaLR|MSTC	ENSG00000259527.2, LINC00052	ENST00000560153.2, NR_026869.1	chr15	87576878	87576979
chr15	87703824	87703852	-	Annotated	LTR|ERVL-MaLR|THE1A	ENSG00000259560.2, ENSG00000259560	ENST00000665121.1, ENST00000560439.1	chr15	87703787	87703889
chr15	89040998	89041010	+	Annotated	LTR|ERVL-MaLR|MLT1H2		NM_001416424.1, NM_001416423.1, NR_183880.1, NR_183881.1, NR_183883.1, NR_183882.1	chr15	89040952	89041054
chr15	89041223	89041275	+	Annotated	LTR|ERVL-MaLR|MLT1H2	ENSG00000260123.2, CARMAL	ENST00000565938.1, ENST00000668304.1	chr15	89041197	89041299
chr15	89226336	89226337	+	Predicted	LTR|ERVL-MaLR|MLT1B	ENSG00000140525.20, FANCI		chr15	89226285	89226386
chr15	89229838	89229839	+	Predicted	SINE|Alu|AluJb	ENSG00000140525.20, FANCI		chr15	89229787	89229888
chr15	89633531	89633532	-	Annotated	SINE|MIR|MIRb	ENSG00000166813.17, KIF7	ENST00000677187.1	chr15	89633481	89633582
chr15	90597843	90597875	+	Annotated	LINE|L1|L1M6	ENSG00000140577.17, CRTC3	ENST00000561290.1, ENST00000558496.5	chr15	90597807	90597909
chr15	90660215	90660237	+	Annotated	LTR|ERVL-MaLR|MLT1F	ENSG00000245479.3, LINC01585	ENST00000658128.1, ENST00000661163.1, NR_120371.1	chr15	90660174	90660276
chr15	90713299	90713300	-	Predicted	LINE|L2|L2c	ENSG00000259736.1, CRTC3-AS1		chr15	90713249	90713350
chr15	90902153	90902209	+	Predicted	LINE|L1|L1ME4c	ENSG00000196547.15, MAN2A2		chr15	90902129	90902231
chr15	90902275	90902479	+	Annotated	LINE|L1|L1ME4c	ENSG00000196547.15, MAN2A2	ENST00000558853.5, ENST00000559999.5, ENST00000560534.2, NM_001320977.2	chr15	90902274	90902478
chr15	90932806	90932807	-	Predicted	LINE|L2|L2c	ENSG00000184508.12, HDDC3		chr15	90932756	90932857
chr15	90954460	90954461	+	Predicted	SINE|Alu|AluSz6	ENSG00000166965.13, RCCD1		chr15	90954409	90954510
chr15	90955796	90955802	+	Annotated	LINE|L2|L2c	ENSG00000166965.13, RCCD1	ENST00000556618.1	chr15	90955747	90955849
chr15	91022766	91022767	+	Annotated	SINE|Alu|AluSx3	ENSG00000278514.1, ENSG00000278514	ENST00000620171.1	chr15	91022715	91022816
chr15	91635909	91635910	+	Predicted	LINE|L2|L2c	ENSG00000258551.7, CRAT37		chr15	91635858	91635959
chr15	92591524	92591567	+	Annotated	LINE|RTE-X|L4_A_Mam	ENSG00000258676.5, ENSG00000258676	ENST00000671549.1, ENST00000665942.1, ENST00000670432.1	chr15	92591494	92591595
chr15	92699163	92699164	-	Predicted	LTR|ERV1|MER57A-int	ENSG00000185442.13, FAM174B		chr15	92699113	92699214
chr15	92710676	92710677	-	Predicted	LTR|ERV1|LTR12C	ENSG00000185442.13, FAM174B		chr15	92710626	92710727
chr15	92724276	92724277	-	Annotated	LTR|ERVL|LTR33	ENSG00000272298.1, ENSG00000272298	ENST00000554000.2	chr15	92724226	92724327
chr15	93829097	93829098	-	Predicted	LTR|ERVL|LTR32	ENSG00000258754.8, LINC01579		chr15	93829047	93829148
chr15	93863004	93863110	+	Annotated	LTR|Gypsy?|LTR88a	ENSG00000258476.7, LINC02207	ENST00000659365.2, ENST00000663418.1, ENST00000665813.1, ENST00000664215.2, ENST00000664063.1, ENST00000689945.1, ENST00000655932.1, ENST00000653939.1, ENST00000554530.5	chr15	93863003	93863109
chr15	93900592	93900605	-	Annotated	LTR|ERV1|MER52A	ENSG00000258754.8, LINC01579	ENST00000557481.6, ENST00000660982.1, ENST00000669397.1, ENST00000664929.1, ENST00000657935.1, ENST00000653794.1, NR_138083.1	chr15	93900548	93900649
chr15	94278155	94278156	+	Predicted	LINE|L1|L1M5	ENSG00000140563.16, MCTP2		chr15	94278104	94278205
chr15	94857010	94857011	-	Annotated	SINE|MIR|MIR	ENSG00000270017.1, ENSG00000270017	ENST00000602330.1	chr15	94856960	94857061
chr15	95047087	95047108	-	Annotated	LTR|ERV1|LTR12	ENSG00000258433.2, ENSG00000258433	ENST00000554649.2, ENST00000653816.1	chr15	95047047	95047148
chr15	95493778	95493783	-	Annotated	LTR|ERVL-MaLR|MSTB	ENSG00000258489.4, ENSG00000258489	ENST00000658663.1, ENST00000554412.3	chr15	95493730	95493831
chr15	96064356	96064357	-	Annotated	LTR|ERVL|MER77	ENSG00000259702.3, ENSG00000259702	ENST00000558860.2, ENST00000648034.1	chr15	96064306	96064407
chr15	97234238	97234293	+	Annotated	LTR|ERV1|LTR12F	ENSG00000259485.2, LINC02253	ENST00000660428.1, ENST00000653984.1, ENST00000666169.1, ENST00000664769.1, NR_183854.1, NR_183853.1, NR_183855.1	chr15	97234214	97234315
chr15	97876289	97876290	+	Annotated	LTR|ERV1|LTR12D	ENSG00000259870.1, ENSG00000259870	ENST00000562480.1	chr15	97876238	97876339
chr15	98103702	98103761	-	Annotated	LTR|ERV1|LTR12C	ENSG00000259611.2, LINC01582	ENST00000660778.1, ENST00000560195.2	chr15	98103681	98103782
chr15	98890341	98890342	+	Annotated	LTR|ERV1|MER41A	ENSG00000140443.15, IGF1R	ENST00000558898.1	chr15	98890290	98890391
chr15	98890542	98890543	+	Annotated	LTR|ERV1|MER41A	ENSG00000140443.15, IGF1R	ENST00000560432.1	chr15	98890491	98890592
chr15	99007791	99007792	-	Annotated	LTR|ERV1|LTR12C	ENSG00000183571.11, PGPEP1L	ENST00000535714.2, NM_001167902.2	chr15	99007741	99007842
chr15	99401314	99401315	-	Annotated	LTR|ERVL-MaLR|THE1B	ENSG00000259760.1, ENSG00000259760	ENST00000559569.1	chr15	99401264	99401365
chr15	99929396	99929397	+	Predicted	LTR|ERVL-MaLR|MLT1D	ENSG00000254744.3, ENSG00000254744		chr15	99929345	99929446
chr16	10138457	10138460	-	Predicted	LTR|ERVL-MaLR|THE1D	ENSG00000183454.18, GRIN2A		chr16	10138408	10138509
chr16	10428867	10428870	+	Predicted	DNA|hAT-Tip100|Arthur1	ENSG00000166669.14, ATF7IP2		chr16	10428817	10428918
chr16	10585853	10585859	-	Predicted	SINE|Alu|AluSx1	ENSG00000213853.10, EMP2		chr16	10585805	10585907
chr16	10671777	10671778	-	Annotated	LTR|ERVL-MaLR|THE1B	ENSG00000153060.8, TEKT5	ENST00000574923.1	chr16	10671727	10671828
chr16	10743362	10743363	+	Predicted	LINE|L1|L1MC4	ENSG00000103274.11, NUBP1		chr16	10743311	10743412
chr16	10928164	10928165	+	Annotated	SINE|MIR|MIRc	ENSG00000179583.21, CIITA	ENST00000571545.1	chr16	10928113	10928214
chr16	11636376	11636381	-	Annotated	LTR|ERV1|LTR9A1	ENSG00000189067.14, LITAF	ENST00000574848.5, ENST00000576334.1	chr16	11636328	11636429
chr16	11741910	11741911	+	Annotated	SINE|Alu|AluSx	ENSG00000262420.3, ENSG00000262420	ENST00000572811.1	chr16	11741859	11741960
chr16	11828798	11828845	-	Annotated	DNA|hAT-Charlie|MER5A	ENSG00000262117.5, BCAR4	ENST00000571259.5, ENST00000573037.1, ENST00000571158.5, ENST00000573319.1, ENST00000574028.1, ENST00000577041.1, NR_024049.1, NR_131217.1, NR_024050.1, NR_131222.1, NR_131216.1	chr16	11828771	11828872
chr16	11956237	11956238	-	Predicted	SINE|MIR|MIRc	ENSG00000234719.9, NPIPB2		chr16	11956187	11956288
chr16	11964437	11964438	-	Annotated	SINE|Alu|AluSx1		NM_001355514.1	chr16	11964387	11964488
chr16	12745873	12745874	+	Annotated	LINE|L1|L1MEc	ENSG00000260378.1, ENSG00000260378	ENST00000564016.1	chr16	12745822	12745923
chr16	13246232	13246244	+	Annotated	LTR|ERVL-MaLR|THE1B	ENSG00000262801.6, ENSG00000262801	ENST00000662907.1, ENST00000653029.1, ENST00000655174.1, ENST00000574540.2, ENST00000655361.1	chr16	13246186	13246366
chr16	13246316	13246317	+	Annotated	LTR|ERVL-MaLR|THE1B	ENSG00000262801.6, ENSG00000262801	ENST00000571619.5	chr16	13246186	13246366
chr16	14322471	14322521	+	Annotated	LINE|L2|L2c	ENSG00000262454.4, MIR193BHG	ENST00000635394.1, ENST00000575792.2, ENST00000641765.1, ENST00000641990.1, ENST00000641621.1, ENST00000641033.1, ENST00000641728.1, ENST00000641096.1, ENST00000657105.1, ENST00000641294.1, ENST00000571639.2, ENST00000641906.1, ENST00000641327.1, ENST00000641999.1	chr16	14322444	14322546
chr16	14323298	14323299	+	Predicted	LINE|L2|L2a	ENSG00000262454.4, MIR193BHG		chr16	14323247	14323348
chr16	15257178	15257179	-	Predicted	LTR|ERVL-MaLR|THE1B	ENSG00000250251.7, PKD1P6		chr16	15257128	15257229
chr16	15374158	15374245	-	Predicted	DNA|hAT-Charlie|MER30	ENSG00000183793.14, ENSG00000250251.7, NPIPA5, PKD1P6		chr16	15374151	15374252
chr16	15374324	15374327	-	Predicted	SINE|Alu|AluSx1	ENSG00000183793.14, NPIPA5		chr16	15374275	15374376
chr16	15374591	15374592	-	Predicted	SINE|Alu|AluSx1	ENSG00000183793.14, NPIPA5		chr16	15374541	15374642
chr16	15375161	15375162	-	Predicted	SINE|Alu|AluSg4	ENSG00000183793.14, NPIPA5		chr16	15375111	15375212
chr16	15419856	15419860	-	Predicted	SINE|Alu|AluYb8	ENSG00000183793.14, NPIPA5		chr16	15419807	15419909
chr16	15673935	15673936	+	Predicted	SINE|MIR|MIR	ENSG00000072864.16, NDE1		chr16	15673884	15673985
chr16	15675860	15675861	+	Predicted	SINE|MIR|MIRc	ENSG00000072864.16, NDE1		chr16	15675809	15675910
chr16	16499533	16499549	+	Annotated	LTR|ERVL-MaLR|THE1B	ENSG00000260126.2, ENSG00000260126	ENST00000567465.2	chr16	16499489	16499591
chr16	17403500	17403501	-	Annotated	LTR|ERVL-MaLR|THE1B	ENSG00000103489.12, XYLT1	ENST00000568226.5	chr16	17403450	17403551
chr16	1785032	1785033	+	Predicted	SINE|Alu|AluSz	ENSG00000095906.17, NUBP2		chr16	1784981	1785082
chr16	17973571	17973572	-	Predicted	LTR|ERVL-MaLR|MLT1A0	ENSG00000259929.5, ENSG00000259929		chr16	17973521	17973622
chr16	18212633	18212635	-	Predicted	LTR|ERVL-MaLR|THE1B	ENSG00000259929.5, ENSG00000260242.1, ENSG00000259929, ENSG00000260242		chr16	18212583	18212685
chr16	18393633	18393702	-	Predicted	SINE|MIR|MIRb	ENSG00000233024.7, ENSG00000254681.7, ENSG00000285628.1, NPIPA9, PKD1P5, ENSG00000285628		chr16	18393617	18393718
chr16	18528071	18528072	-	Predicted	LINE|L2|L2a	ENSG00000185164.15, NOMO2		chr16	18528021	18528122
chr16	19487963	19487964	-	Annotated	LTR|ERVL|MER74A	ENSG00000260592.3, ENSG00000260592	ENST00000702436.1, ENST00000561762.2	chr16	19487913	19488014
chr16	1957596	1957606	-	Annotated	LTR|ERV1|LTR12C	ENSG00000140986.8, RPL3L	ENST00000565426.1, ENST00000566484.1	chr16	1957550	1957652
chr16	1959329	1959330	+	Predicted	LINE|L2|L2a	ENSG00000140990.15, NDUFB10		chr16	1959278	1959379
chr16	19607776	19607790	+	Annotated	SINE|MIR|MIR	ENSG00000103544.17, VPS35L	ENST00000538552.5, ENST00000540240.1, ENST00000540101.2	chr16	19607731	19607833
chr16	1983440	1983441	+	Predicted	LINE|L2|L2b	ENSG00000127554.13, GFER		chr16	1983389	1983490
chr16	20327807	20327808	-	Annotated	SINE|MIR|MIR	ENSG00000169347.17, GP2	ENST00000381360.9	chr16	20327757	20327858
chr16	20351311	20351312	-	Annotated	LINE|L2|L2b	ENSG00000169344.16, UMOD	ENST00000576546.1	chr16	20351261	20351362
chr16	20674408	20674441	+	Predicted	LTR|ERV1|LTR15	ENSG00000005187.12, ACSM3		chr16	20674373	20674658
chr16	20674501	20674532	+	Annotated	LTR|ERV1|LTR15	ENSG00000005187.12, ACSM3	ENST00000501740.6, ENST00000614721.1	chr16	20674373	20674658
chr16	20674608	20674609	+	Annotated	LTR|ERV1|LTR15	ENSG00000005187.12, ACSM3	ENST00000561584.5	chr16	20674373	20674658
chr16	20989116	20989117	-	Predicted	LTR|ERV1|LTR12C	ENSG00000158486.15, DNAH3		chr16	20989066	20989167
chr16	21048694	21048695	-	Predicted	LINE|L1|L1PA2	ENSG00000158486.15, DNAH3		chr16	21048644	21048745
chr16	21116436	21116454	+	Annotated	LTR|ERVL-MaLR|THE1C	ENSG00000289640.1, ENSG00000289640	ENST00000690561.1	chr16	21116393	21116495
chr16	21158377	21158378	+	Annotated	SINE|MIR|MIRc	ENSG00000011638.11, LDAF1	ENST00000573487.5	chr16	21158326	21158427
chr16	21303061	21303083	-	Annotated	LTR|ERVL-MaLR|THE1B	ENSG00000103316.12, CRYM	ENST00000219599.8, ENST00000576703.5, NM_001888.5	chr16	21303021	21303123
chr16	21344279	21344280	+	Predicted	LINE|L1|L1MEc	ENSG00000189149.12, ENSG00000257403.2, ABCA15P, ENSG00000257403		chr16	21344228	21344329
chr16	21428724	21428725	-	Predicted	SINE|Alu|AluSz	ENSG00000169246.17, NPIPB3		chr16	21428674	21428775
chr16	21443370	21443373	-	Predicted	LINE|L2|L2a	ENSG00000169246.17, NPIPB3		chr16	21443321	21443422
chr16	21476076	21476077	-	Predicted	SINE|Alu|AluSc	ENSG00000291073.1, ENSG00000291073		chr16	21476026	21476127
chr16	21923025	21923027	-	Predicted	SINE|Alu|AluYm1	ENSG00000185710.10, ENSG00000290674.1, ENSG00000291073.1, SMG1P4, ENSG00000290674, ENSG00000291073		chr16	21922975	21923077
chr16	22007638	22007639	+	Annotated	LINE|L2|L2a	ENSG00000185716.12, MOSMO	ENST00000567004.1	chr16	22007587	22007688
chr16	2205100	2205289	+	Annotated	DNA|hAT|MER53	ENSG00000167965.18, MLST8	ENST00000564088.5, ENST00000382450.8, ENST00000570224.5, ENST00000568542.5	chr16	2205099	2205288
chr16	22339616	22339621	+	Predicted	SINE|Alu|AluSq2	ENSG00000243716.12, ENSG00000291060.1, NPIPB5, ENSG00000291060		chr16	22339567	22339668
chr16	22422214	22422215	-	Predicted	LTR|ERVL-MaLR|THE1B	ENSG00000140743.8, ENSG00000290865.1, CDR2, RRN3P3		chr16	22422164	22422265
chr16	22494784	22494785	+	Predicted	SINE|Alu|AluSc8	ENSG00000243716.12, ENSG00000291060.1, NPIPB5, ENSG00000291060		chr16	22494733	22494834
chr16	22506959	22506960	+	Predicted	SINE|Alu|AluYh3	ENSG00000243716.12, ENSG00000291060.1, NPIPB5, ENSG00000291060		chr16	22506908	22507009
chr16	22613549	22613550	-	Predicted	LINE|L1|L1MB3	ENSG00000260905.1, LINC02890		chr16	22613499	22613600
chr16	2266979	2266980	-	Predicted	DNA|hAT-Charlie|MER33	ENSG00000205937.12, RNPS1		chr16	2266929	2267030
chr16	23020300	23020338	+	Annotated	LTR|ERVL-MaLR|MLT1K	ENSG00000261090.2, ENSG00000261090	ENST00000660531.1, ENST00000669784.1, ENST00000656295.1, ENST00000567395.1	chr16	23020267	23020369
chr16	23278231	23278232	+	Annotated	LINE|L1|L1MB7	ENSG00000168447.11, SCNN1B	ENST00000569789.1	chr16	23278180	23278281
chr16	23455471	23455472	+	Predicted	SINE|Alu|AluSg	ENSG00000260136.6, ENSG00000260136		chr16	23455420	23455521
chr16	23564040	23564041	+	Predicted	LINE|L2|L2c	ENSG00000103353.16, UBFD1		chr16	23563989	23564090
chr16	23605841	23605842	+	Annotated	LTR|ERVL-MaLR|MLT1A0	ENSG00000261723.1, ENSG00000261723	ENST00000561764.1	chr16	23605790	23605891
chr16	239616	239617	+	Predicted	SINE|Alu|AluY	ENSG00000167930.17, FAM234A		chr16	239565	239666
chr16	24495176	24495177	-	Annotated	LTR|ERV1|LTR9D	ENSG00000260072.1, ENSG00000260072	ENST00000566929.1	chr16	24495126	24495227
chr16	24564798	24564799	+	Predicted	DNA|TcMar-Tigger|Tigger15a	ENSG00000122257.20, RBBP6		chr16	24564747	24564848
chr16	25149018	25149032	-	Annotated	LTR|ERV1|LTR35	ENSG00000260034.1, LCMT1-AS2	ENST00000562280.1, NR_039998.1	chr16	25148974	25149076
chr16	2531407	2531417	-	Annotated	LINE|L1|L1MB3	ENSG00000205923.3, CEMP1	ENST00000567119.1, ENST00000565480.1, NM_001048212.3	chr16	2531361	2531463
chr16	27203197	27203198	+	Predicted	SINE|MIR|MIRb	ENSG00000155666.12, KDM8		chr16	27203146	27203247
chr16	27203321	27203322	+	Predicted	SINE|MIR|MIRb	ENSG00000155666.12, KDM8		chr16	27203270	27203371
chr16	27268205	27268206	+	Annotated	DNA|TcMar-Tigger|MER46C	ENSG00000245888.7, NSMCE1-DT	ENST00000566854.5, NR_037184.1	chr16	27268154	27268255
chr16	27313428	27313596	+	Predicted	SINE|MIR|MIR	ENSG00000077238.14, IL4R		chr16	27313427	27313595
chr16	2750636	2750637	+	Predicted	SINE|Alu|AluSz6	ENSG00000167978.18, SRRM2		chr16	2750585	2750686
chr16	2768506	2768507	+	Predicted	LINE|CR1|Plat_L3	ENSG00000167978.18, SRRM2		chr16	2768455	2768556
chr16	2769629	2769630	+	Predicted	LINE|L2|L2c	ENSG00000167978.18, SRRM2		chr16	2769578	2769679
chr16	2769863	2769864	+	Predicted	LINE|L2|L2c	ENSG00000167978.18, SRRM2		chr16	2769812	2769913
chr16	28688567	28688568	+	Predicted	LTR|ERVL|LTR41B	ENSG00000184110.15, EIF3C		chr16	28688516	28688617
chr16	28802780	28802781	+	Predicted	LTR|ERVL|LTR41B	ENSG00000251417.2, ENSG00000251417		chr16	28802729	28802830
chr16	28822032	28822033	-	Annotated	SINE|Alu|FLAM_C	ENSG00000260796.1, ENSG00000260796	ENST00000568183.1	chr16	28821982	28822083
chr16	29087010	29087012	+	Predicted	SINE|Alu|AluSp	ENSG00000103472.10, ENSG00000284671.1, ENSG00000284685.2, RRN3P2, ENSG00000284671, ENSG00000284685		chr16	29086959	29087061
chr16	29154274	29154275	+	Annotated	LINE|L1|L1MD2	ENSG00000291188.1, ENSG00000291188	ENST00000702506.1	chr16	29154223	29154324
chr16	29394388	29394466	-	Predicted	DNA|hAT-Charlie|MER30	ENSG00000254206.6, NPIPB11		chr16	29394376	29394478
chr16	29394676	29394681	-	Predicted	SINE|Alu|AluSx1	ENSG00000254206.6, NPIPB11		chr16	29394628	29394729
chr16	29509210	29509211	-	Predicted	SINE|Alu|AluSz	ENSG00000288632.1, ENSG00000288632		chr16	29509160	29509261
chr16	29709156	29709157	+	Annotated	LTR|ERV1|LTR9B	ENSG00000289181.2, ENSG00000289181	ENST00000688693.2	chr16	29709105	29709206
chr16	29745103	29745104	+	Predicted	SINE|Alu|AluJb	ENSG00000260719.1, ENSG00000260719		chr16	29745052	29745153
chr16	29745247	29745248	+	Annotated	SINE|Alu|AluJb	ENSG00000260719.1, ENSG00000260719	ENST00000565600.1	chr16	29745196	29745297
chr16	30097065	30097085	+	Annotated	LTR|ERV1|LTR10B2	ENSG00000250616.4, YPEL3-DT	ENST00000693600.2	chr16	30097023	30097125
chr16	3018445	3018446	+	Annotated	SINE|MIR|MIRc	ENSG00000006327.14, TNFRSF12A	ENST00000573001.5	chr16	3018394	3018495
chr16	30249192	30249193	-	Predicted	SINE|Alu|AluSz	ENSG00000183604.17, ENSG00000198064.15, SMG1P5, NPIPB13		chr16	30249142	30249243
chr16	30354707	30354708	-	Predicted	LINE|CR1|L3	ENSG00000169217.9, CD2BP2		chr16	30354657	30354758
chr16	30535346	30535347	-	Annotated	LTR|ERV1|MER4A1	ENSG00000169955.8, ZNF747	ENST00000252799.3	chr16	30535296	30535397
chr16	30572997	30572998	-	Predicted	SINE|Alu|AluSp	ENSG00000229809.9, ZNF688		chr16	30572947	30573048
chr16	30623947	30623948	-	Annotated	LTR|ERVK|LTR3B_	ENSG00000156853.13, ZNF689	ENST00000565440.5	chr16	30623897	30624062
chr16	30624011	30624012	-	Annotated	LTR|ERVK|LTR3B_	ENSG00000156853.13, ZNF689	ENST00000566673.5	chr16	30623897	30624062
chr16	30697450	30697451	+	Predicted	SINE|MIR|MIRb	ENSG00000080603.17, SRCAP		chr16	30697399	30697500
chr16	30697928	30697954	+	Predicted	SINE|MIR|MIR1_Amn	ENSG00000080603.17, SRCAP		chr16	30697889	30697991
chr16	3081086	3081087	-	Predicted	LTR|ERVK|MER9a2	ENSG00000262370.7, ENSG00000262370		chr16	3081036	3081137
chr16	30956950	30956959	+	Predicted	SINE|MIR|MIR1_Amn	ENSG00000099381.19, SETD1A		chr16	30956903	30957004
chr16	31032889	31032890	+	Annotated	LINE|CR1|L3	ENSG00000103496.15, STX4	ENST00000457779.6	chr16	31032838	31033012
chr16	31032962	31032963	+	Predicted	LINE|CR1|L3	ENSG00000103496.15, STX4		chr16	31032838	31033012
chr16	31037507	31037526	+	Predicted	SINE|Alu|AluSc	ENSG00000103496.15, ENSG00000260911.2, STX4, ENSG00000260911		chr16	31037465	31037566
chr16	31072749	31072750	+	Predicted	LINE|L2|L2c	ENSG00000167395.10, ZNF646		chr16	31072698	31072799
chr16	3129659	3129698	-	Annotated	LTR|ERVL|LTR41	ENSG00000263072.10, ZNF213-AS1	ENST00000701326.1, ENST00000573414.3, ENST00000701888.1	chr16	3129628	3129729
chr16	31448565	31448567	+	Predicted	SINE|Alu|AluSx1	ENSG00000140691.18, ARMC5		chr16	31448514	31448616
chr16	31454907	31454908	+	Predicted	SINE|Alu|FLAM_C	ENSG00000140691.18, ARMC5		chr16	31454856	31454957
chr16	31456486	31456531	+	Predicted	SINE|Alu|AluSz	ENSG00000140691.18, ARMC5		chr16	31456457	31456558
chr16	31699020	31699021	+	Predicted	LTR|ERVL-MaLR|MLT1H	ENSG00000290927.1, ENSG00000290927		chr16	31698969	31699070
chr16	3653801	3653809	+	Predicted	SINE|Alu|AluSg	ENSG00000213918.11, DNASE1		chr16	3653753	3653855
chr16	393742	393743	-	Predicted	SINE|Alu|AluSx	ENSG00000129925.11, PGAP6		chr16	393692	393793
chr16	4355606	4355607	-	Annotated	SINE|Alu|AluY	ENSG00000217930.8, PAM16	ENST00000576217.1	chr16	4355556	4355657
chr16	4434142	4434143	-	Predicted	LTR|ERVL-MaLR|THE1C	ENSG00000275515.1, ENSG00000275515		chr16	4434092	4434193
chr16	4474970	4474971	-	Predicted	SINE|Alu|AluSz	ENSG00000153406.14, NMRAL1		chr16	4474920	4475021
chr16	4664069	4664070	+	Annotated	LINE|L1|L1MB5	ENSG00000102858.13, MGRN1	ENST00000587145.5	chr16	4664018	4664119
chr16	4664416	4664417	+	Annotated	LINE|L1|L1MB5	ENSG00000102858.13, MGRN1	ENST00000590457.5	chr16	4664365	4664466
chr16	46683802	46683803	-	Predicted	SINE|Alu|AluY	ENSG00000069329.18, VPS35		chr16	46683752	46683853
chr16	4794953	4794954	+	Predicted	DNA|TcMar-Tigger|MER2	ENSG00000267795.6, SMIM22		chr16	4794902	4795003
chr16	48417318	48417319	-	Annotated	Retroposon|SVA|SVA_B	ENSG00000196470.12, SIAH1	ENST00000567973.1	chr16	48417268	48417369
chr16	49454229	49454230	+	Annotated	LTR|ERVL-MaLR|MLT1L	ENSG00000263110.1, ENSG00000263110	ENST00000573819.1	chr16	49454178	49454279
chr16	494596	494615	+	Predicted	SINE|Alu|AluY	ENSG00000090565.17, RAB11FIP3		chr16	494554	494655
chr16	494690	494773	+	Predicted	SINE|Alu|AluJb	ENSG00000090565.17, RAB11FIP3		chr16	494680	494781
chr16	494834	494876	+	Predicted	SINE|Alu|AluJb	ENSG00000090565.17, RAB11FIP3		chr16	494803	494905
chr16	49924153	49924154	-	Annotated	LTR|ERVL-MaLR|MLT1K	ENSG00000261751.1, ENSG00000261751	ENST00000563124.1	chr16	49924103	49924204
chr16	50150335	50150336	-	Predicted	SINE|Alu|AluJb	ENSG00000260031.1, ENSG00000260381.2, RPL10P14, ENSG00000260381		chr16	50150285	50150386
chr16	50396878	50396888	-	Predicted	LTR|ERVL|MLT2A2	ENSG00000261092.1, LINC02178		chr16	50396832	50396934
chr16	50860196	50860197	+	Annotated	LTR|ERVL-MaLR|MLT1K	ENSG00000261241.8, LINC02128	ENST00000641755.1, NR_184290.1, NR_184289.1, NR_184291.1	chr16	50860145	50860246
chr16	51268116	51268117	-	Annotated	LTR|ERVL-MaLR|THE1D	ENSG00000287256.3, ENSG00000287256	ENST00000661708.2, ENST00000700808.1, ENST00000700927.1	chr16	51268066	51268167
chr16	52271572	52271620	+	Annotated	SINE|MIR|MIRb	ENSG00000260887.3, CASC22	ENST00000628396.1, ENST00000656784.1, ENST00000670500.1, ENST00000660275.1, ENST00000665777.1, ENST00000662008.1, ENST00000668506.1, ENST00000661626.1	chr16	52271544	52271646
chr16	53334562	53334563	+	Annotated	LINE|L1|L1MB7	ENSG00000238645.1, ENSG00000238645	ENST00000459097.1	chr16	53334511	53334612
chr16	54559099	54559100	-	Annotated	LTR|ERVL-MaLR|THE1D	ENSG00000283304.1, LINC02183	ENST00000637822.1	chr16	54559049	54559150
chr16	54657661	54657662	-	Annotated	LTR|ERVL-MaLR|MLT1K	ENSG00000283258.2, ENSG00000283258	ENST00000637560.1	chr16	54657611	54657712
chr16	54874149	54874170	-	Annotated	LTR|ERVL-MaLR|MSTA	ENSG00000245694.12, CRNDE	ENST00000637011.1, ENST00000658082.1	chr16	54874109	54874210
chr16	56151769	56151770	-	Predicted	LINE|L1|HAL1	ENSG00000246379.8, GNAO1-DT		chr16	56151719	56151820
chr16	56162106	56162107	-	Predicted	LTR|ERVL-MaLR|MLT1L	ENSG00000246379.8, GNAO1-DT		chr16	56162056	56162157
chr16	56452084	56452085	+	Annotated	SINE|MIR|MIRb		NM_001324358.2	chr16	56452033	56452134
chr16	57379634	57379675	+	Predicted	LINE|RTE-BovB|MamRTE1	ENSG00000006210.7, CX3CL1		chr16	57379603	57379704
chr16	57639085	57639086	+	Predicted	SINE|Alu|AluSq4	ENSG00000205336.14, ADGRG1		chr16	57639034	57639135
chr16	57779951	57779952	-	Predicted	LTR|ERVL-MaLR|THE1D	ENSG00000140859.16, KIFC3		chr16	57779901	57780002
chr16	57782296	57782329	-	Annotated	SINE|MIR|MIRc	ENSG00000140859.16, KIFC3	ENST00000543930.5, ENST00000562903.5, ENST00000564136.5, ENST00000569619.5, ENST00000567479.1	chr16	57782262	57782363
chr16	58383831	58383832	-	Predicted	LTR|ERVL-MaLR|MLT1H1-int	ENSG00000261078.1, ENSG00000261078		chr16	58383781	58383882
chr16	58421253	58421362	+	Annotated	LTR|ERVL-MaLR|THE1C	ENSG00000260186.5, LINC02137	ENST00000562322.1, ENST00000561906.5, ENST00000567448.1	chr16	58421252	58421361
chr16	58684137	58684220	-	Annotated	SINE|MIR|MIR1_Amn	ENSG00000103042.9, SLC38A7	ENST00000566598.5	chr16	58684128	58684229
chr16	58749638	58749678	+	Annotated	LTR|ERV1|LTR12C	ENSG00000245768.7, ENSG00000245768	ENST00000500117.1, ENST00000657379.1, ENST00000565722.1	chr16	58749606	58749708
chr16	58862215	58862216	-	Predicted	LTR|ERVL-MaLR|THE1B	ENSG00000261638.2, ENSG00000261638		chr16	58862165	58862266
chr16	58880330	58880351	-	Annotated	LTR|ERVL-MaLR|MLT1J	ENSG00000261638.2, ENSG00000261638	ENST00000662590.1, ENST00000569328.2	chr16	58880290	58880391
chr16	59498074	59498080	+	Predicted	LTR|ERVL-MaLR|MLT1D	ENSG00000200062.1, ENSG00000261807.2, ENSG00000270222.1, RNU4-58P, LINC02141, DUXAP11		chr16	59498025	59498127
chr16	605154	605155	+	Predicted	SINE|Alu|AluJo	ENSG00000197562.10, RAB40C		chr16	605103	605204
chr16	6350446	6350447	+	Predicted	SINE|Alu|AluSp	ENSG00000078328.23, RBFOX1		chr16	6350395	6350496
chr16	63618020	63618062	-	Annotated	LTR|ERV1|MER52A	ENSG00000260658.7, ENSG00000260658	ENST00000568932.5, ENST00000665929.1, ENST00000655786.2, ENST00000564290.1, ENST00000563855.1	chr16	63617990	63618092
chr16	65233039	65233040	-	Predicted	LTR|ERV1|HERVH-int	ENSG00000260834.2, ENSG00000260834		chr16	65232989	65233090
chr16	65234903	65234933	-	Annotated	LTR|ERV1|LTR7	ENSG00000260834.2, ENSG00000260834	ENST00000567058.1, ENST00000565901.1, ENST00000691011.1	chr16	65234867	65234969
chr16	65235044	65235045	-	Predicted	LTR|ERV1|LTR7	ENSG00000260834.2, ENSG00000260834		chr16	65234994	65235095
chr16	65235345	65235346	-	Predicted	LTR|ERV1|LTR7	ENSG00000260834.2, ENSG00000260834		chr16	65235295	65235396
chr16	65576296	65576319	-	Annotated	LTR|ERVL-MaLR|THE1D	ENSG00000261742.6, LINC00922	ENST00000569736.5, ENST00000663762.1, ENST00000663867.1, ENST00000656349.1, NR_174971.1, NR_027755.2	chr16	65576257	65576358
chr16	663436	663437	+	Predicted	SINE|Alu|AluSx	ENSG00000161996.19, WDR90		chr16	663385	663486
chr16	66550423	66550424	-	Annotated	SINE|MIR|MIRb	ENSG00000166548.17, TK2	ENST00000451102.7	chr16	66550373	66550474
chr16	67161453	67161454	+	Predicted	SINE|Alu|AluJo	ENSG00000102878.18, ENSG00000135722.9, HSF4, FBXL8		chr16	67161402	67161503
chr16	67168382	67168383	+	Annotated	SINE|Alu|AluSz	ENSG00000102878.18, HSF4	ENST00000682526.1	chr16	67168331	67168432
chr16	67173097	67173098	+	Predicted	SINE|Alu|AluSx3	ENSG00000140939.15, NOL3		chr16	67173046	67173147
chr16	67563957	67563958	-	Annotated	LINE|CR1|X6A_LINE	ENSG00000261386.2, ENSG00000261386	ENST00000605277.1	chr16	67563907	67564008
chr16	67938686	67938719	-	Predicted	SINE|Alu|AluYb8	ENSG00000205220.12, ENSG00000213398.8, ENSG00000261884.2, PSMB10, LCAT, ENSG00000261884		chr16	67938652	67938753
chr16	67983039	67983040	+	Annotated	LTR|ERV1|LTR12C	ENSG00000289991.1, ENSG00000289991	ENST00000702375.1	chr16	67982988	67983089
chr16	6799680	6799681	+	Predicted	LTR|ERVL|MLT2B3	ENSG00000078328.23, RBFOX1		chr16	6799629	6799730
chr16	67999046	67999047	+	Annotated	LTR|ERV1|LTR12C	ENSG00000289618.2, ENSG00000289618	ENST00000691141.2	chr16	67998995	67999096
chr16	68025349	68025350	+	Predicted	SINE|Alu|AluSx	ENSG00000167264.18, DUS2		chr16	68025298	68025399
chr16	690644	690645	-	Predicted	SINE|Alu|AluSx1	ENSG00000127580.17, WDR24		chr16	690594	690695
chr16	690763	690764	-	Predicted	SINE|Alu|AluSx1	ENSG00000127580.17, WDR24		chr16	690713	690814
chr16	69121493	69121559	-	Predicted	SINE|Alu|AluSx3	ENSG00000168802.14, CHTF8		chr16	69121475	69121577
chr16	69121667	69121686	-	Predicted	SINE|Alu|AluSx3	ENSG00000168802.14, CHTF8		chr16	69121626	69121727
chr16	69186380	69186381	+	Predicted	LTR|ERVL|MLT2B1	ENSG00000168807.17, SNTB2		chr16	69186329	69186430
chr16	69338576	69338577	-	Annotated	SINE|MIR|MIRb	ENSG00000213380.16, COG8	ENST00000567493.1	chr16	69338526	69338627
chr16	69838737	69838738	+	Annotated	LINE|CR1|X7A_LINE	ENSG00000198373.13, WWP2	ENST00000563618.5, ENST00000356003.6, NM_001270453.2	chr16	69838686	69838787
chr16	69968348	69968350	+	Predicted	LTR|ERVL-MaLR|THE1D	ENSG00000090857.14, PDPR		chr16	69968297	69968399
chr16	70191262	70191264	+	Predicted	LTR|ERVL-MaLR|THE1D	ENSG00000090857.14, PDPR		chr16	70191211	70191313
chr16	70225111	70225112	-	Predicted	Retroposon|SVA|SVA_D	ENSG00000090861.17, ENSG00000261556.11, AARS1, SMG1P7		chr16	70225061	70225162
chr16	70227333	70227350	-	Predicted	SINE|Alu|AluSq2	ENSG00000261556.11, SMG1P7		chr16	70227291	70227392
chr16	70463047	70463048	+	Predicted	LINE|L1|L1ME1	ENSG00000157353.17, FCSK		chr16	70462996	70463097
chr16	70590288	70590347	+	Annotated	LINE|CR1|L3		NM_001393495.1, NM_001393493.1	chr16	70590266	70590367
chr16	70747057	70747058	+	Annotated	LINE|L1|L1MB7	ENSG00000260156.1, ENSG00000260156	ENST00000567186.1	chr16	70747006	70747107
chr16	71080866	71080870	+	Annotated	LTR|ERVL-MaLR|MLT1D	ENSG00000259833.5, ENSG00000259833	ENST00000563968.5, ENST00000568931.1	chr16	71080816	71080918
chr16	713320	713321	+	Predicted	SINE|Alu|AluSp	ENSG00000103260.9, METRN		chr16	713269	713370
chr16	71463094	71463095	-	Annotated	DNA|hAT-Charlie|MER20B	ENSG00000167377.19, ZNF23	ENST00000567340.1	chr16	71463044	71463199
chr16	71463148	71463149	-	Predicted	DNA|hAT-Charlie|MER20B	ENSG00000157429.16, ENSG00000261611.6, ZNF19, ENSG00000261611		chr16	71463044	71463199
chr16	71565789	71565790	+	Annotated	LINE|L1|L1ME4b	ENSG00000260886.2, TAT-AS1	ENST00000561529.1, NR_103851.1	chr16	71565738	71565839
chr16	719798	719799	+	Predicted	SINE|Alu|AluSc8	ENSG00000103253.19, ENSG00000103254.10, HAGHL, ANTKMT		chr16	719747	719848
chr16	71995194	71995195	-	Predicted	LTR|ERVL-MaLR|MLT1A1	ENSG00000277481.2, PKD1L3		chr16	71995144	71995245
chr16	72172449	72172470	-	Annotated	LTR|ERVL-MaLR|MLT1I	ENSG00000118557.16, PMFBP1	ENST00000379073.9, ENST00000536211.5, NM_001160213.2	chr16	72172409	72172510
chr16	72522623	72522624	-	Predicted	LINE|L1|L1MC5a	ENSG00000261008.9, LINC01572		chr16	72522573	72522674
chr16	72555326	72555327	-	Predicted	LINE|L1|L1MD	ENSG00000261008.9, LINC01572		chr16	72555276	72555377
chr16	726867	726968	-	Annotated	LINE|L2|L2b	ENSG00000162004.19, ENSG00000103253.19, CCDC78, HAGHL	ENST00000466708.5, ENST00000423653.6, ENST00000471861.5, ENST00000474647.1, ENST00000549114.5, ENST00000341413.8, NM_001378033.1, NR_165383.1, NR_165384.1	chr16	726867	726968
chr16	73812560	73812561	+	Annotated	DNA|hAT-Charlie|MER102c	ENSG00000259817.3, ENSG00000259817	ENST00000565061.3	chr16	73812509	73812610
chr16	74078651	74078652	-	Predicted	DNA|hAT-Charlie|MER5A	ENSG00000140836.17, ENSG00000261404.7, ZFHX3, PSMD7-DT		chr16	74078601	74078702
chr16	74404282	74404284	-	Predicted	LTR|ERVL-MaLR|THE1D	ENSG00000276822.1, ENSG00000276822		chr16	74404232	74404334
chr16	74966044	74966045	-	Predicted	SINE|Alu|FLAM_C	ENSG00000103091.15, WDR59		chr16	74965994	74966095
chr16	75213109	75213112	+	Predicted	LTR|ERVL-MaLR|MSTD	ENSG00000168925.12, CTRB1		chr16	75213059	75213160
chr16	75306535	75306545	-	Annotated	SINE|MIR|MIRc	ENSG00000153774.9, CFDP1	ENST00000570103.5	chr16	75306489	75306591
chr16	75433836	75433837	+	Annotated	DNA|TcMar-Tigger|Tigger17	ENSG00000274220.1, ENSG00000274220	ENST00000621929.1	chr16	75433785	75433886
chr16	761073	761099	+	Annotated	LTR|ERVL|MER54B	ENSG00000102854.16, MSLN	ENST00000382862.7, ENST00000563651.5, NM_013404.4	chr16	761034	761136
chr16	76309758	76309759	+	Predicted	LTR|ERVL-MaLR|THE1A	ENSG00000152910.19, CNTNAP4		chr16	76309707	76309808
chr16	76309852	76309881	+	Annotated	LTR|ERVL-MaLR|THE1A	ENSG00000152910.19, CNTNAP4	ENST00000471618.5, ENST00000463177.1, NM_138994.5	chr16	76309815	76309916
chr16	76579529	76579530	+	Predicted	LTR|ERV1|MER57C2	ENSG00000287694.1, ENSG00000287694		chr16	76579478	76579579
chr16	7763276	7763277	-	Predicted	LTR|ERV1|LTR8	ENSG00000252138.1, ENSG00000252138		chr16	7763226	7763327
chr16	77657174	77657175	+	Annotated	LTR|ERVL-MaLR|MLT1K	ENSG00000278862.1, ENSG00000278862	ENST00000624623.1	chr16	77657123	77657224
chr16	78241690	78241691	-	Annotated	SINE|Alu|AluSz	ENSG00000260969.2, WWOX-AS1	ENST00000666211.1	chr16	78241640	78241741
chr16	78309274	78309275	+	Predicted	LTR|ERVL-MaLR|THE1D	ENSG00000186153.18, WWOX		chr16	78309223	78309324
chr16	78796361	78796362	-	Annotated	LTR|ERVL-MaLR|MLT1J2	ENSG00000286894.1, ENSG00000286894	ENST00000655872.1	chr16	78796311	78796412
chr16	79588508	79588509	-	Predicted	SINE|Alu|AluSx	ENSG00000178573.7, MAF		chr16	79588458	79588559
chr16	79713847	79713848	+	Annotated	LTR|ERVL-MaLR|MLT1F2	ENSG00000260876.6, LINC01229	ENST00000561510.5	chr16	79713796	79713897
chr16	80157682	80157683	-	Predicted	LTR|ERVL-MaLR|MLT1C	ENSG00000259867.6, DYNLRB2-AS1		chr16	80157632	80157733
chr16	80738662	80738663	+	Predicted	LINE|L1|L1MB7	ENSG00000260594.1, ENSG00000260594		chr16	80738611	80738712
chr16	80846753	80846787	-	Annotated	LTR|ERVL-MaLR|MLT1A0	ENSG00000260896.6, ARLNC1	ENST00000651582.1, ENST00000652403.1, ENST00000652538.1, ENST00000652662.1, ENST00000651120.1, ENST00000652198.1, ENST00000652275.1	chr16	80846719	80846821
chr16	80892559	80892596	-	Annotated	LTR|ERVL-MaLR|THE1B	ENSG00000260896.6, ARLNC1	ENST00000650680.1, ENST00000563626.1, NR_131947.1, NR_131948.1	chr16	80892527	80892628
chr16	81071998	81071999	+	Annotated	LTR|ERVL-MaLR|MLT1J1	ENSG00000261838.5, ENSG00000261838	ENST00000563072.1	chr16	81071947	81072048
chr16	81664270	81664271	+	Predicted	LINE|L1|L1MC3	ENSG00000153815.18, CMIP		chr16	81664219	81664320
chr16	81939893	81939894	+	Predicted	LINE|L2|L2	ENSG00000197943.12, PLCG2		chr16	81939842	81939943
chr16	82056453	82056454	+	Annotated	LINE|L1|L1ME3A	ENSG00000086696.11, HSD17B2	ENST00000568090.5	chr16	82056402	82056503
chr16	82510895	82510919	-	Annotated	LTR|ERVL|MLT2A2	ENSG00000261285.7, ENSG00000261285	ENST00000568136.5, ENST00000563825.1	chr16	82510856	82510958
chr16	83772875	83772974	-	Annotated	LTR|ERV1|MER67D	ENSG00000260788.8, ENSG00000260788	ENST00000570056.2, ENST00000563981.6, ENST00000702290.1, ENST00000669198.2, ENST00000664525.1, ENST00000569165.1, ENST00000670287.1, ENST00000667932.1	chr16	83772874	83772975
chr16	84554032	84554033	-	Annotated	LTR|ERVL|LTR67B	ENSG00000140950.16, MEAK7	ENST00000565079.5	chr16	84553982	84554083
chr16	84856664	84856665	-	Annotated	LTR|ERVL|HERVL-int	ENSG00000285848.1, ENSG00000285848	ENST00000648152.1	chr16	84856614	84856715
chr16	86347387	86347388	+	Annotated	LTR|ERVL-MaLR|THE1B	ENSG00000269826.1, ENSG00000269826	ENST00000595705.1	chr16	86347336	86347437
chr16	8641878	8641879	+	Annotated	DNA|hAT-Tip100|MER91A	ENSG00000067365.15, METTL22	ENST00000564133.1	chr16	8641827	8641928
chr16	8644437	8644438	+	Annotated	SINE|MIR|MIRb	ENSG00000067365.15, METTL22	ENST00000569597.1	chr16	8644386	8644487
chr16	86501039	86501040	-	Predicted	SINE|MIR|MIR	ENSG00000268388.6, FENDRR		chr16	86500989	86501090
chr16	86647094	86647095	+	Predicted	LINE|L2|L2a	ENSG00000261161.1, ENSG00000261161		chr16	86647043	86647144
chr16	86710120	86710121	+	Predicted	LTR|ERVL-MaLR|THE1B	ENSG00000261175.6, LINC02188		chr16	86710069	86710170
chr16	86722085	86722108	+	Annotated	LTR|ERVL-MaLR|MLT1A0	ENSG00000261175.6, LINC02188	ENST00000649229.1, ENST00000569740.6, ENST00000562064.1, ENST00000647607.1, NR_135183.1, NR_135182.1	chr16	86722045	86722146
chr16	86727347	86727371	+	Annotated	SINE|Alu|AluSx3	ENSG00000261175.6, LINC02188	ENST00000649094.1, ENST00000650018.1	chr16	86727307	86727409
chr16	87292437	87292452	-	Annotated	LTR|ERVL-MaLR|MLT1F	ENSG00000261697.5, ENSG00000261697	ENST00000570286.5, ENST00000569872.1, NR_104667.1	chr16	87292394	87292495
chr16	89215161	89215213	+	Predicted	LINE|L1|L1M4	ENSG00000170100.14, ZNF778		chr16	89215135	89215237
chr16	89317798	89317799	+	Predicted	LTR|ERVL|MER74B	ENSG00000261253.2, ENSG00000261253		chr16	89317747	89317848
chr16	89673050	89673051	+	Predicted	LTR|ERV1|MER4-int	ENSG00000275734.2, ENSG00000275734		chr16	89672999	89673100
chr16	89725076	89725077	-	Predicted	SINE|Alu|AluSg	ENSG00000075399.14, ENSG00000187741.16, VPS9D1, FANCA		chr16	89725026	89725127
chr16	89987844	89987883	+	Predicted	SINE|Alu|AluY	ENSG00000223959.11, AFG3L1P		chr16	89987812	89987913
chr16	90162598	90162599	+	Predicted	DNA|hAT-Charlie|MER1A	ENSG00000260528.6, FAM157C		chr16	90162547	90162648
chr16	90187196	90187203	+	Predicted	LTR|ERVL-MaLR|THE1C	ENSG00000260923.7, LINC02193		chr16	90187148	90187249
chr16	90214683	90214684	+	Predicted	LTR|ERV1|MER4D1	ENSG00000260923.7, LINC02193		chr16	90214632	90214733
chr16	9068554	9068555	+	Annotated	LTR|ERVL-MaLR|MLT1J1	ENSG00000261392.1, ENSG00000261392	ENST00000562893.1	chr16	9068503	9068604
chr16	9365508	9365541	+	Annotated	LTR|ERVL|LTR83	ENSG00000261617.2, ENSG00000260071.2, LINC02177, ENSG00000260071	ENST00000664064.1, ENST00000659361.1, ENST00000658945.1, ENST00000652999.1	chr16	9365473	9365574
chr16	9676842	9676843	-	Annotated	LTR|ERV1|LTR7	ENSG00000260362.1, ENSG00000260362	ENST00000561538.1	chr16	9676792	9676893
chr16	9970794	9970795	-	Annotated	LINE|L2|L2c	ENSG00000183454.18, GRIN2A	ENST00000461292.3	chr16	9970744	9970845
chr17	10291820	10291838	+	Annotated	LTR|ERVL-MaLR|THE1B	ENSG00000273388.1, ENSG00000273388	ENST00000609088.1	chr17	10291777	10291879
chr17	12069756	12069757	+	Annotated	LINE|CR1|L3	ENSG00000065559.15, MAP2K4	ENST00000579089.5	chr17	12069705	12069806
chr17	1369741	1369742	-	Predicted	DNA|TcMar-Tigger|Tigger1	ENSG00000108953.17, YWHAE		chr17	1369691	1369792
chr17	14834600	14834626	+	Annotated	LTR|ERV1|LTR12D	ENSG00000238212.3, LINC02096	ENST00000661145.1, ENST00000445035.3, ENST00000665893.1, ENST00000660966.1, ENST00000652815.1, ENST00000662040.1, ENST00000665225.1, ENST00000664152.1	chr17	14834561	14834663
chr17	14837942	14837943	+	Predicted	SINE|MIR|MIRb	ENSG00000238212.3, LINC02096		chr17	14837891	14837992
chr17	15475727	15475728	-	Annotated	DNA|TcMar-Tigger|Tigger19a	ENSG00000239704.12, CDRT4	ENST00000520956.2	chr17	15475677	15475778
chr17	16216788	16216789	+	Predicted	SINE|Alu|AluSx4	ENSG00000108474.17, PIGL		chr17	16216737	16216838
chr17	16725665	16725666	+	Predicted	LINE|L1|L1PB1	ENSG00000266302.6, ENSG00000266302		chr17	16725614	16725715
chr17	16726382	16726417	+	Predicted	SINE|Alu|AluYm1	ENSG00000170160.19, ENSG00000266302.6, CCDC144A, ENSG00000266302		chr17	16726348	16726449
chr17	16772601	16772602	+	Predicted	LINE|L2|L2c	ENSG00000266302.6, ENSG00000266302		chr17	16772550	16772651
chr17	17391816	17391817	+	Annotated	LTR|ERV1|LTR12_	ENSG00000290056.1, ENSG00000290056	ENST00000702706.1	chr17	17391765	17391866
chr17	17592374	17592375	-	Predicted	LINE|L2|L2a	ENSG00000133027.18, PEMT		chr17	17592324	17592425
chr17	17686037	17686077	+	Predicted	LINE|L2|L2b	ENSG00000108557.20, RAI1		chr17	17686005	17686107
chr17	17839046	17839047	-	Predicted	SINE|Alu|AluSx	ENSG00000072310.18, SREBF1		chr17	17838996	17839097
chr17	18720103	18720104	+	Predicted	SINE|Alu|AluSg	ENSG00000291110.1, TRIM16L		chr17	18720052	18720153
chr17	18856212	18856213	-	Annotated	LTR|ERVL-MaLR|MLT1K	ENSG00000289213.2, ENSG00000289213	ENST00000687962.2	chr17	18856162	18856263
chr17	19377614	19377615	+	Predicted	LINE|L2|L2b	ENSG00000166484.20, MAPK7		chr17	19377563	19377664
chr17	19487065	19487066	-	Predicted	LTR|ERVL|LTR16A	ENSG00000235979.9, ENSG00000235979		chr17	19487015	19487116
chr17	19647139	19647187	-	Predicted	LTR|ERV1|MER4-int	ENSG00000242752.3, ENSG00000262769.1, NMTRQ-TTG12-1, ENSG00000262769		chr17	19647112	19647214
chr17	20008058	20008059	+	Predicted	LINE|L1|L1M7	ENSG00000128487.19, SPECC1		chr17	20008007	20008108
chr17	20017145	20017146	+	Annotated	LTR|ERV1|LTR12C	ENSG00000128487.19, SPECC1	ENST00000583463.6	chr17	20017094	20017195
chr17	2014294	2014295	-	Predicted	LINE|L2|L2c	ENSG00000185924.7, RTN4RL1		chr17	2014244	2014345
chr17	20921013	20921029	+	Annotated	LINE|L2|L2a	ENSG00000233098.10, CCDC144NL-AS1	ENST00000662319.2, NR_160711.1	chr17	20920969	20921071
chr17	22181540	22181541	+	Predicted	LTR|ERVL-MaLR|THE1B	ENSG00000290919.1, UBBP4		chr17	22181489	22181590
chr17	2317486	2317487	+	Predicted	SINE|Alu|AluY	ENSG00000167720.13, SRR		chr17	2317435	2317536
chr17	27530973	27530974	-	Predicted	LINE|L1|L1ME4a	ENSG00000263368.1, MSANTD3P1		chr17	27530923	27531024
chr17	27974222	27974223	-	Annotated	LTR|ERVL-MaLR|MLT1A	ENSG00000260019.2, LINC01992	ENST00000567574.1	chr17	27974172	27974273
chr17	28233974	28234066	-	Predicted	LTR|ERV1|HERVE-int	ENSG00000267259.1, ERVE-1		chr17	28233969	28234071
chr17	28239211	28239212	-	Predicted	LTR|ERV1|LTR2C	ENSG00000267259.1, ERVE-1		chr17	28239161	28239262
chr17	28239329	28239332	-	Predicted	LTR|ERV1|LTR2C	ENSG00000267259.1, ERVE-1		chr17	28239280	28239381
chr17	28250918	28250919	-	Predicted	SINE|Alu|AluYb8	ENSG00000266830.1, ENSG00000266830		chr17	28250868	28250969
chr17	28332382	28332383	-	Predicted	LINE|L2|L2c	ENSG00000109083.14, IFT20		chr17	28332332	28332433
chr17	28669873	28669874	+	Predicted	SINE|Alu|AluSz6	ENSG00000109111.15, SUPT6H		chr17	28669822	28669923
chr17	28673152	28673153	+	Predicted	SINE|Alu|AluSx	ENSG00000109111.15, SUPT6H		chr17	28673101	28673202
chr17	29114267	29114268	-	Annotated	LINE|CR1|L3	ENSG00000196535.20, MYO18A	ENST00000533399.1	chr17	29114217	29114318
chr17	29137084	29137086	-	Predicted	SINE|MIR|MIR	ENSG00000196535.20, MYO18A		chr17	29137034	29137136
chr17	29592240	29592241	-	Annotated	SINE|MIR|MIRb	ENSG00000264647.1, ENSG00000264647	ENST00000584986.1	chr17	29592190	29592291
chr17	2975612	2975680	+	Predicted	LTR|ERVL|LTR79	ENSG00000132359.16, RAP1GAP2		chr17	2975594	2975696
chr17	3052534	3052535	+	Predicted	LTR|ERVL-MaLR|MLT1A1	ENSG00000142163.8, OR1E3		chr17	3052483	3052584
chr17	30980303	30980304	-	Predicted	Retroposon|SVA|SVA_E	ENSG00000266340.1, ENSG00000266340		chr17	30980253	30980354
chr17	31762440	31762452	+	Annotated	LTR|ERV1|LTR12	ENSG00000263567.1, ENSG00000263567	ENST00000577970.1	chr17	31762394	31762496
chr17	32142265	32142266	+	Predicted	SINE|MIR|MIR3	ENSG00000126858.19, RHOT1		chr17	32142214	32142315
chr17	32170687	32170723	+	Predicted	LINE|L1|L1ME4b	ENSG00000126858.19, RHOT1		chr17	32170653	32170755
chr17	32523423	32523424	-	Annotated	SINE|MIR|MIR3	ENSG00000265222.1, ENSG00000265222	ENST00000578408.1	chr17	32523373	32523474
chr17	33112733	33112734	+	Predicted	LINE|L2|L2b	ENSG00000266535.1, ENSG00000266535		chr17	33112682	33112783
chr17	33533759	33533760	-	Annotated	SINE|MIR|MIR3	ENSG00000265544.1, AA06	ENST00000579745.1, NR_037584.2	chr17	33533709	33533810
chr17	33565764	33565765	+	Annotated	LTR|ERVL-MaLR|MLT1L	ENSG00000265125.5, ENSG00000265125	ENST00000579896.5	chr17	33565713	33565814
chr17	35120043	35120065	-	Annotated	LINE|L2|L2b	ENSG00000267618.5, ENSG00000185379.21, ENSG00000267618, RAD51D	ENST00000592181.1, ENST00000394589.8	chr17	35120003	35120105
chr17	35430613	35430614	-	Predicted	LTR|ERV1|MER57-int	ENSG00000172123.13, SLFN12		chr17	35430563	35430664
chr17	35432257	35432258	-	Predicted	LTR|ERV1|MER51A	ENSG00000172123.13, SLFN12		chr17	35432207	35432308
chr17	35432480	35432502	-	Annotated	LTR|ERV1|MER51A	ENSG00000172123.13, SLFN12	ENST00000304905.10, NM_018042.5	chr17	35432440	35432542
chr17	35758136	35758137	-	Predicted	LTR|Gypsy|MamGypLTR2c	ENSG00000271447.6, MMP28		chr17	35758086	35758187
chr17	35831869	35831870	+	Predicted	SINE|Alu|AluY	ENSG00000270647.7, TAF15		chr17	35831818	35831919
chr17	35868967	35868968	+	Annotated	SINE|MIR|MIRc	ENSG00000270240.2, ENSG00000270240	ENST00000605548.1	chr17	35868916	35869017
chr17	35939558	35939559	-	Predicted	LINE|L1|L1MC5	ENSG00000275722.5, LYZL6		chr17	35939508	35939609
chr17	36002037	36002038	-	Annotated	LTR|ERV1|MER50		NR_027921.3, NR_027922.3	chr17	36001987	36002152
chr17	36002101	36002102	-	Predicted	LTR|ERV1|MER50	ENSG00000275688.4, CCL15-CCL14		chr17	36001987	36002152
chr17	36072866	36072879	+	Annotated	LTR|ERVL|MLT2B1	ENSG00000277089.4, CCL3-AS1	ENST00000620056.4, ENST00000610845.1	chr17	36072821	36072922
chr17	36543434	36543435	-	Annotated	SINE|Alu|AluSz	ENSG00000278259.5, MYO19	ENST00000610496.1	chr17	36543384	36543485
chr17	3696522	3696523	-	Predicted	SINE|Alu|AluSx	ENSG00000083454.23, P2RX5		chr17	3696472	3696573
chr17	3728368	3728369	-	Predicted	SINE|Alu|AluSx1	ENSG00000083457.12, ITGAE		chr17	3728318	3728419
chr17	37990775	37990776	-	Predicted	LTR|ERVL-MaLR|THE1D	ENSG00000274512.6, TBC1D3L		chr17	37990725	37990826
chr17	38002306	38002308	+	Predicted	LTR|ERVL-MaLR|THE1D	ENSG00000274419.7, TBC1D3D		chr17	38002255	38002357
chr17	38298068	38298134	+	Predicted	SINE|Alu|AluJb	ENSG00000278845.5, MRPL45		chr17	38298049	38298151
chr17	39693261	39693263	+	Predicted	DNA|TcMar-Tigger|Tigger2a	ENSG00000141736.14, ERBB2		chr17	39693210	39693312
chr17	39965523	39965524	+	Annotated	SINE|MIR|MIRc	ENSG00000167914.12, GSDMA	ENST00000577447.1	chr17	39965472	39965573
chr17	40138919	40138920	+	Predicted	SINE|Alu|AluY	ENSG00000108349.17, CASC3		chr17	40138868	40138969
chr17	40475288	40475289	-	Annotated	SINE|Alu|AluJo	ENSG00000279806.1, ENSG00000279806	ENST00000623381.1	chr17	40475238	40475339
chr17	40630286	40630287	-	Predicted	DNA|hAT-Charlie|MER58A	ENSG00000073584.20, ENSG00000264058.2, SMARCE1, ENSG00000264058		chr17	40630236	40630337
chr17	40647346	40647347	-	Annotated	SINE|MIR|MIRb	ENSG00000073584.20, SMARCE1	ENST00000582955.6	chr17	40647296	40647397
chr17	40649938	40649939	-	Predicted	LTR|ERVL|LTR16A2	ENSG00000073584.20, ENSG00000264058.2, SMARCE1, ENSG00000264058		chr17	40649888	40649989
chr17	4071446	4071447	-	Predicted	LINE|L2|L2a	ENSG00000074755.15, ZZEF1		chr17	4071396	4071497
chr17	40778019	40778020	-	Annotated	LINE|RTE-BovB|MamRTE1	ENSG00000171446.7, KRT27	ENST00000540723.1	chr17	40777969	40778070
chr17	40828176	40828177	+	Predicted	LINE|L2|L2b	ENSG00000167920.12, KRT10-AS1		chr17	40828125	40828226
chr17	4143130	4143281	+	Annotated	SINE|Alu|AluSq	ENSG00000167740.10, CYB5D2	ENST00000577075.6, ENST00000301391.8, ENST00000575251.5, NM_001254756.1, NM_144611.4	chr17	4143129	4143280
chr17	4143346	4143366	+	Predicted	SINE|Alu|AluSq	ENSG00000167740.10, CYB5D2		chr17	4143304	4143406
chr17	4143430	4143535	+	Predicted	SINE|Alu|AluSq	ENSG00000167740.10, CYB5D2		chr17	4143429	4143534
chr17	4146046	4146047	-	Predicted	SINE|Alu|AluJb	ENSG00000074755.15, ZZEF1		chr17	4145996	4146097
chr17	4187108	4187109	-	Annotated	LINE|L1|L1PB2	ENSG00000185722.18, ANKFY1	ENST00000574736.1	chr17	4187058	4187159
chr17	42155527	42155528	-	Predicted	SINE|Alu|AluSx	ENSG00000108774.15, RAB5C		chr17	42155477	42155578
chr17	42537862	42537863	+	Predicted	SINE|Alu|AluY	ENSG00000108784.10, NAGLU		chr17	42537811	42537912
chr17	42661202	42661203	+	Predicted	LTR|ERVL|MER21A	ENSG00000037042.9, TUBG2		chr17	42661151	42661252
chr17	4267098	4267102	-	Predicted	SINE|Alu|AluSg	ENSG00000185722.18, ANKFY1		chr17	4267049	4267151
chr17	42704683	42704684	-	Predicted	DNA|hAT-Ac|OldhAT1	ENSG00000108799.13, EZH1		chr17	42704633	42704734
chr17	42854078	42854128	+	Annotated	LINE|L2|L2c	ENSG00000131471.7, AOC3	ENST00000591562.1, ENST00000588033.1	chr17	42854051	42854153
chr17	42955456	42955457	-	Predicted	SINE|Alu|AluY	ENSG00000266967.7, AARSD1	ENST00000483535.1	chr17	42955406	42955507
chr17	43138658	43138659	+	Predicted	LTR|ERVL|LTR33B	ENSG00000198496.12, NBR2		chr17	43138607	43138708
chr17	43259840	43259841	-	Predicted	SINE|Alu|AluSx	ENSG00000236383.9, CCDC200		chr17	43259790	43259891
chr17	43277108	43277113	-	Predicted	SINE|Alu|Alu	ENSG00000236383.9, CCDC200		chr17	43277060	43277161
chr17	43508340	43508341	+	Predicted	LINE|RTE-BovB|MamRTE1	ENSG00000067596.12, DHX8		chr17	43508289	43508390
chr17	43909682	43909711	-	Annotated	SINE|MIR|MIRc	ENSG00000108852.16, MPP2	ENST00000622681.4, ENST00000518766.5, ENST00000523762.5, NM_001278370.2, NM_001278371.2	chr17	43909646	43909747
chr17	43945015	43945016	-	Predicted	LTR|ERVL-MaLR|THE1D	ENSG00000108849.8, PPY		chr17	43944965	43945066
chr17	44023105	44023151	-	Annotated	LTR|ERVL|LTR66	ENSG00000091947.10, TMEM101	ENST00000589334.5, ENST00000585950.5, ENST00000592127.5	chr17	44023077	44023265
chr17	44023214	44023215	-	Annotated	LTR|ERVL|LTR66		NM_001304813.2	chr17	44023077	44023265
chr17	44067586	44067587	-	Annotated	SINE|MIR|MIRb		NM_152344.4	chr17	44067536	44067637
chr17	44187677	44187678	+	Predicted	SINE|MIR|MIR	ENSG00000168591.16, TMUB2		chr17	44187626	44187727
chr17	44305043	44305044	-	Predicted	LTR|ERVL-MaLR|MSTD	ENSG00000267750.6, RUNDC3A-AS1		chr17	44304993	44305094
chr17	44323800	44323801	-	Predicted	SINE|Alu|AluSc5	ENSG00000013306.16, SLC25A39		chr17	44323750	44323851
chr17	445892	446023	-	Annotated	SINE|Alu|AluSx	ENSG00000183688.4, RFLNB	ENST00000329099.4, NM_182705.2	chr17	445892	446023
chr17	446075	446133	-	Predicted	SINE|Alu|AluSx	ENSG00000183688.4, RFLNB		chr17	446053	446155
chr17	45133667	45133668	-	Predicted	SINE|Alu|AluYa5	ENSG00000161714.12, PLCD3		chr17	45133617	45133718
chr17	45672828	45672829	+	Predicted	LINE|L2|L2b	ENSG00000263715.7, LINC02210-CRHR1		chr17	45672777	45672878
chr17	4610449	4610450	+	Annotated	SINE|Alu|AluJb	ENSG00000261863.1, LINC01996	ENST00000573270.1, NR_145431.1	chr17	4610398	4610499
chr17	46557630	46557631	-	Predicted	LTR|ERVL|LTR33B	ENSG00000185829.19, ARL17A		chr17	46557580	46557681
chr17	47007884	47007885	-	Predicted	DNA|PiggyBac|MER75	ENSG00000262879.7, ENSG00000262879		chr17	47007834	47007935
chr17	47067451	47067636	-	Annotated	LTR|ERV1|HERVIP10FH-int	ENSG00000262879.7, ENSG00000262879	ENST00000656035.1, ENST00000655083.1, ENST00000670688.1, ENST00000663416.1, ENST00000575930.5, ENST00000663847.1, ENST00000571901.5, ENST00000660600.1, ENST00000570314.2, ENST00000660267.1, ENST00000669500.1, ENST00000662706.1, ENST00000660448.1, ENST00000571143.2, ENST00000655133.1, ENST00000663210.1, ENST00000653193.1, ENST00000668766.1, ENST00000661492.1, ENST00000575173.2, ENST00000701807.1, …	chr17	47067451	47067636
chr17	47067695	47067700	-	Predicted	LTR|ERV1|HERVIP10FH-int	ENSG00000262879.7, ENSG00000262879		chr17	47067647	47067748
chr17	47318620	47318621	-	Predicted	LTR|ERVL-MaLR|MLT1F1-int	ENSG00000263293.3, EFCAB13-DT		chr17	47318570	47318671
chr17	47636601	47636602	-	Predicted	LINE|L1|HAL1	ENSG00000263766.6, KPNB1-DT		chr17	47636551	47636652
chr17	47945398	47945425	+	Annotated	SINE|MIR|MIR	ENSG00000108439.11, ENSG00000263798.2, PNPO, ENSG00000263798	ENST00000584806.2, ENST00000582262.1	chr17	47945360	47945461
chr17	48075212	48075213	-	Predicted	SINE|Alu|AluSc8	ENSG00000108468.15, CBX1		chr17	48075162	48075263
chr17	48103357	48103358	+	Annotated	LTR|ERV1|LTR12F	ENSG00000002919.15, SNX11	ENST00000581298.5	chr17	48103306	48103407
chr17	48460346	48460348	+	Predicted	LTR|ERVL-MaLR|MLT1I	ENSG00000264451.1, ENSG00000264451		chr17	48460295	48460397
chr17	48879345	48879346	-	Predicted	LINE|L2|L2c	ENSG00000248278.1, SUMO2P17		chr17	48879295	48879396
chr17	48962172	48962196	-	Predicted	SINE|Alu|AluJb	ENSG00000159224.4, GIP		chr17	48962133	48962235
chr17	49322511	49322512	-	Predicted	DNA|TcMar-Tigger|Tigger1	ENSG00000198740.9, ZNF652		chr17	49322461	49322562
chr17	50547666	50547667	+	Predicted	LINE|L2|L2c	ENSG00000006282.21, SPATA20		chr17	50547615	50547771
chr17	50547721	50547722	+	Predicted	LINE|L2|L2c	ENSG00000006282.21, SPATA20		chr17	50547615	50547771
chr17	50737288	50737289	+	Predicted	LINE|L1|HAL1	ENSG00000108848.16, LUC7L3		chr17	50737237	50737338
chr17	50738138	50738139	+	Predicted	LINE|L1|HAL1	ENSG00000108848.16, LUC7L3		chr17	50738087	50738188
chr17	50793281	50793282	+	Annotated	LTR|ERVL-MaLR|MLT1J1-int	ENSG00000290053.1, ENSG00000290053	ENST00000702660.1	chr17	50793230	50793331
chr17	5111219	5111220	-	Predicted	LTR|ERV1|MER4CL34	ENSG00000167840.14, ZNF232		chr17	5111169	5111270
chr17	51256828	51256829	-	Annotated	SINE|MIR|MIR3	ENSG00000011258.16, MBTD1	ENST00000593259.1	chr17	51256778	51256879
chr17	51435427	51435428	+	Annotated	LTR|ERV1|LTR8	ENSG00000267452.3, LINC02073	ENST00000592081.2, NR_146897.1	chr17	51435376	51435477
chr17	52105053	52105054	-	Predicted	DNA|hAT-Charlie|MER5B	ENSG00000154975.14, CA10		chr17	52105003	52105104
chr17	5214051	5214052	+	Predicted	LTR|ERVL-MaLR|MLT1A	ENSG00000261879.9, ZNF594-DT		chr17	5214000	5214101
chr17	52862089	52862122	+	Annotated	LTR|ERV1|LTR12_	ENSG00000226364.1, LINC02089	ENST00000412360.1, NR_146899.1	chr17	52862054	52862155
chr17	532403	532407	-	Predicted	SINE|Alu|AluSx1	ENSG00000141252.21, VPS53		chr17	532354	532456
chr17	5419977	5420067	+	Predicted	LINE|L2|L2	ENSG00000129197.15, RPAIN		chr17	5419970	5420072
chr17	54629450	54629452	-	Predicted	LTR|ERVL-MaLR|MLT1A0	ENSG00000285939.2, ENSG00000288036.1, ENSG00000285939, ENSG00000288036		chr17	54629400	54629502
chr17	55882301	55882302	+	Annotated	LTR|ERVL-MaLR|THE1C	ENSG00000153930.13, ANKFN1	ENST00000635860.2	chr17	55882250	55882351
chr17	5619404	5619425	-	Annotated	LTR|ERVL-MaLR|THE1C	ENSG00000091592.17, NLRP1	ENST00000572143.2, ENST00000576905.6, ENST00000699639.1	chr17	5619364	5619465
chr17	5772214	5772235	+	Annotated	LTR|ERV1|LTR12C	ENSG00000284837.1, ENSG00000284837	ENST00000563763.5, NR_040000.1	chr17	5772173	5772274
chr17	58337202	58337247	+	Annotated	SINE|MIR|MIRb	ENSG00000265148.7, TSPOAP1-AS1	ENST00000583826.5, ENST00000578025.5, ENST00000583841.1, NR_038418.1, NR_038417.1, NR_038416.1, NR_038415.1, NR_038414.1	chr17	58337173	58337274
chr17	58355565	58355576	-	Predicted	LINE|L2|L2c	ENSG00000285897.1, ENSG00000285897		chr17	58355520	58355621
chr17	58356884	58356885	-	Predicted	DNA|hAT|MamRep38	ENSG00000285897.1, ENSG00000285897		chr17	58356834	58356935
chr17	58359274	58359275	-	Predicted	DNA|hAT-Tip100|Zaphod2	ENSG00000285897.1, ENSG00000285897		chr17	58359224	58359325
chr17	59537498	59537499	-	Annotated	LINE|L1|L1ME4a	ENSG00000200889.1, RNU4-13P	ENST00000364019.1	chr17	59537448	59537549
chr17	59619798	59619950	+	Annotated	LINE|L1|L1MDb	ENSG00000141367.13, CLTC	ENST00000393043.5, ENST00000700708.1, ENST00000269122.8, ENST00000700709.1, ENST00000580081.2, ENST00000700710.1, ENST00000472651.6, ENST00000700711.1, ENST00000700712.1, ENST00000700713.1, ENST00000579456.5, ENST00000584313.5, NM_004859.4, NM_001288653.2	chr17	59619797	59619949
chr17	59620025	59620026	+	Predicted	LINE|L1|L1MDb	ENSG00000141367.13, CLTC		chr17	59619974	59620075
chr17	59670982	59670983	+	Annotated	SINE|MIR|MIRb	ENSG00000141367.13, CLTC	ENST00000579815.1	chr17	59670931	59671032
chr17	59699306	59699307	-	Predicted	DNA|TcMar-Tigger|Tigger5	ENSG00000141378.15, PTRH2		chr17	59699256	59699409
chr17	59699358	59699359	-	Predicted	DNA|TcMar-Tigger|Tigger5	ENSG00000141378.15, PTRH2		chr17	59699256	59699409
chr17	60079249	60079250	+	Predicted	SINE|Alu|AluY	ENSG00000267416.2, HEATR6-DT		chr17	60079198	60079299
chr17	60305227	60305228	-	Annotated	LTR|ERVL-MaLR|MSTB	ENSG00000170832.13, USP32	ENST00000586881.1	chr17	60305177	60305278
chr17	6073936	6073937	+	Predicted	SINE|MIR|MIR	ENSG00000179314.16, WSCD1		chr17	6073885	6073986
chr17	62410256	62410257	+	Predicted	SINE|Alu|AluJb	ENSG00000087995.16, METTL2A		chr17	62410205	62410306
chr17	62520697	62520698	+	Predicted	SINE|Alu|AluSq2	ENSG00000146872.19, TLK2		chr17	62520646	62520747
chr17	63719526	63719527	-	Predicted	SINE|Alu|AluSx	ENSG00000125695.12, ENSG00000266173.7, ENSG00000125695, STRADA		chr17	63719476	63719577
chr17	63720419	63720432	-	Predicted	SINE|Alu|AluJr	ENSG00000125695.12, ENSG00000266173.7, ENSG00000125695, STRADA		chr17	63720375	63720476
chr17	63775106	63775110	+	Predicted	LINE|L2|L2c	ENSG00000198231.14, DDX42		chr17	63775056	63775158
chr17	64613926	64613927	-	Predicted	DNA|hAT-Charlie|MER1A	ENSG00000108854.16, SMURF2		chr17	64613876	64613977
chr17	64893667	64893668	-	Predicted	SINE|Alu|AluY	ENSG00000176809.11, LRRC37A3		chr17	64893617	64893718
chr17	65887	65888	-	Predicted	DNA|hAT-Charlie|MER1A	ENSG00000280279.1, LINC02887		chr17	65837	65938
chr17	6653147	6653148	-	Predicted	DNA|TcMar-Tigger|MER47A	ENSG00000108590.11, ENSG00000198920.11, MED31, KIAA0753		chr17	6653097	6653198
chr17	6653296	6653297	-	Predicted	DNA|TcMar-Tigger|MER47A	ENSG00000108590.11, MED31		chr17	6653246	6653347
chr17	67224303	67224304	+	Annotated	LTR|ERVL-MaLR|MLT1K	ENSG00000264421.1, ENSG00000264421	ENST00000583452.1	chr17	67224252	67224353
chr17	68180700	68180701	+	Predicted	LTR|ERV1|LTR12C	ENSG00000267731.1, ENSG00000278740.1, ENSG00000267731, ENSG00000278740		chr17	68180649	68180842
chr17	68180792	68180793	+	Predicted	LTR|ERV1|LTR12C	ENSG00000267731.1, ENSG00000267731		chr17	68180649	68180842
chr17	68207895	68207896	+	Predicted	LTR|ERV1|LTR12C	ENSG00000196704.14, AMZ2		chr17	68207844	68207945
chr17	68246222	68246223	+	Predicted	SINE|Alu|AluSx	ENSG00000196704.14, AMZ2		chr17	68246171	68246272
chr17	6853861	6853944	+	Annotated	LINE|L1|L1PBa1	ENSG00000291084.1, ALOX12P2	ENST00000574727.5, ENST00000691074.1, ENST00000685813.1, ENST00000574271.6, ENST00000573104.5, ENST00000701449.1, ENST00000700784.1, ENST00000576636.6, ENST00000702178.1, ENST00000570835.1	chr17	6853851	6853952
chr17	6854215	6854216	+	Predicted	LINE|L1|L1PBa1	ENSG00000291084.1, ALOX12P2		chr17	6854164	6854265
chr17	68591796	68591840	+	Annotated	LTR|ERV1|MER61B	ENSG00000267659.5, LINC01482	ENST00000587999.1, ENST00000589610.5	chr17	68591766	68591868
chr17	69045729	69045730	-	Predicted	LTR|ERVL-MaLR|THE1D	ENSG00000154258.17, ABCA9		chr17	69045679	69045780
chr17	69091525	69091526	-	Predicted	SINE|Alu|AluYa5	ENSG00000154262.13, ABCA6		chr17	69091475	69091576
chr17	69115913	69115914	-	Annotated	SINE|Alu|AluJb	ENSG00000154262.13, ABCA6	ENST00000592493.1	chr17	69115863	69115964
chr17	69134899	69134900	-	Predicted	SINE|Alu|AluSx	ENSG00000154262.13, ABCA6		chr17	69134849	69134950
chr17	69175780	69175781	-	Annotated	DNA|TcMar-Tigger|MER44B	ENSG00000154263.18, ABCA10	ENST00000519732.5	chr17	69175730	69175831
chr17	69307	69308	-	Predicted	DNA|hAT-Charlie|MER1A	ENSG00000280136.2, ENSG00000280136		chr17	69257	69358
chr17	69563384	69563385	+	Predicted	LTR|ERVL-MaLR|THE1B	ENSG00000227517.7, LINC01483		chr17	69563333	69563434
chr17	69901922	69901923	+	Predicted	LTR|ERVL-MaLR|THE1D	ENSG00000227517.7, LINC01483		chr17	69901871	69901972
chr17	70128858	70128894	-	Annotated	LTR|ERV1|MER48	ENSG00000230258.6, ENSG00000230258	ENST00000435112.5	chr17	70128825	70128927
chr17	70368915	70368932	-	Annotated	LTR|ERVL-MaLR|THE1C	ENSG00000267109.1, ENSG00000267109	ENST00000592809.1	chr17	70368873	70368974
chr17	71869468	71869469	-	Predicted	SINE|MIR|MIR	ENSG00000283517.1, ENSG00000283517		chr17	71869418	71869519
chr17	72065847	72065848	-	Predicted	LTR|ERVL-MaLR|THE1B	ENSG00000288605.1, ENSG00000288605		chr17	72065797	72065898
chr17	72085045	72085046	-	Predicted	LTR|ERVL-MaLR|MLT1L	ENSG00000234899.11, SOX9-AS1		chr17	72084995	72085096
chr17	72811273	72811274	-	Predicted	LTR|ERVL-MaLR|MLT1A0	ENSG00000133195.12, SLC39A11		chr17	72811223	72811324
chr17	7293538	7293539	-	Predicted	LINE|RTE-BovB|MamRTE1	ENSG00000006047.13, YBX2		chr17	7293488	7293589
chr17	72992931	72992949	-	Annotated	LTR|ERVL-MaLR|THE1B	ENSG00000133195.12, SLC39A11	ENST00000582769.5, ENST00000579491.1, ENST00000584129.1	chr17	72992889	72992991
chr17	73513612	73513613	+	Annotated	LINE|L1|L1ME4b	ENSG00000264985.4, ENSG00000264985	ENST00000583547.2, ENST00000583712.2	chr17	73513561	73513733
chr17	73513683	73513684	+	Annotated	LINE|L1|L1ME4b		NR_135635.1	chr17	73513561	73513733
chr17	74112885	74112903	-	Annotated	LTR|ERV1|LTR12E	ENSG00000266357.6, LINC02074	ENST00000581028.5, ENST00000654301.1, ENST00000668167.1, ENST00000653467.1, ENST00000666198.1, NR_184085.1, NR_184084.1	chr17	74112843	74112945
chr17	74532406	74532407	+	Annotated	LTR|ERV1|LTR9B	ENSG00000289070.2, ENSG00000289070	ENST00000693400.2	chr17	74532355	74532456
chr17	74584679	74584680	+	Annotated	LTR|ERVK|LTR3B	ENSG00000182352.8, CD300LD-AS1	ENST00000524389.5, NR_171003.1	chr17	74584628	74584729
chr17	75462335	75462336	-	Predicted	SINE|Alu|AluSc	ENSG00000177885.15, GRB2		chr17	75462285	75462386
chr17	75471715	75471716	+	Predicted	SINE|Alu|AluSz	ENSG00000177728.17, TMEM94		chr17	75471664	75471765
chr17	7548687	7548688	+	Annotated	LTR|ERVL|MER21A	ENSG00000239697.12, TNFSF12	ENST00000700049.1	chr17	7548636	7548814
chr17	7548764	7548765	+	Annotated	LTR|ERVL|MER21A	ENSG00000239697.12, TNFSF12	ENST00000700050.1	chr17	7548636	7548814
chr17	75498176	75498218	+	Annotated	LINE|L2|L2-1_Crp	ENSG00000177728.17, TMEM94	ENST00000577194.1	chr17	75498145	75498247
chr17	75505929	75505930	-	Predicted	SINE|MIR|MIRb	ENSG00000177303.10, CASKIN2		chr17	75505879	75505980
chr17	75620894	75620895	+	Annotated	LINE|L2|L2b	ENSG00000266714.11, MYO15B	ENST00000577613.1	chr17	75620843	75620944
chr17	76308784	76308874	-	Predicted	SINE|Alu|AluSz	ENSG00000129646.16, QRICH2		chr17	76308778	76308880
chr17	76309040	76309041	-	Predicted	SINE|Alu|AluSz	ENSG00000129646.16, ENSG00000161542.17, QRICH2, PRPSAP1		chr17	76308990	76309091
chr17	76379388	76379389	+	Predicted	LTR|ERVL-MaLR|MLT1C	ENSG00000176170.14, SPHK1		chr17	76379337	76379438
chr17	7646627	7646628	+	Annotated	DNA|hAT-Tip100|MER45B	ENSG00000129244.9, ATP1B2	ENST00000577026.5, NM_001303263.2	chr17	7646576	7646677
chr17	76850176	76850177	+	Annotated	LTR|ERVL-MaLR|MLT1A0	ENSG00000267535.2, LINC00868	ENST00000592919.1	chr17	76850125	76850226
chr17	77127873	77127888	+	Annotated	LTR|ERVL-MaLR|MLT1C	ENSG00000129657.16, SEC14L1	ENST00000586429.5	chr17	77127829	77127930
chr17	77280569	77280597	+	Annotated	LINE|L2|L2c	ENSG00000184640.20, SEPTIN9	ENST00000589070.1	chr17	77280531	77280633
chr17	77322610	77322611	+	Annotated	SINE|MIR|MIR3	ENSG00000184640.20, SEPTIN9	ENST00000588690.6	chr17	77322559	77322660
chr17	77453607	77453608	+	Predicted	SINE|Alu|AluSq	ENSG00000184640.20, SEPTIN9		chr17	77453556	77453657
chr17	78215967	78215968	+	Predicted	SINE|Alu|AluY	ENSG00000089685.15, BIRC5		chr17	78215916	78216017
chr17	78361767	78361768	+	Predicted	SINE|Alu|AluJb	ENSG00000266970.3, SOCS3-DT		chr17	78361716	78361817
chr17	78618208	78618209	-	Predicted	LTR|ERV1|MER50	ENSG00000267123.7, SCAT1		chr17	78618158	78618259
chr17	78618511	78618512	-	Annotated	LTR|ERV1|MER50	ENSG00000267123.7, SCAT1	ENST00000652831.1	chr17	78618461	78618562
chr17	79006212	79006213	-	Annotated	LTR|ERVL-MaLR|MLT1D	ENSG00000171302.17, CANT1	ENST00000592887.1	chr17	79006162	79006263
chr17	79658954	79658975	-	Annotated	LTR|ERVL-MaLR|MLT1I		NM_001385838.1, NM_001385807.1, NM_001385805.1	chr17	79658914	79659015
chr17	81560888	81560889	-	Annotated	LINE|L1|L1M5	ENSG00000182446.15, NPLOC4	ENST00000574964.1	chr17	81560838	81560939
chr17	81685274	81685275	+	Annotated	SINE|MIR|MIR	ENSG00000185359.14, HGS	ENST00000676484.1	chr17	81685223	81685324
chr17	82134342	82134343	-	Annotated	LTR|ERV1|MER92-int	ENSG00000176155.21, CCDC57	ENST00000483145.1	chr17	82134292	82134393
chr17	82457780	82457802	-	Predicted	LTR|ERV1|MER72	ENSG00000265458.3, NARF-AS2		chr17	82457740	82457842
chr17	8288346	8288347	+	Predicted	SINE|Alu|AluJb	ENSG00000108961.14, RANGRF		chr17	8288295	8288396
chr17	8310241	8310283	+	Annotated	LINE|CR1|X7B_LINE	ENSG00000198844.12, ARHGEF15	ENST00000583529.1, ENST00000361926.8, ENST00000455564.3, NM_173728.4	chr17	8310210	8310312
chr17	8394221	8394222	-	Predicted	DNA|TcMar-Mariner|MARNA	ENSG00000189051.6, RNF222		chr17	8394171	8394272
chr17	9812932	9812933	-	Predicted	LTR|ERVL-MaLR|MLT1A0	ENSG00000214978.8, GSG1L2		chr17	9812882	9812983
chr18	1099005	1099009	+	Annotated	LTR|ERV1|LTR12C	ENSG00000263551.6, ENSG00000263551	ENST00000667797.1, ENST00000670380.1, ENST00000581556.1	chr18	1098955	1099057
chr18	11487344	11487364	+	Annotated	LTR|ERVL-MaLR|MLT1G3	ENSG00000267252.6, LINC01255	ENST00000668070.1, ENST00000656361.1, ENST00000669406.1	chr18	11487302	11487404
chr18	12305601	12305605	+	Predicted	DNA|hAT-Tip100|MER115	ENSG00000176014.13, TUBB6		chr18	12305551	12305653
chr18	12419892	12419934	+	Annotated	SINE|Alu|AluYc	ENSG00000141391.14, PRELID3A	ENST00000589952.5, ENST00000592149.5	chr18	12419861	12419963
chr18	12420017	12420018	+	Annotated	SINE|Alu|AluJr	ENSG00000141391.14, PRELID3A	ENST00000587862.5	chr18	12419966	12420067
chr18	12775922	12775923	-	Annotated	LTR|ERV1|LTR12C	ENSG00000260302.3, LINC01882	ENST00000563722.1	chr18	12775872	12775973
chr18	12776136	12776140	-	Annotated	LTR|ERV1|LTR12C	ENSG00000260302.3, LINC01882	ENST00000652793.1, ENST00000589930.3	chr18	12776087	12776189
chr18	12851197	12851198	-	Predicted	LINE|L1|L1M5	ENSG00000175354.20, PTPN2		chr18	12851147	12851248
chr18	12929642	12929643	-	Annotated	LTR|ERVL-MaLR|MLT1B	ENSG00000175354.20, PTPN2	ENST00000592059.5	chr18	12929592	12929693
chr18	1368597	1368598	-	Predicted	LTR|ERVL-MaLR|MLT1A1	ENSG00000132204.14, LINC00470		chr18	1368547	1368648
chr18	13710483	13710484	-	Annotated	SINE|Alu|AluSx	ENSG00000279962.1, ENSG00000279962	ENST00000624611.1	chr18	13710433	13710534
chr18	1392184	1392185	-	Annotated	LTR|ERVL|LTR33	ENSG00000132204.14, LINC00470	ENST00000580336.1	chr18	1392134	1392235
chr18	14663671	14663672	+	Predicted	LTR|ERVL|LTR16	ENSG00000276318.1, GTF2IP8		chr18	14663620	14663721
chr18	21411757	21411761	+	Predicted	LINE|L1|L1ME3B	ENSG00000141449.16, GREB1L		chr18	21411707	21411809
chr18	21601913	21601914	-	Predicted	SINE|Alu|AluJb	ENSG00000141446.11, ESCO1		chr18	21601863	21601964
chr18	22348251	22348252	-	Annotated	SINE|MIR|MIR3	ENSG00000273348.1, ENSG00000273348	ENST00000608890.1	chr18	22348201	22348302
chr18	22704920	22704921	-	Predicted	DNA|TcMar-Tigger|Tigger4	ENSG00000265943.1, ENSG00000265943		chr18	22704870	22704971
chr18	22730851	22730852	-	Predicted	SINE|MIR|MIR	ENSG00000265943.1, ENSG00000266850.1, ENSG00000265943, ENSG00000266850		chr18	22730801	22730902
chr18	23576946	23576953	-	Annotated	LTR|ERV1|LTR12C	ENSG00000141458.13, NPC1	ENST00000587223.1	chr18	23576899	23577000
chr18	23898261	23898262	+	Annotated	SINE|MIR|MIR3	ENSG00000053747.17, LAMA3	ENST00000588770.5	chr18	23898210	23898311
chr18	23992773	23992774	+	Annotated	LINE|RTE-BovB|MamRTE1	ENSG00000168234.13, TTC39C	ENST00000304621.10	chr18	23992722	23992823
chr18	24107581	24107582	+	Predicted	LTR|ERVL-MaLR|THE1C	ENSG00000168234.13, TTC39C		chr18	24107530	24107631
chr18	24694077	24694078	+	Predicted	LTR|ERVL|MER77B	ENSG00000265485.8, ENSG00000266573.6, LINC01915, ENSG00000266573		chr18	24694026	24694127
chr18	2673018	2673019	+	Predicted	LINE|L2|L2c	ENSG00000101596.17, SMCHD1		chr18	2672967	2673068
chr18	2736465	2736466	+	Annotated	LINE|L1|L1PA16	ENSG00000101596.17, SMCHD1	ENST00000688708.1	chr18	2736414	2736515
chr18	27802922	27802923	+	Predicted	LINE|L1|L1MA4	ENSG00000286426.1, ENSG00000286426		chr18	27802871	27802972
chr18	2808516	2808517	-	Predicted	LTR|ERVL-MaLR|THE1B	ENSG00000266049.1, ENSG00000266049		chr18	2808466	2808567
chr18	29361962	29361963	-	Annotated	LTR|ERV1|HERVIP10FH-int	ENSG00000265980.1, ENSG00000265980	ENST00000577674.1	chr18	29361912	29362013
chr18	29647226	29647227	+	Predicted	LTR|ERVL-MaLR|MLT1E2	ENSG00000287803.1, ENSG00000287803		chr18	29647175	29647276
chr18	31557009	31557011	+	Annotated	LTR|ERVL-MaLR|MSTB	ENSG00000118271.12, TTR	ENST00000610404.5, ENST00000649620.1	chr18	31556958	31557060
chr18	31687744	31687745	-	Predicted	DNA|hAT-Charlie|Charlie19a	ENSG00000118276.12, B4GALT6		chr18	31687694	31687795
chr18	32171623	32171624	-	Predicted	LTR|ERVL-MaLR|THE1C	ENSG00000141441.16, GAREM1		chr18	32171573	32171674
chr18	32185069	32185070	+	Annotated	LTR|ERVL|MLT2D	ENSG00000141434.12, MEP1B	ENST00000581184.5	chr18	32185018	32185119
chr18	32556428	32556429	+	Predicted	LTR|ERVL-MaLR|MSTA	ENSG00000285095.2, ENSG00000285095		chr18	32556377	32556478
chr18	32566633	32566634	-	Annotated	LTR|ERVL-MaLR|MSTD	ENSG00000287994.1, ENSG00000287994	ENST00000656657.1	chr18	32566583	32566684
chr18	32895229	32895230	+	Predicted	LTR|ERVL-MaLR|MLT1H	ENSG00000263765.5, ENSG00000263765		chr18	32895178	32895279
chr18	3383436	3383440	-	Annotated	LTR|ERV1|LTR56	ENSG00000259256.2, LINC01895	ENST00000664706.1, ENST00000665521.1, ENST00000669368.1, ENST00000665752.1, ENST00000653644.1, ENST00000667379.1, ENST00000671295.1, ENST00000671376.1, ENST00000667064.1, ENST00000667334.1	chr18	3383387	3383582
chr18	3383531	3383532	-	Annotated	LTR|ERV1|LTR56	ENSG00000259256.2, LINC01895	ENST00000662880.1	chr18	3383387	3383582
chr18	34767662	34767663	-	Annotated	LTR|ERVL-MaLR|MSTC	ENSG00000268873.1, ENSG00000268873	ENST00000596954.1	chr18	34767612	34767713
chr18	35322387	35322388	+	Predicted	LTR|ERV1|HERV35I-int	ENSG00000257267.5, ZNF271P		chr18	35322336	35322437
chr18	35377488	35377489	-	Predicted	SINE|MIR|MIRc	ENSG00000186496.12, ZNF396		chr18	35377438	35377539
chr18	35467080	35467088	-	Annotated	DNA|hAT-Charlie|MER5A	ENSG00000267583.5, ZNF24TR	ENST00000591141.1, ENST00000586741.1	chr18	35467033	35467135
chr18	35487439	35487440	-	Predicted	LTR|ERVL-MaLR|THE1B	ENSG00000153391.16, INO80C		chr18	35487389	35487490
chr18	35489385	35489386	-	Predicted	LTR|ERVL-MaLR|THE1B	ENSG00000153391.16, ENSG00000267140.1, INO80C, ENSG00000267140		chr18	35489335	35489436
chr18	35934141	35934142	-	Annotated	SINE|Alu|AluJb	ENSG00000265641.1, MIR3929	ENST00000584497.1, NR_037497.1	chr18	35934091	35934192
chr18	3602595	3602596	+	Predicted	SINE|Alu|AluY	ENSG00000262001.3, DLGAP1-AS2		chr18	3602544	3602645
chr18	36361866	36361868	+	Predicted	DNA|hAT-Charlie|MER5B	ENSG00000134775.16, FHOD3		chr18	36361815	36361917
chr18	36923813	36923814	-	Annotated	DNA|hAT-Charlie|MER3	ENSG00000267039.1, ENSG00000267039	ENST00000586106.1, NR_134585.1	chr18	36923763	36923864
chr18	39800271	39800326	-	Annotated	LTR|ERV1|MER61A	ENSG00000267374.3, MIR924HG	ENST00000668737.1, ENST00000665749.1, ENST00000662708.1, ENST00000663592.1, ENST00000591629.2, ENST00000670992.1, ENST00000666611.1, ENST00000658829.1, ENST00000660099.1, ENST00000670388.1, ENST00000653594.1, ENST00000665416.1, ENST00000655349.1, ENST00000652839.1, ENST00000654975.1, ENST00000652860.1, ENST00000664919.1, ENST00000667722.1, ENST00000653742.1, ENST00000654966.1, ENST00000666181.1, …	chr18	39800248	39800349
chr18	40245879	40245880	+	Annotated	LTR|ERV1|LTR12	ENSG00000286844.1, ENSG00000286844	ENST00000667705.1	chr18	40245828	40245929
chr18	42115537	42115538	-	Annotated	LTR|ERVL-MaLR|THE1B	ENSG00000287007.1, ENSG00000287007	ENST00000665793.1	chr18	42115487	42115588
chr18	42186605	42186606	+	Predicted	LTR|ERVL-MaLR|THE1D	ENSG00000267586.7, LINC00907		chr18	42186554	42186729
chr18	42186668	42186690	+	Annotated	LTR|ERVL-MaLR|THE1D	ENSG00000267586.7, LINC00907	ENST00000593234.5, ENST00000585627.5, ENST00000591199.5, ENST00000593051.5, ENST00000593316.5, ENST00000591381.5, ENST00000585639.5, NR_046458.1, NR_046456.1, NR_046457.1, NR_046454.1, NR_046174.2	chr18	42186554	42186729
chr18	43144269	43144270	-	Predicted	SINE|Alu|AluSz	ENSG00000152214.14, RIT2		chr18	43144219	43144320
chr18	44214971	44214972	+	Annotated	LTR|ERVL-MaLR|MLT1D	ENSG00000285550.1, ENSG00000285550	ENST00000649259.1	chr18	44214920	44215021
chr18	44579952	44579953	-	Annotated	LINE|L2|L2a	ENSG00000267337.2, LINC01478	ENST00000669315.1	chr18	44579902	44580003
chr18	45095509	45095543	+	Predicted	LTR|ERVL-MaLR|THE1C	ENSG00000132874.15, SLC14A2		chr18	45095474	45095576
chr18	45484195	45484196	-	Predicted	LTR|ERVL-MaLR|MLT1J2	ENSG00000267097.1, SLC14A2-AS1		chr18	45484145	45484246
chr18	45515444	45515445	+	Predicted	SINE|MIR|MIRb	ENSG00000132874.15, ENSG00000266988.6, ENSG00000267354.1, SLC14A2, ENSG00000266988, ENSG00000267354		chr18	45515393	45515494
chr18	45615476	45615482	+	Annotated	LTR|ERVL-MaLR|THE1D	ENSG00000132874.15, SLC14A2	ENST00000255226.11, ENST00000323329.3, NM_007163.4	chr18	45615427	45615529
chr18	45837030	45837031	+	Predicted	SINE|MIR|MIRb	ENSG00000197046.12, SIGLEC15		chr18	45836979	45837080
chr18	46520697	46520725	-	Annotated	SINE|MIR|MIRc	ENSG00000167210.17, LOXHD1	ENST00000414184.1, ENST00000452425.2	chr18	46520660	46520762
chr18	46555370	46555371	-	Annotated	SINE|MIR|MIR3	ENSG00000167210.17, LOXHD1	ENST00000536111.1	chr18	46555320	46555421
chr18	46758404	46758500	-	Predicted	SINE|Alu|AluYb8	ENSG00000101638.14, ST8SIA5		chr18	46758401	46758503
chr18	46868640	46868654	+	Annotated	LTR|ERV1|LTR10B1	ENSG00000289168.1, ENSG00000289168	ENST00000690991.1, ENST00000688132.1, ENST00000687124.1, ENST00000688277.1, ENST00000687635.1	chr18	46868595	46868697
chr18	47285703	47285726	+	Annotated	LTR|ERVL-MaLR|THE1D	ENSG00000267761.3, MIR4527HG	ENST00000598649.1, ENST00000586905.3, NR_147192.1	chr18	47285663	47285764
chr18	47920169	47920170	-	Predicted	LTR|ERVL-MaLR|MLT1A0	ENSG00000175387.16, SMAD2		chr18	47920119	47920220
chr18	48683152	48683153	-	Predicted	DNA|TcMar-Tigger|Tigger19a	ENSG00000267762.1, ENSG00000267762		chr18	48683102	48683203
chr18	51028394	51028395	+	Annotated	LTR|ERVL-MaLR|MLT1F2	ENSG00000141646.15, SMAD4	ENST00000588860.5	chr18	51028343	51028444
chr18	52934772	52934804	+	Annotated	LTR|ERVL-MaLR|MLT1B	ENSG00000187323.12, DCC	ENST00000581580.5, ENST00000578949.1	chr18	52934736	52934838
chr18	5295137	5295202	-	Predicted	LINE|L1|L1M4b	ENSG00000198081.11, ZBTB14		chr18	5295119	5295220
chr18	54269304	54269321	+	Predicted	SINE|Alu|AluSq	ENSG00000101751.11, POLI		chr18	54269261	54269362
chr18	54356444	54356445	-	Predicted	LINE|CR1|L3b	ENSG00000174448.9, STARD6		chr18	54356394	54356495
chr18	54386747	54386748	+	Predicted	LTR|ERV1|LTR17	ENSG00000283613.1, CUPIN1P		chr18	54386696	54386797
chr18	5463627	5463628	+	Annotated	LTR|ERVL-MaLR|MLT1E3	ENSG00000265316.1, ENSG00000265316	ENST00000577527.1	chr18	5463576	5463677
chr18	54754178	54754205	+	Predicted	LTR|ERVL-MaLR|THE1D	ENSG00000041353.10, RAB27B		chr18	54754140	54754241
chr18	54898082	54898083	-	Annotated	DNA|TcMar-Tigger|Tigger2a	ENSG00000267112.1, ENSG00000267112	ENST00000588466.1	chr18	54898032	54898133
chr18	55665244	55665245	+	Predicted	LTR|ERV1|LTR12C	ENSG00000267284.2, ENSG00000267284		chr18	55665193	55665294
chr18	56063160	56063263	+	Annotated	SINE|MIR|MIR1_Amn	ENSG00000267057.6, LINC01905	ENST00000654844.1, ENST00000667595.1, ENST00000588139.2, ENST00000668250.1, ENST00000657263.1, ENST00000662839.1, ENST00000654274.1, ENST00000669356.1, ENST00000660206.1, ENST00000666707.1, ENST00000665718.1, ENST00000660045.1, ENST00000662462.1, ENST00000670965.1, ENST00000661664.1, ENST00000670523.1, ENST00000659011.1, ENST00000663754.1, ENST00000663271.1, ENST00000664682.1, ENST00000668293.1, …	chr18	56063159	56063262
chr18	56573130	56573132	+	Annotated	LTR|ERV1|LTR12C	ENSG00000289876.1, ENSG00000289876	ENST00000701319.1	chr18	56573079	56573181
chr18	56651018	56651069	+	Predicted	LTR|ERVL-MaLR|MLT1N2	ENSG00000091164.13, TXNL1	ENST00000586079.1	chr18	56650992	56651093
chr18	56957270	56957271	+	Annotated	LINE|L1|L1ME3G	ENSG00000212539.2, U3	ENST00000391237.2	chr18	56957219	56957320
chr18	57072156	57072157	-	Predicted	LTR|ERV1|LTR7	ENSG00000258609.3, LINC-ROR		chr18	57072106	57072207
chr18	5748738	5748820	+	Annotated	LTR|ERVL-MaLR|MLT1F2	ENSG00000261738.8, MIR3976HG	ENST00000665768.1, ENST00000667177.1, ENST00000658316.1, ENST00000655616.1, ENST00000653194.1, ENST00000654839.1, ENST00000662782.1, ENST00000668422.1, ENST00000655587.1, ENST00000665407.1, ENST00000652835.1, ENST00000666521.1, ENST00000654963.1, ENST00000654509.1, ENST00000654796.1, ENST00000658289.1, ENST00000653157.1, ENST00000668692.1, ENST00000566533.6, ENST00000668925.1, ENST00000668423.1, …	chr18	5748727	5748829
chr18	58359871	58359872	+	Annotated	DNA|hAT-Charlie|MER5A	ENSG00000049759.20, NEDD4L	ENST00000585970.1	chr18	58359820	58359921
chr18	58460417	58460418	+	Predicted	LTR|ERV1|LTR12C	ENSG00000276403.1, ENSG00000276403		chr18	58460366	58460467
chr18	58926295	58926296	-	Annotated	LINE|L1|L1MD1	ENSG00000251870.1, RNU2-69P	ENST00000516061.1	chr18	58926245	58926346
chr18	59666155	59666156	-	Predicted	LTR|ERVL-MaLR|THE1B	ENSG00000183287.15, CCBE1		chr18	59666105	59666206
chr18	60188609	60188610	+	Predicted	LTR|ERVL-MaLR|THE1B	ENSG00000267620.1, ENSG00000267620		chr18	60188558	60188659
chr18	63264061	63264062	-	Predicted	SINE|Alu|AluSq2	ENSG00000171791.14, BCL2		chr18	63264011	63264112
chr18	63828289	63828315	+	Predicted	LTR|ERVL-MaLR|MSTA	ENSG00000197632.9, SERPINB2		chr18	63828250	63828352
chr18	64208752	64208753	+	Predicted	LTR|ERV1|MER50	ENSG00000267134.3, LINC01924		chr18	64208701	64208802
chr18	65423958	65423959	+	Annotated	LTR|ERVL-MaLR|THE1C	ENSG00000264232.2, LINC01916	ENST00000582028.2	chr18	65423907	65424008
chr18	65606079	65606091	+	Annotated	LTR|ERV1|LTR12C	ENSG00000265217.2, ENSG00000265217	ENST00000659490.1, ENST00000579862.1	chr18	65606033	65606135
chr18	67767050	67767051	-	Annotated	DNA|TcMar-Tigger|Tigger3b	ENSG00000263594.2, ENSG00000263594	ENST00000666895.1	chr18	67767000	67767101
chr18	68535327	68535328	-	Predicted	LTR|ERVL-MaLR|THE1B	ENSG00000287907.1, ENSG00000287907		chr18	68535277	68535378
chr18	68537650	68537651	-	Predicted	LTR|ERVL-MaLR|THE1B	ENSG00000287907.1, ENSG00000287907		chr18	68537600	68537701
chr18	68716529	68716530	+	Predicted	DNA|hAT-Charlie|Charlie5	ENSG00000150636.17, CCDC102B		chr18	68716478	68716579
chr18	68823367	68823375	+	Annotated	LTR|ERV1|MER51E	ENSG00000150636.17, CCDC102B	ENST00000577772.5	chr18	68823319	68823421
chr18	68924388	68924389	+	Predicted	LTR|ERVL-MaLR|THE1D	ENSG00000150636.17, CCDC102B		chr18	68924337	68924438
chr18	69618693	69618694	-	Annotated	LTR|ERVL-MaLR|THE1B	ENSG00000265643.1, ENSG00000265643	ENST00000583991.1	chr18	69618643	69618744
chr18	69760635	69760636	-	Predicted	LTR|ERV1|MER50	ENSG00000266840.1, ENSG00000266840		chr18	69760585	69760686
chr18	70384320	70384321	-	Predicted	SINE|MIR|MIRb	ENSG00000266278.1, LINC01910		chr18	70384270	70384371
chr18	70384590	70384591	-	Annotated	LTR|ERV1|LTR8	ENSG00000266278.1, LINC01910	ENST00000582251.1, NR_110764.1	chr18	70384540	70384641
chr18	70467846	70467847	+	Predicted	LTR|ERVL-MaLR|THE1C	ENSG00000288828.1, ENSG00000288828		chr18	70467795	70467896
chr18	70486246	70486247	+	Predicted	DNA|hAT-Charlie|Charlie25	ENSG00000288828.1, ENSG00000288828		chr18	70486195	70486296
chr18	71011489	71011490	-	Annotated	LTR|ERV1|MER57E1	ENSG00000265781.1, ENSG00000265781	ENST00000584078.1	chr18	71011439	71011540
chr18	71578936	71578956	-	Annotated	LTR|ERVL|LTR66	ENSG00000260676.5, LINC01541	ENST00000568095.5, ENST00000566582.1, NR_038325.1, NR_038326.1	chr18	71578895	71578997
chr18	73324942	73324952	+	Predicted	LTR|ERV1|LTR7Y	ENSG00000261780.3, LINC02582	ENST00000653686.1, ENST00000666831.1, ENST00000563172.2, NR_038340.1	chr18	73324895	73325160
chr18	73325035	73325036	+	Predicted	LTR|ERV1|LTR7Y	ENSG00000261780.3, LINC02582		chr18	73324895	73325160
chr18	73325110	73325111	+	Annotated	LTR|ERV1|HERVH-int	ENSG00000261780.3, LINC02582	ENST00000659659.1	chr18	73324895	73325160
chr18	73326498	73326499	+	Predicted	LTR|ERV1|HERVH-int	ENSG00000261780.3, LINC02582		chr18	73326447	73326548
chr18	74497510	74497511	+	Predicted	SINE|Alu|AluJb	ENSG00000133313.15, CNDP2		chr18	74497459	74497560
chr18	74596452	74596505	-	Predicted	SINE|Alu|AluSz	ENSG00000264247.2, ZNF407-AS1		chr18	74596428	74596529
chr18	76220745	76220746	+	Predicted	SINE|MIR|MIRc	ENSG00000264260.2, LINC01893		chr18	76220694	76220795
chr18	76816171	76816172	-	Predicted	LINE|L2|L2	ENSG00000264278.1, ZNF236-DT		chr18	76816121	76816222
chr18	77057830	77057845	-	Predicted	SINE|Alu|AluY	ENSG00000197971.16, MBP		chr18	77057787	77057888
chr18	77993712	77993731	-	Annotated	LTR|ERVL-MaLR|THE1B	ENSG00000265843.3, LINC01029	ENST00000657337.1, ENST00000669341.1, ENST00000671271.1, ENST00000668585.1, ENST00000667842.1, ENST00000661306.1, ENST00000662598.1, ENST00000662085.1, ENST00000582805.1, ENST00000656930.1, ENST00000578833.3, NR_104127.1	chr18	77993671	77993772
chr18	78137223	78137224	+	Annotated	LTR|ERVL-MaLR|MLT1A	ENSG00000266213.1, ENSG00000266213	ENST00000577382.1	chr18	78137172	78137273
chr18	7946859	7946925	+	Annotated	LTR|ERVL|LTR79	ENSG00000173482.17, PTPRM	ENST00000578916.2, NM_001378142.1, NM_001378143.1, NM_001378146.1, NM_001378144.1, NM_001378145.1, NM_001378147.1	chr18	7946840	7946942
chr18	798134	798135	-	Annotated	LINE|CR1|L3	ENSG00000206687.1, RNU1-109P	ENST00000383960.1	chr18	798084	798185
chr18	79963177	79963178	-	Annotated	LINE|L1|L1MB7	ENSG00000287879.1, ENSG00000287879	ENST00000655769.1	chr18	79963127	79963228
chr18	79967149	79967150	+	Predicted	SINE|Alu|AluY	ENSG00000226742.4, HSBP1L1		chr18	79967098	79967199
chr18	80147908	80147950	+	Annotated	LTR|ERV1|MER66B	ENSG00000267270.8, PARD6G-AS1	ENST00000690381.2, ENST00000588226.6, ENST00000691090.2, ENST00000587254.5, ENST00000586421.1, NR_028339.1, NR_028340.1	chr18	80147877	80147979
chr18	80148011	80148081	+	Annotated	LTR|ERV1|MER66B	ENSG00000267270.8, PARD6G-AS1	ENST00000589574.1, ENST00000585422.1, ENST00000662611.1	chr18	80147994	80148096
chr18	8913999	8914000	+	Annotated	LTR|ERV1|LTR2	ENSG00000287719.1, ENSG00000287719	ENST00000667345.1	chr18	8913948	8914049
chr18	9256349	9256350	+	Predicted	LINE|L1|HAL1b	ENSG00000101745.17, ANKRD12		chr18	9256298	9256399
chr18	9687532	9687533	+	Predicted	SINE|Alu|AluJb	ENSG00000168461.13, RAB31		chr18	9687481	9687582
chr18	976882	976883	-	Annotated	LINE|L1|L1PA8	ENSG00000272461.1, ENSG00000272461	ENST00000606879.1	chr18	976832	976933
chr18	9885932	9886015	+	Annotated	SINE|MIR|MIR	ENSG00000168454.13, TXNDC2	ENST00000357775.6, ENST00000306084.6, ENST00000426718.3, NM_032243.6, NM_001098529.2	chr18	9885922	9886023
chr19	10500632	10500633	-	Predicted	LINE|L2|L2a	ENSG00000079999.14, KEAP1		chr19	10500582	10500755
chr19	10500697	10500712	-	Predicted	SINE|Alu|AluSx1	ENSG00000079999.14, KEAP1		chr19	10500582	10500755
chr19	10503834	10503835	-	Predicted	SINE|Alu|AluJr	ENSG00000079999.14, KEAP1		chr19	10503784	10503885
chr19	10504140	10504141	-	Predicted	SINE|Alu|AluSx3	ENSG00000079999.14, KEAP1		chr19	10504090	10504191
chr19	10681381	10681382	+	Predicted	SINE|Alu|AluJb	ENSG00000129351.18, ILF3		chr19	10681330	10681431
chr19	10930355	10930356	-	Predicted	SINE|Alu|AluSx	ENSG00000130733.11, YIPF2		chr19	10930305	10930406
chr19	10980636	10980637	+	Predicted	SINE|Alu|AluSc8	ENSG00000127616.21, SMARCA4		chr19	10980585	10980686
chr19	11039459	11039460	+	Predicted	LINE|L1|L1ME4a	ENSG00000127616.21, SMARCA4		chr19	11039408	11039509
chr19	11196226	11196229	-	Annotated	SINE|Alu|AluSq2	ENSG00000197256.11, KANK2	ENST00000592215.1, ENST00000590095.1	chr19	11196177	11196278
chr19	11321322	11321361	-	Annotated	LTR|ERVL-MaLR|THE1D	ENSG00000267174.7, ENSG00000267174	ENST00000686945.1, ENST00000689979.2, ENST00000702904.1, ENST00000692167.2, ENST00000585801.1	chr19	11321291	11321392
chr19	11556370	11556371	-	Predicted	SINE|Alu|AluY	ENSG00000130165.11, ELOF1		chr19	11556320	11556421
chr19	11604212	11604213	+	Predicted	LINE|L1|L1M4	ENSG00000198551.10, ZNF627		chr19	11604161	11604262
chr19	12498108	12498109	-	Predicted	SINE|Alu|AluY	ENSG00000242852.7, ZNF709		chr19	12498058	12498159
chr19	12680280	12680281	-	Annotated	LINE|RTE-BovB|MamRTE1	ENSG00000095059.17, DHPS	ENST00000600451.5	chr19	12680230	12680331
chr19	12697608	12697609	-	Predicted	SINE|Alu|AluSg	ENSG00000105576.16, TNPO2		chr19	12697558	12697659
chr19	13037409	13037420	+	Predicted	LINE|CR1|L3b	ENSG00000008441.19, NFIX		chr19	13037363	13037464
chr19	13132346	13132347	+	Predicted	SINE|Alu|AluSz	ENSG00000160877.7, NACC1		chr19	13132295	13132396
chr19	13731978	13732009	+	Predicted	SINE|MIR|MIRb	ENSG00000104957.14, YJU2B		chr19	13731942	13732043
chr19	13761346	13761347	+	Predicted	SINE|Alu|AluYj4	ENSG00000104957.14, YJU2B		chr19	13761295	13761396
chr19	13761492	13761493	+	Predicted	LINE|L2|L2a	ENSG00000104957.14, YJU2B		chr19	13761441	13761542
chr19	14325431	14325432	-	Predicted	LTR|ERVL-MaLR|MLT1B	ENSG00000266913.1, LINC01841		chr19	14325381	14325482
chr19	14545115	14545116	+	Predicted	LINE|L2|L2	ENSG00000099797.15, TECR		chr19	14545064	14545165
chr19	15241830	15241831	-	Predicted	SINE|Alu|AluSx1	ENSG00000141867.19, BRD4		chr19	15241780	15241881
chr19	15828884	15828885	+	Annotated	LTR|ERV1|LTR7C	ENSG00000214049.8, UCA1	ENST00000645764.1	chr19	15828833	15829016
chr19	15828936	15828997	+	Annotated	LTR|ERV1|LTR7C	ENSG00000214049.8, UCA1	ENST00000670862.1, ENST00000643567.1, ENST00000645877.1, ENST00000646494.1, ENST00000645389.2, ENST00000644962.1, ENST00000655708.1, ENST00000658824.1, ENST00000642256.2, ENST00000659568.1, ENST00000671188.1, ENST00000644796.2, NR_015379.3	chr19	15828833	15829016
chr19	15829051	15829107	+	Annotated	LTR|ERV1|LTR7C	ENSG00000214049.8, UCA1	ENST00000655191.1, ENST00000397381.6, ENST00000644590.1, ENST00000643818.1, ENST00000642894.1, ENST00000643846.1, ENST00000644103.1, ENST00000644730.1, ENST00000646128.1, ENST00000646397.1, ENST00000643552.1, ENST00000645821.2, ENST00000647185.1, ENST00000644845.2, ENST00000645221.1, ENST00000645251.1, ENST00000645708.2, ENST00000645177.1, ENST00000665604.1, ENST00000647292.1, ENST00000644400.1, …	chr19	15829027	15829129
chr19	15830507	15830508	+	Annotated	LTR|ERV1|HERVH-int	ENSG00000214049.8, UCA1	ENST00000642269.1	chr19	15830456	15830557
chr19	15831256	15831257	+	Predicted	LTR|ERV1|HERVH-int	ENSG00000214049.8, UCA1		chr19	15831205	15831306
chr19	17075199	17075200	-	Annotated	SINE|MIR|MIRb	ENSG00000131351.15, HAUS8	ENST00000593360.1	chr19	17075149	17075250
chr19	17336675	17336748	+	Annotated	DNA|hAT-Tip100|MamTip2	ENSG00000130299.17, GTPBP3	ENST00000595381.1, ENST00000594345.5, ENST00000598038.5, ENST00000595951.1, ENST00000600995.5	chr19	17336660	17336761
chr19	17413222	17413223	+	Predicted	SINE|Alu|AluJo	ENSG00000141971.13, ENSG00000282851.2, MVB12A, BISPR		chr19	17413171	17413272
chr19	17418889	17418890	+	Predicted	LTR|ERV1|LTR75_1	ENSG00000141971.13, MVB12A		chr19	17418838	17418939
chr19	17419069	17419070	+	Predicted	LTR|ERV1|LTR75_1	ENSG00000141971.13, MVB12A		chr19	17419018	17419119
chr19	17488760	17488761	+	Annotated	LINE|L2|L2b	ENSG00000130304.17, SLC27A1	ENST00000593701.5	chr19	17488709	17488810
chr19	17754593	17754594	+	Predicted	SINE|MIR|MIRb	ENSG00000130475.16, FCHO1		chr19	17754542	17754643
chr19	17934621	17934622	+	Predicted	SINE|Alu|AluJb	ENSG00000007080.11, CCDC124		chr19	17934570	17934671
chr19	18004593	18004594	+	Predicted	SINE|Alu|AluSz	ENSG00000105643.11, ARRDC2		chr19	18004542	18004643
chr19	18098815	18098816	-	Annotated	LINE|L2|L2b	ENSG00000096996.16, IL12RB1	ENST00000598019.6, NM_001290024.1	chr19	18098765	18098866
chr19	18098926	18098944	-	Annotated	LINE|L2|L2b	ENSG00000096996.16, IL12RB1	ENST00000600835.6, ENST00000594176.1	chr19	18098884	18098986
chr19	18116740	18116741	+	Predicted	SINE|Alu|AluSq2	ENSG00000099308.13, MAST3		chr19	18116689	18116790
chr19	181599	181600	-	Predicted	LTR|ERVL-MaLR|THE1C	ENSG00000266971.1, ENSG00000282591.1, OR4F8P, FAM138F		chr19	181549	181650
chr19	18542172	18542173	-	Predicted	SINE|MIR|MIRb	ENSG00000105701.16, FKBP8		chr19	18542122	18542223
chr19	18544012	18544077	-	Annotated	SINE|MIR|MIR3	ENSG00000105701.16, FKBP8	ENST00000597611.7, ENST00000609656.1	chr19	18543994	18544095
chr19	18561475	18561498	+	Predicted	SINE|Alu|AluSq2	ENSG00000105700.11, KXD1		chr19	18561435	18561536
[truncated: 3,771 more rows]

## Sheet: mouse
Supplementary Table 3. TE-derived TSSs list.
TE-derived TSSs								TE-derived TSSs region
Chromesome	Start	End	Strand	Type	TE family	Gene ID	Transcript ID	Chromesome	Start	End
chr10	10110715	10110762	+	Annotated	LTR|ERVL-MaLR|ORR1F	ENSMUSG00000109160.2, 4930598N05Rik	ENSMUST00000207733.2, ENSMUST00000207048.2, ENSMUST00000207631.2, ENSMUST00000208693.2, ENSMUST00000207288.2, NR_166112.1	chr10	10110687	10110788
chr10	102148629	102148630	+	Predicted	LINE|L1|Lx6	ENSMUSG00000019888.17, Mgat4c		chr10	102148578	102148679
chr10	102161832	102161859	+	Predicted	LINE|L1|L1MdTf_III	ENSMUSG00000019888.17, Mgat4c		chr10	102161794	102161895
chr10	102210296	102210299	+	Annotated	LTR|ERV1|RLTR1A2_MM	ENSMUSG00000019888.17, Mgat4c	ENSMUST00000120748.2, NM_026243.4	chr10	102210246	102210347
chr10	102351257	102351258	+	Predicted	LINE|L2|L2b	ENSMUSG00000044921.6, Rassf9		chr10	102351206	102351307
chr10	103822854	103822855	+	Annotated	LTR|ERVK|RMER17B2	ENSMUSG00000112281.2, Gm47226	ENSMUST00000218778.2	chr10	103822803	103822904
chr10	104020489	104020490	+	Predicted	LINE|L1|L1MdA_VII	ENSMUSG00000095022.10, Gm20765		chr10	104020438	104020539
chr10	107041434	107041435	-	Annotated	LTR|ERVL|LTR33B	ENSMUSG00000112466.2, Gm29674	ENSMUST00000219664.2	chr10	107041384	107041485
chr10	110728962	110728963	-	Predicted	LTR|ERVL-MaLR|MTE2b	ENSMUSG00000101801.7, 1700020G17Rik		chr10	110728912	110729013
chr10	110732348	110732411	-	Annotated	LTR|ERVL-MaLR|MLT1G1	ENSMUSG00000101801.7, 1700020G17Rik	ENSMUST00000188776.7, ENSMUST00000191429.7, ENSMUST00000191286.2, ENSMUST00000190237.2, NR_045979.1	chr10	110732329	110732430
chr10	111004607	111004608	+	Predicted	LTR|ERVL-MaLR|ORR1B1-int	ENSMUSG00000020189.16, Osbpl8		chr10	111004556	111004657
chr10	111077561	111077562	+	Predicted	LINE|L1|Lx4A	ENSMUSG00000020189.16, Osbpl8		chr10	111077510	111077611
chr10	111327949	111327950	+	Predicted	DNA|hAT-Tip100|MamTip2b	ENSMUSG00000058799.17, Nap1l1		chr10	111327898	111327999
chr10	111833067	111833169	-	Annotated	SINE|ID|ID4	ENSMUSG00000056888.12, Glipr1	ENSMUST00000074805.12, NM_028608.3	chr10	111833067	111833169
chr10	112151245	112151246	+	Annotated	SINE|MIR|MIR3	ENSMUSG00000035681.8, Kcnc2	ENSMUST00000218445.2	chr10	112151194	112151295
chr10	114710908	114710933	+	Annotated	LTR|ERVK|RLTR51B_Mm	ENSMUSG00000111883.2, Gm31182	ENSMUST00000219061.2	chr10	114710869	114710970
chr10	114714263	114714286	+	Predicted	LTR|ERVL-MaLR|ORR1F	ENSMUSG00000111883.2, Gm31182		chr10	114714223	114714324
chr10	114783702	114783703	+	Predicted	LINE|L1|Lx8	ENSMUSG00000112016.2, Gm31267		chr10	114783651	114783752
chr10	114783800	114783837	+	Annotated	LINE|L1|Lx8	ENSMUSG00000112016.2, Gm31267	ENSMUST00000218941.2	chr10	114783767	114783941
chr10	114783891	114783892	+	Predicted	LTR|ERVL|RMER15	ENSMUSG00000112016.2, Gm31267		chr10	114783767	114783941
chr10	114784611	114784612	+	Predicted	LTR|ERVL-MaLR|ORR1D2	ENSMUSG00000112016.2, Gm31267		chr10	114784560	114784661
chr10	116103920	116103931	+	Predicted	SINE|Alu|PB1D10	ENSMUSG00000020151.17, Ptprr		chr10	116103874	116103975
chr10	117013532	117013537	+	Predicted	LTR|ERVK|RMER17B2	ENSMUSG00000112753.2, 4930423D24Rik	ENSMUST00000219785.2	chr10	117013483	117013584
chr10	117014358	117014359	+	Predicted	LTR|ERVL-MaLR|MLT1F2	ENSMUSG00000112753.2, 4930423D24Rik		chr10	117014307	117014408
chr10	117761364	117761393	+	Annotated	SINE|B2|B3	ENSMUSG00000112500.2, 4933411E08Rik	ENSMUST00000217950.2, NR_045342.1	chr10	117761327	117761428
chr10	118725145	118725171	-	Predicted	LTR|ERVL|ERVL-int	ENSMUSG00000028630.10, Dyrk2		chr10	118725107	118725209
chr10	119156075	119156141	+	Predicted	LTR|ERVK|RLTR16C_MM	ENSMUSG00000112155.2, 4930477N07Rik	ENSMUST00000218762.2, NR_126086.1, NR_126085.1	chr10	119156056	119156158
chr10	119688294	119688359	-	Annotated	LTR|ERVL|RMER15	ENSMUSG00000085418.2, Grip1os1	ENSMUST00000126965.2, NR_131760.1	chr10	119688276	119688377
chr10	120601932	120601933	-	Annotated	LTR|ERVL|MT2B1	ENSMUSG00000111907.2, Gm48202	ENSMUST00000219156.2	chr10	120601882	120602035
chr10	120601984	120601985	-	Predicted	LTR|ERVL|MT2B1	ENSMUSG00000111907.2, Gm48202		chr10	120601882	120602035
chr10	121038530	121038581	-	Annotated	LTR|ERVK|RLTR20A2B_MM	ENSMUSG00000112846.2, 4930432O09Rik	ENSMUST00000219710.2, NR_152796.1	chr10	121038505	121038606
chr10	121541133	121541134	-	Predicted	LTR|ERVL-MaLR|ORR1G	ENSMUSG00000112526.2, Gm35865		chr10	121541083	121541184
chr10	12237144	12237146	+	Predicted	LINE|L1|L1MdGf_II	ENSMUSG00000065181.3, Gm25139		chr10	12237093	12237195
chr10	122403835	122403836	-	Predicted	LTR|ERVL|MLT2C2	ENSMUSG00000112095.2, Sros1		chr10	122403785	122403886
chr10	122451803	122451804	+	Predicted	LTR|ERVL-MaLR|ORR1D2	ENSMUSG00000098522.3, Mir6412		chr10	122451752	122451853
chr10	122593103	122593104	+	Annotated	LTR|ERVK|RLTR17D_Mm	ENSMUSG00000034613.13, Ppm1h	ENSMUST00000160315.2	chr10	122593052	122593153
chr10	12462038	12462039	-	Predicted	LTR|ERVL-MaLR|ORR1B1	ENSMUSG00000019820.12, Utrn		chr10	12461988	12462089
chr10	125164831	125164832	-	Annotated	SINE|B4|B4A	ENSMUSG00000020102.16, Slc16a7	ENSMUST00000211781.2, NM_011391.2, NM_001358496.1	chr10	125164781	125164882
chr10	126981326	126981327	-	Annotated	LTR|ERVK|RMER17C	ENSMUSG00000120892.1, ENSMUSG00000120892	ENSMUST00000246327.1	chr10	126981276	126981377
chr10	127160192	127160216	+	Annotated	LTR|ERV1|MLTR14	ENSMUSG00000040345.11, Arhgap9	ENSMUST00000218656.2	chr10	127160152	127160254
chr10	127843447	127843480	-	Annotated	LTR|ERVL|MLT2B2	ENSMUSG00000025396.8, Hsd17b6	ENSMUST00000219183.2, ENSMUST00000219707.2, ENSMUST00000219953.2, ENSMUST00000219780.2, NM_001359377.1	chr10	127843413	127843514
chr10	128192237	128192238	+	Predicted	SINE|Alu|B1_Mus1	ENSMUSG00000005683.9, Cs		chr10	128192186	128192287
chr10	128807066	128807067	+	Annotated	LINE|L1|L1M4	ENSMUSG00000097691.2, 9030616G12Rik	ENSMUST00000181142.2, NR_152816.1	chr10	128807015	128807116
chr10	130145209	130145210	+	Predicted	LINE|L1|L1MdA_I	ENSMUSG00000034833.11, Tespa1		chr10	130145158	130145259
chr10	13804707	13804708	-	Annotated	LTR|ERVL|ERVL-E-int	ENSMUSG00000112494.2, 4930444K16Rik	ENSMUST00000220438.2	chr10	13804657	13804758
chr10	18762776	18762777	-	Annotated	LTR|Gypsy|MamGypsy2-I	ENSMUSG00000111318.2, Gm48483	ENSMUST00000214387.2	chr10	18762726	18762827
chr10	20396069	20396169	-	Predicted	LINE|L1|L1MdFanc_II	ENSMUSG00000019990.16, Pde7b		chr10	20396068	20396170
chr10	21295257	21295258	+	Annotated	LTR|ERVL-MaLR|MTEb	ENSMUSG00000037535.6, 1700021A07Rik	ENSMUST00000188024.2	chr10	21295206	21295307
chr10	21295359	21295374	+	Annotated	LTR|ERVL-MaLR|MTEb	ENSMUSG00000037535.6, 1700021A07Rik	ENSMUST00000187763.3	chr10	21295315	21295416
chr10	21534316	21534318	+	Predicted	LINE|L1|Lx8b	ENSMUSG00000056716.11, Gm5420		chr10	21534265	21534367
chr10	21534646	21534647	+	Predicted	LINE|L1|Lx8b	ENSMUSG00000056716.11, Gm5420		chr10	21534595	21534696
chr10	22178379	22178512	-	Annotated	LTR|ERVL|RMER15	ENSMUSG00000097705.3, Gm26740	ENSMUST00000241300.1, ENSMUST00000243233.1, ENSMUST00000243643.1, ENSMUST00000242772.1, ENSMUST00000244229.1, ENSMUST00000180456.3, ENSMUST00000244261.1, ENSMUST00000243103.1, ENSMUST00000242256.1, ENSMUST00000242563.1, ENSMUST00000241924.1, ENSMUST00000244561.1, ENSMUST00000241205.1, ENSMUST00000242925.1, ENSMUST00000241367.1, ENSMUST00000246115.1, ENSMUST00000243667.1, ENSMUST00000245456.1, ENS…	chr10	22178379	22178512
chr10	25253492	25253496	+	Predicted	LTR|ERVL-MaLR|ORR1A2	ENSMUSG00000019978.17, Epb41l2		chr10	25253442	25253544
chr10	26220149	26220150	-	Predicted	LINE|L2|L2c	ENSMUSG00000039089.16, L3mbtl3		chr10	26220099	26220200
chr10	27116134	27116135	-	Predicted	SINE|B2|B3	ENSMUSG00000019899.18, Lama2		chr10	27116084	27116185
chr10	27235212	27235213	-	Predicted	LINE|L1|L1MdA_I	ENSMUSG00000019899.18, Lama2		chr10	27235162	27235263
chr10	28583400	28583401	+	Predicted	LINE|L1|L1MdTf_II	ENSMUSG00000049109.16, Themis		chr10	28583349	28583450
chr10	28590721	28590722	+	Predicted	LINE|L1|L1MdF_III	ENSMUSG00000049109.16, Themis		chr10	28590670	28590771
chr10	29575376	29575389	-	Annotated	LINE|L1|Lx6	ENSMUSG00000069682.8, Gm10275	ENSMUST00000217340.3, ENSMUST00000241313.1, ENSMUST00000242331.1, ENSMUST00000243363.1, ENSMUST00000092620.7	chr10	29575332	29575433
chr10	30505627	30505628	-	Annotated	LTR|ERVL-MaLR|ORR1A2	ENSMUSG00000019791.13, Hint3	ENSMUST00000216617.2	chr10	30505577	30505678
chr10	32055983	32056003	-	Predicted	LINE|L1|L1MdGf_I	ENSMUSG00000069670.9, Nkain2		chr10	32055942	32056044
chr10	35361380	35361420	-	Annotated	LTR|ERVK|RLTR44A	ENSMUSG00000111753.2, 1700054O05Rik	ENSMUST00000214107.2	chr10	35361349	35361451
chr10	40223260	40223310	+	Predicted	SINE|Alu|PB1D7	ENSMUSG00000038481.14, Cdk19		chr10	40223233	40223335
chr10	41436671	41436672	-	Annotated	LTR|ERVK|RMER19B	ENSMUSG00000075225.16, Ccdc162	ENSMUST00000160002.8	chr10	41436621	41436722
chr10	41944608	41944613	-	Annotated	LTR|ERVL-MaLR|ORR1E	ENSMUSG00000120201.1, ENSMUSG00000120201	ENSMUST00000241892.1, ENSMUST00000246246.1, ENSMUST00000242336.1	chr10	41944560	41944661
chr10	43701888	43701908	+	Annotated	LTR|ERVK|MLTR31E_MM	ENSMUSG00000111342.2, 4933404K13Rik	ENSMUST00000214651.2, NR_131055.1	chr10	43701846	43701948
chr10	4379159	4379215	-	Predicted	LTR|ERV1|MER34	ENSMUSG00000019763.12, Rmnd1		chr10	4379136	4379238
chr10	43823892	43823893	+	Annotated	LTR|ERVL-MaLR|MTD	ENSMUSG00000019864.15, Rtn4ip1	ENSMUST00000214453.2	chr10	43823841	43823942
chr10	43837564	43837565	-	Predicted	DNA|hAT-Charlie|Charlie4	ENSMUSG00000019866.16, Crybg1		chr10	43837514	43837615
chr10	44046443	44046452	+	Annotated	SINE|Alu|PB1D10	ENSMUSG00000091358.3, Speer5-ps1	ENSMUST00000169525.3, NR_001582.2	chr10	44046396	44046497
chr10	46110470	46110471	+	Predicted	LTR|ERVL-MaLR|MLT1E2	ENSMUSG00000111182.2, Gm35430		chr10	46110419	46110520
chr10	48495490	48495491	-	Annotated	LINE|L1|L1_Mur3	ENSMUSG00000065630.4, Gm24256	ENSMUST00000083696.4	chr10	48495440	48495541
chr10	49309463	49309482	-	Annotated	LINE|L1|Lx5c	ENSMUSG00000056073.17, Grik2	ENSMUST00000219051.2	chr10	49309422	49309523
chr10	50626550	50626551	+	Predicted	LINE|L2|AmnL2-1	ENSMUSG00000038774.10, Ascc3		chr10	50626499	50626600
chr10	51402436	51402437	+	Annotated	LTR|ERV1|LTRIS2	ENSMUSG00000112843.2, Gm46224	ENSMUST00000220221.2	chr10	51402385	51402486
chr10	52470099	52470118	+	Annotated	LTR|ERVK|RLTR34D_MM	ENSMUSG00000112552.2, Gm36065	ENSMUST00000217856.2, ENSMUST00000219654.2	chr10	52470057	52470158
chr10	53156243	53156244	-	Annotated	LINE|L2|L2	ENSMUSG00000038594.10, Cep85l	ENSMUST00000219673.2	chr10	53156193	53156294
chr10	53225917	53225926	-	Annotated	LINE|L1|Lx8	ENSMUSG00000038594.10, Cep85l	ENSMUST00000220376.2	chr10	53225871	53225972
chr10	53285991	53286008	+	Predicted	LTR|ERVK|RLTR16B_MM	ENSMUSG00000112132.2, Gm36229		chr10	53285948	53286049
chr10	55959908	55959942	+	Predicted	LINE|L1|L1MA9	ENSMUSG00000047669.9, Msl3l2		chr10	55959873	55959975
chr10	55982839	55982840	+	Predicted	LTR|ERVL-MaLR|MTD	ENSMUSG00000047669.9, Msl3l2		chr10	55982788	55982889
chr10	55982927	55983051	+	Annotated	LTR|ERVL|RMER15	ENSMUSG00000047669.9, Msl3l2	ENSMUST00000063138.8, NM_001163833.1	chr10	55982926	55983050
chr10	56986484	56986485	+	Predicted	LINE|L1|L1Lx_IV	ENSMUSG00000112345.2, Gm40652		chr10	56986433	56986534
chr10	56993318	56993319	+	Annotated	LTR|ERVL|MT2B1	ENSMUSG00000112345.2, Gm40652	ENSMUST00000218944.2	chr10	56993267	56993368
chr10	59305309	59305337	-	Predicted	LINE|L1|L1M4a1	ENSMUSG00000009647.14, Mcu		chr10	59305272	59305374
chr10	61311039	61311043	+	Predicted	LTR|ERV1|RMER5	ENSMUSG00000037151.9, Lrrc20		chr10	61310989	61311091
chr10	62178477	62178501	-	Annotated	SINE|MIR|MIRc	ENSMUSG00000037012.19, Hk1	ENSMUST00000130422.8, ENSMUST00000143179.2, ENSMUST00000142527.2	chr10	62178438	62178540
chr10	62247792	62247793	-	Predicted	SINE|MIR|MIRb	ENSMUSG00000020080.9, Hkdc1		chr10	62247742	62247843
chr10	62534377	62534378	+	Predicted	LINE|L1|Lx5c	ENSMUSG00000112378.2, Gm47261		chr10	62534326	62534427
chr10	62804817	62804818	+	Predicted	LTR|ERVK|RLTR20D	ENSMUSG00000020070.19, ENSMUSG00000036875.16, Rufy2, Dna2		chr10	62804766	62804867
chr10	65957811	65957812	-	Predicted	LTR|ERVL|LTR33	ENSMUSG00000100000.8, 1700023F02Rik		chr10	65957761	65957862
chr10	65981075	65981111	+	Annotated	LINE|L1|Lx8	ENSMUSG00000112210.2, 4930407I19Rik	ENSMUST00000220265.2, NR_131070.1	chr10	65981041	65981143
chr10	66753517	66753518	-	Annotated	LTR|ERVL-MaLR|ORR1C1	ENSMUSG00000097134.3, 1110002J07Rik	ENSMUST00000219021.2	chr10	66753467	66753568
chr10	66754242	66754350	-	Predicted	LTR|ERVL-MaLR|MTC	ENSMUSG00000097134.3, ENSMUSG00000120434.1, 1110002J07Rik, ENSMUSG00000120434		chr10	66754242	66754350
chr10	66754435	66754457	-	Predicted	LTR|ERVL-MaLR|MTC	ENSMUSG00000097134.3, ENSMUSG00000120434.1, 1110002J07Rik, ENSMUSG00000120434		chr10	66754395	66754497
chr10	66756025	66756037	-	Annotated	SINE|MIR|MIR3	ENSMUSG00000097134.3, 1110002J07Rik	ENSMUST00000181710.3	chr10	66755980	66756082
chr10	66935769	66935794	-	Predicted	SINE|B4|B4A	ENSMUSG00000019873.9, Reep3		chr10	66935731	66935832
chr10	67406179	67406180	-	Predicted	LTR|ERVL-MaLR|MLT1L	ENSMUSG00000112141.2, 4930563J15Rik		chr10	67406129	67406230
chr10	67407872	67407873	+	Annotated	LTR|ERVL-MaLR|MLT1L	ENSMUSG00000074999.3, Gm10797	ENSMUST00000099661.3	chr10	67407821	67407922
chr10	67737166	67737167	-	Annotated	LTR|ERVL-MaLR|MTE2b	ENSMUSG00000037855.16, Zfp365	ENSMUST00000132870.8	chr10	67737116	67737217
chr10	69185988	69185989	-	Predicted	LINE|Penelope|Penelope1_Vert	ENSMUSG00000019942.14, Cdk1		chr10	69185938	69186039
chr10	71037568	71037590	+	Predicted	LTR|ERVK|RLTR15	ENSMUSG00000112028.2, 1700113B09Rik	ENSMUST00000218350.2, NR_131003.1	chr10	71037527	71037629
chr10	73162858	73162871	-	Predicted	LTR|ERVK|RLTR17	ENSMUSG00000085456.3, Gm15398	ENSMUST00000147653.2	chr10	73162814	73162915
chr10	7479793	7479805	+	Predicted	SINE|B4|B4	ENSMUSG00000019796.13, Lrp11		chr10	7479747	7479849
chr10	75114097	75114118	+	Predicted	LTR|ERVL-MaLR|ORR1A4	ENSMUSG00000033444.15, Specc1l		chr10	75114056	75114157
chr10	7673937	7673938	+	Predicted	SINE|B2|B3	ENSMUSG00000015757.11, Ppil4		chr10	7673886	7673987
chr10	76865408	76865409	-	Annotated	LTR|ERVL-MaLR|MTC	ENSMUSG00000112773.2, Gm3137	ENSMUST00000218177.2, NR_152191.1	chr10	76865358	76865459
chr10	7897055	7897056	-	Annotated	LTR|ERVL|RMER15	ENSMUSG00000112360.2, Gm48614	ENSMUST00000218165.2	chr10	7897005	7897106
chr10	79349666	79349667	+	Predicted	LINE|L1|L1Lx_II	ENSMUSG00000120605.1, ENSMUSG00000120605		chr10	79349615	79349716
chr10	79503596	79503601	+	Predicted	SINE|Alu|B1_Mur4	ENSMUSG00000020308.8, Tpgs1		chr10	79503547	79503648
chr10	79507319	79507320	-	Annotated	LTR|ERVK|RMER17D	ENSMUSG00000120698.1, ENSMUSG00000120698	ENSMUST00000245283.1	chr10	79507269	79507370
chr10	79687107	79687108	+	Predicted	SINE|Alu|B1_Mus1	ENSMUSG00000006498.17, Ptbp1		chr10	79687056	79687157
chr10	79905541	79905542	-	Predicted	LTR|Gypsy|LTR81C	ENSMUSG00000035673.11, Sbno2		chr10	79905491	79905592
chr10	80661831	80661840	+	Predicted	DNA|hAT-Tip100|MER97a	ENSMUSG00000035242.16, Oaz1		chr10	80661784	80661885
chr10	81102954	81102955	+	Predicted	LTR|ERVL-MaLR|ORR1A3-int	ENSMUSG00000004931.12, Apba3		chr10	81102903	81103004
chr10	81245529	81245577	+	Predicted	SINE|MIR|MIR3	ENSMUSG00000085327.3, Gm16104		chr10	81245501	81245603
chr10	81844213	81844214	+	Annotated	LTR|ERVL-MaLR|ORR1E	ENSMUSG00000111985.2, Gm8290	ENSMUST00000218202.2	chr10	81844162	81844263
chr10	82607155	82607156	+	Annotated	LTR|ERVL-MaLR|ORR1B1	ENSMUSG00000112286.3, Gm47561	ENSMUST00000219360.2	chr10	82607104	82607205
chr10	83158746	83158747	-	Annotated	LTR|ERVL-MaLR|MTEb	ENSMUSG00000034591.6, Slc41a2	ENSMUST00000154926.2	chr10	83158696	83158797
chr10	83557661	83557662	+	Predicted	DNA|hAT-Charlie|URR1A	ENSMUSG00000087651.4, 1500009L16Rik		chr10	83557610	83557711
chr10	84324157	84324158	+	Annotated	LTR|ERV1|RMER21B	ENSMUSG00000020033.3, 4930463O16Rik	ENSMUST00000020222.2, NR_108059.1	chr10	84324106	84324207
chr10	84673991	84674013	+	Annotated	LINE|CR1|L3	ENSMUSG00000020037.16, Rfx4	ENSMUST00000020226.4, ENSMUST00000095388.5, NM_027689.3	chr10	84673950	84674052
chr10	85931713	85931724	+	Annotated	SINE|B4|B4	ENSMUSG00000112493.2, 4930486F22Rik	ENSMUST00000218077.2, NR_038024.1	chr10	85931667	85931768
chr10	86656775	86656776	+	Predicted	DNA|hAT-Tip100|Arthur1	ENSMUSG00000054027.9, Nt5dc3		chr10	86656724	86656825
chr10	86808005	86808006	+	Annotated	LTR|ERVL|LTR41C		NR_165263.1	chr10	86807954	86808130
chr10	86808080	86808081	+	Annotated	LTR|ERVL|LTR41C	ENSMUSG00000089656.2, Gm16271	ENSMUST00000162837.2	chr10	86807954	86808130
chr10	87864166	87864208	+	Predicted	LTR|ERVK|RMER19B	ENSMUSG00000112932.2, Gm48308		chr10	87864135	87864237
chr10	87933014	87933015	+	Predicted	LINE|L1|L1MdA_I	ENSMUSG00000112932.2, Gm48308		chr10	87932963	87933064
chr10	87980829	87980830	+	Predicted	LTR|ERVL|MER68	ENSMUSG00000035351.17, Nup37		chr10	87980778	87980879
chr10	88370901	88370907	-	Predicted	SINE|Alu|B1_Mus2	ENSMUSG00000060002.15, Chpt1		chr10	88370853	88370955
chr10	88565401	88565409	+	Predicted	LINE|L1|L1MA7	ENSMUSG00000060904.15, Arl1		chr10	88565353	88565455
chr10	92236871	92236891	+	Annotated	LTR|ERVK|RLTR17	ENSMUSG00000110794.2, 4930401A07Rik	ENSMUST00000216155.2, ENSMUST00000214657.2	chr10	92236829	92236931
chr10	92955581	92955582	+	Predicted	LINE|L1|L1MA4	ENSMUSG00000020015.11, Cdk17		chr10	92955530	92955631
chr10	92974054	92974055	+	Predicted	SINE|Alu|B1_Mus2	ENSMUSG00000020015.11, Cdk17		chr10	92974003	92974104
chr10	93042847	93042871	+	Annotated	LINE|L1|L1MEg	ENSMUSG00000020015.11, Cdk17	ENSMUST00000214445.2	chr10	93042807	93042909
chr10	94386225	94386226	+	Predicted	LTR|ERVK|RLTR17B_Mm	ENSMUSG00000020023.19, Tmcc3		chr10	94386174	94386275
chr10	94551055	94551056	+	Predicted	LINE|L1|L1MdTf_II	ENSMUSG00000020024.8, Cep83		chr10	94551004	94551105
chr10	94576763	94576765	+	Predicted	LINE|L2|L2a	ENSMUSG00000020024.8, Cep83		chr10	94576712	94576814
chr10	95468100	95468101	-	Annotated	LTR|ERVL-MaLR|MTE2a	ENSMUSG00000112439.2, Gm33336	ENSMUST00000219656.2	chr10	95468050	95468151
chr10	95567060	95567090	+	Annotated	Retroposon|L1-dep|RMER1B	ENSMUSG00000112188.2, Gm47708	ENSMUST00000219583.2, NR_166666.1	chr10	95567023	95567125
chr10	95618542	95618543	+	Annotated	LTR|ERVL-MaLR|ORR1A1	ENSMUSG00000101517.8, 4732465J04Rik	ENSMUST00000244739.1	chr10	95618491	95618592
chr10	98136682	98136683	-	Predicted	SINE|Alu|PB1D10	ENSMUSG00000112896.2, Gm8633		chr10	98136632	98136733
chr10	99175900	99175901	+	Predicted	LTR|ERVK|IAPEz-int	ENSMUSG00000044633.5, B530045E10Rik		chr10	99175849	99175950
chr10	99980407	99980411	-	Predicted	LTR|ERVK|ERVB4_1B-LTR_MM	ENSMUSG00000112831.2, Gm35533		chr10	99980358	99980460
chr11	100511581	100511582	-	Predicted	DNA|hAT-Charlie|URR1B	ENSMUSG00000014195.17, Dnajc7		chr11	100511531	100511632
chr11	100662577	100662578	-	Predicted	SINE|B2|B2_Mm2	ENSMUSG00000017747.14, Ghdc		chr11	100662527	100662628
chr11	100663332	100663333	-	Predicted	LTR|ERV1|MER67C	ENSMUSG00000017747.14, Ghdc		chr11	100663282	100663383
chr11	101918005	101918006	-	Predicted	LINE|L2|L2a	ENSMUSG00000052373.15, Mpp3		chr11	101917955	101918056
chr11	101925909	101925910	-	Annotated	LINE|L1|L1MEg	ENSMUSG00000087216.2, E130111B04Rik	ENSMUST00000156781.2	chr11	101925859	101925960
chr11	102319359	102319394	+	Predicted	SINE|Alu|B1_Mm	ENSMUSG00000034708.13, Grn		chr11	102319325	102319426
chr11	102589144	102589145	-	Predicted	LTR|ERVL-MaLR|MTD	ENSMUSG00000020925.17, Ccdc43		chr11	102589094	102589195
chr11	102938062	102938104	+	Predicted	SINE|B2|B2_Mm2	ENSMUSG00000020936.9, Nmt1		chr11	102938031	102938133
chr11	106863930	106863964	-	Annotated	DNA|hAT-Ac|OldhAT1	ENSMUSG00000086481.3, Gm11707	ENSMUST00000150366.3, ENSMUST00000241184.1, ENSMUST00000245805.1, ENSMUST00000247352.1, ENSMUST00000246811.1, ENSMUST00000244234.1, ENSMUST00000243359.1	chr11	106863896	106863998
chr11	108271990	108272023	+	Annotated	LTR|ERVL-MaLR|ORR1E	ENSMUSG00000000049.12, Apoh	ENSMUST00000146050.2, ENSMUST00000152958.8	chr11	108271955	108272056
chr11	108600898	108600899	+	Annotated	LINE|L2|L2	ENSMUSG00000020728.18, Cep112	ENSMUST00000151755.2	chr11	108600847	108600948
chr11	109237665	109237703	+	Annotated	SINE|B4|B4A	ENSMUSG00000099630.2, 1700096J18Rik	ENSMUST00000190043.2, NR_027883.1	chr11	109237632	109237734
chr11	109357131	109357132	-	Predicted	LTR|ERVL|MT2_Mm	ENSMUSG00000041920.15, Slc16a6		chr11	109357081	109357182
chr11	109704899	109704900	-	Annotated	LTR|ERVL-MaLR|ORR1E	ENSMUSG00000020617.14, 1700012B07Rik	ENSMUST00000143578.2	chr11	109704849	109704950
chr11	109736665	109736705	+	Annotated	DNA|hAT-Charlie|MER58A	ENSMUSG00000087393.2, 1700023C21Rik	ENSMUST00000143247.2, NR_045909.1	chr11	109736633	109736735
chr11	112715953	112715954	-	Annotated	LTR|ERVL-MaLR|MTEa		NR_130164.1	chr11	112715903	112716004
chr11	113575586	113575587	+	Predicted	SINE|B4|ID_B1	ENSMUSG00000041623.18, D11Wsu47e		chr11	113575535	113575636
chr11	11434546	11434575	+	Annotated	LINE|L1|Lx8		NM_001382244.1, NM_001382245.1	chr11	11434509	11434610
chr11	114893211	114893212	-	Predicted	SINE|Alu|B1F	ENSMUSG00000044811.15, Cd300c2		chr11	114893161	114893262
chr11	114894032	114894033	-	Predicted	LTR|ERVL-MaLR|ORR1C2	ENSMUSG00000044811.15, Cd300c2		chr11	114893982	114894083
chr11	115884540	115884541	-	Annotated	SINE|ID|ID4		NR_152190.1	chr11	115884490	115884591
chr11	116643175	116643176	+	Annotated	LTR|ERVK|RLTR19A2	ENSMUSG00000056032.13, BC018473	ENSMUST00000145570.8	chr11	116643124	116643225
chr11	116764071	116764072	+	Predicted	LTR|ERVK|RLTR17B_Mm	ENSMUSG00000020818.17, Mfsd11		chr11	116764020	116764121
chr11	117193154	117193171	+	Predicted	SINE|B4|RSINE1	ENSMUSG00000059248.14, Septin9		chr11	117193111	117193212
chr11	118107052	118107053	-	Predicted	LTR|ERVL-MaLR|MTD	ENSMUSG00000017132.18, Cyth1		chr11	118107002	118107103
chr11	118755503	118755504	-	Predicted	LTR|ERVK|RLTR17B_Mm	ENSMUSG00000025576.18, Rbfox3		chr11	118755453	118755554
chr11	119133090	119133091	+	Predicted	LTR|ERVL-MaLR|ORR1B1-int	ENSMUSG00000039963.21, Ccdc40		chr11	119133039	119133140
chr11	119326738	119326739	+	Predicted	DNA|hAT-Ac|OldhAT1	ENSMUSG00000070327.15, Rnf213		chr11	119326687	119326788
chr11	119360234	119360235	-	Predicted	LINE|L1|L1MdMus_I	ENSMUSG00000109408.2, A930037H05Rik		chr11	119360184	119360285
chr11	120525442	120525492	-	Predicted	SINE|Alu|PB1D9	ENSMUSG00000051510.14, Mafg		chr11	120525416	120525518
chr11	12362139	12362144	-	Annotated	LTR|ERVL-MaLR|MTD	ENSMUSG00000020173.18, Cobl	ENSMUST00000174874.8, NM_001282994.1	chr11	12362091	12362192
chr11	19015260	19015277	+	Annotated	LINE|L1|Lx7	ENSMUSG00000086025.2, 4933406G16Rik	ENSMUST00000144854.2, NR_046037.1	chr11	19015217	19015318
chr11	19829339	19829340	+	Predicted	LTR|ERVK|RMER19B	ENSMUSG00000045671.18, Spred2		chr11	19829288	19829389
chr11	20039633	20039654	-	Predicted	LTR|ERVL-MaLR|MTD	ENSMUSG00000020152.8, Actr2		chr11	20039593	20039694
chr11	22906946	22906947	-	Annotated	Retroposon|L1-dep|RMER1B	ENSMUSG00000051355.19, Commd1	ENSMUST00000161944.2	chr11	22906896	22906997
chr11	23470140	23470141	-	Annotated	LTR|ERVL-MaLR|MLT1A1		NM_001370913.1	chr11	23470090	23470191
chr11	25791232	25791235	-	Predicted	LTR|ERVL-MaLR|ORR1A2	ENSMUSG00000032985.16, 5730522E02Rik		chr11	25791183	25791284
chr11	29120931	29120932	+	Predicted	DNA|TcMar-Tigger|MER2	ENSMUSG00000020463.16, Ppp4r3b		chr11	29120880	29120981
chr11	29464522	29464523	-	Predicted	SINE|B2|B3A	ENSMUSG00000032673.6, Prorsd1		chr11	29464472	29464573
chr11	3126465	3126466	-	Annotated	SINE|Alu|PB1	ENSMUSG00000023764.19, Sfi1	ENSMUST00000143442.2	chr11	3126415	3126516
chr11	31495794	31495848	+	Annotated	LTR|ERVK|RLTR10D2	ENSMUSG00000120364.1, ENSMUSG00000120364	ENSMUST00000242806.1, ENSMUST00000247395.1, ENSMUST00000247526.1	chr11	31495769	31495871
chr11	31619368	31619369	-	Predicted	LINE|RTE-BovB|MamRTE1	ENSMUSG00000044502.17, Bod1		chr11	31619318	31619419
chr11	31782670	31782684	+	Predicted	LTR|ERVL-MaLR|MLT1K	ENSMUSG00000086335.2, Gm12107		chr11	31782625	31782727
chr11	32529308	32529309	+	Predicted	SINE|MIR|MIR	ENSMUSG00000020272.9, Stk10		chr11	32529257	32529358
chr11	3302371	3302378	-	Predicted	LINE|L2|L2	ENSMUSG00000020451.18, Limk2		chr11	3302324	3302425
chr11	33645876	33645895	+	Annotated	LTR|ERVL-MaLR|ORR1F	ENSMUSG00000085240.2, Gm12119	ENSMUST00000136083.2	chr11	33645834	33645935
chr11	3402935	3402956	-	Annotated	LTR|ERVK|RMER17C2		NM_145355.5, NM_001290472.1, NM_001290473.1, NR_110959.1	chr11	3402895	3402996
chr11	35725284	35725359	-	Annotated	LINE|RTE-BovB|MamRTE1	ENSMUSG00000018848.5, Rars	ENSMUST00000018992.4, ENSMUST00000137815.2, NM_025936.3	chr11	35725271	35725372
chr11	36576328	36576329	-	Predicted	LTR|ERVK|RLTR17B_Mm	ENSMUSG00000049336.17, Tenm2		chr11	36576278	36576379
chr11	3744649	3744650	-	Predicted	LINE|L1|L1_Mur3	ENSMUSG00000020435.18, Osbp2		chr11	3744599	3744700
chr11	39281051	39281052	-	Annotated	LTR|ERVK|RMER17B		NR_126439.1	chr11	39281001	39281102
chr11	40395261	40395262	+	Predicted	LTR|ERVK|RMER19B	ENSMUSG00000081097.2, Gm12135		chr11	40395210	40395311
chr11	43201914	43201915	-	Annotated	DNA|hAT-Charlie|MER5A	ENSMUSG00000086791.2, Gm12147	ENSMUST00000144024.2	chr11	43201864	43201965
chr11	43320963	43320987	-	Predicted	LINE|L1|L1MdV_III	ENSMUSG00000020415.17, Pttg1		chr11	43320924	43321026
chr11	43327181	43327187	+	Predicted	LTR|ERVK|RMER4B	ENSMUSG00000020409.11, Slu7		chr11	43327132	43327234
chr11	43471942	43471968	-	Annotated	SINE|B4|B4A	ENSMUSG00000085239.2, Gm12150	ENSMUST00000130874.2	chr11	43471904	43472006
chr11	45644438	45644439	-	Annotated	LTR|ERV1|RMER2	ENSMUSG00000120703.1, ENSMUSG00000120703	ENSMUST00000245312.1	chr11	45644388	45644489
chr11	45765899	45765938	+	Predicted	SINE|Alu|B1_Mus1	ENSMUSG00000006169.21, Clint1		chr11	45765867	45765968
chr11	45770724	45770748	+	Predicted	LINE|L1|Lx	ENSMUSG00000006169.21, Clint1		chr11	45770684	45770786
chr11	45948946	45948947	-	Predicted	LTR|ERV1|LTR37B	ENSMUSG00000069899.4, Gm12166		chr11	45948896	45948997
chr11	46493710	46493711	-	Predicted	LINE|L1|L1MdA_I	ENSMUSG00000081713.2, Gm12170		chr11	46493660	46493761
chr11	46597885	46597931	-	Annotated	LTR|ERV1|RLTR14-int	ENSMUSG00000040413.16, Timd2	ENSMUST00000055102.13, ENSMUST00000125008.2, NM_134249.5	chr11	46597857	46597959
chr11	4734831	4734832	-	Predicted	LINE|L2|L2d2	ENSMUSG00000009073.17, Nf2		chr11	4734781	4734882
chr11	47629046	47629047	-	Predicted	LINE|L1|L1MdFanc_II	ENSMUSG00000020354.16, Sgcd		chr11	47628996	47629097
chr11	48825393	48825394	-	Predicted	LINE|L1|Lx2A	ENSMUSG00000048852.14, Gm12185		chr11	48825343	48825444
chr11	49272970	49272971	+	Predicted	LTR|ERVK|RLTR10C	ENSMUSG00000107573.3, Or2y1d		chr11	49272919	49273081
chr11	49273029	49273033	+	Predicted	LTR|ERVK|RLTR10C	ENSMUSG00000107573.3, Or2y1d		chr11	49272919	49273081
chr11	49605851	49605852	-	Predicted	LTR|ERVL-MaLR|MLT1K	ENSMUSG00000020362.14, Cnot6		chr11	49605801	49605902
chr11	4970568	4970587	+	Predicted	SINE|Alu|B1_Mus1	ENSMUSG00000009090.18, Ap1b1		chr11	4970526	4970708
chr11	4970640	4970677	+	Predicted	SINE|Alu|B1_Mus1	ENSMUSG00000009090.18, Ap1b1		chr11	4970526	4970708
chr11	51111244	51111275	-	Annotated	LTR|ERVK|RLTR31B2	ENSMUSG00000086646.9, Platr20	ENSMUST00000243483.1, ENSMUST00000242099.1, ENSMUST00000241476.1, ENSMUST00000243048.1, ENSMUST00000243083.1, ENSMUST00000143209.8, ENSMUST00000244243.1, ENSMUST00000243322.1, NR_110444.1	chr11	51111209	51111310
chr11	53474643	53474644	+	Predicted	LTR|ERVK|RLTR25B	ENSMUSG00000018395.20, Kif3a		chr11	53474592	53474693
chr11	53738564	53738565	+	Predicted	SINE|B2|B2_Mm1a	ENSMUSG00000018899.18, Irf1		chr11	53738513	53738614
chr11	5754817	5754818	-	Predicted	SINE|Alu|B1_Mus1	ENSMUSG00000020475.4, Pgam2		chr11	5754767	5754868
chr11	5768582	5768583	-	Annotated	LTR|ERVK|RLTR19	ENSMUSG00000080904.2, Gm11966	ENSMUST00000119907.2	chr11	5768532	5768633
chr11	58062181	58062193	+	Predicted	LTR|ERV1|RLTR24	ENSMUSG00000020514.9, Mrpl22		chr11	58062135	58062237
chr11	58756792	58756793	+	Predicted	SINE|B4|ID_B1	ENSMUSG00000085744.2, Gm12259	ENSMUST00000138391.2	chr11	58756741	58756842
chr11	59729120	59729121	-	Predicted	LINE|L1|L1ME4b	ENSMUSG00000019373.12, Cops3		chr11	59729070	59729171
chr11	60308083	60308327	+	Annotated	LTR|ERVK|RLTR20C1_MM	ENSMUSG00000018415.15, Gid4	ENSMUST00000070681.7	chr11	60308082	60308326
chr11	60693495	60693496	-	Annotated	LTR|ERVK|RMER6B	ENSMUSG00000020534.15, Shmt1	ENSMUST00000173698.2	chr11	60693445	60693546
chr11	60805575	60805576	-	Annotated	LINE|L1|L1ME2	ENSMUSG00000018931.4, Natd1	ENSMUST00000143800.2	chr11	60805525	60805626
chr11	61696973	61696983	-	Predicted	SINE|Alu|B1_Mus1	ENSMUSG00000004798.15, Ulk2		chr11	61696927	61697029
chr11	61790576	61790604	-	Predicted	SINE|B2|B3	ENSMUSG00000047804.16, Akap10		chr11	61790539	61790641
chr11	61880988	61880998	+	Predicted	LTR|ERVL-MaLR|MLT1E1A	ENSMUSG00000042331.14, Specc1		chr11	61880941	61881043
chr11	62536098	62536099	-	Predicted	SINE|MIR|MIRc	ENSMUSG00000046417.15, Lrrc75a		chr11	62536048	62536149
chr11	62824287	62824288	-	Predicted	SINE|B4|B4A	ENSMUSG00000086677.2, Tvp23bos		chr11	62824237	62824338
chr11	63888775	63888777	+	Predicted	LTR|ERVL|MLT2F	ENSMUSG00000086359.2, 9630013K17Rik		chr11	63888724	63888826
chr11	63898764	63898765	+	Predicted	LINE|L1|L1MdF_V	ENSMUSG00000086359.2, 9630013K17Rik		chr11	63898713	63898814
chr11	63988338	63988339	+	Predicted	LINE|L1|L1MC	ENSMUSG00000087497.9, 2810001G20Rik		chr11	63988287	63988388
chr11	64966036	64966037	-	Predicted	LTR|ERVK|RLTR17B_Mm	ENSMUSG00000033389.17, Arhgap44		chr11	64965986	64966087
chr11	6510183	6510184	+	Annotated	DNA|TcMar-Tigger|Tigger5a_Glire	ENSMUSG00000000378.16, Ccm2	ENSMUST00000109722.9, NM_001190344.1	chr11	6510132	6510233
chr11	65636663	65636682	-	Annotated	LINE|CR1|L3	ENSMUSG00000033352.12, Map2k4	ENSMUST00000138093.2, NM_001362739.1, NM_001362740.1	chr11	65636622	65636723
chr11	66063630	66063657	+	Predicted	LTR|ERVL-MaLR|ORR1C2	ENSMUSG00000084967.2, Gm12296		chr11	66063592	66063693
chr11	68161704	68161705	-	Annotated	DNA|TcMar-Tigger|X12_DNA	ENSMUSG00000084993.2, Gm12305	ENSMUST00000151817.2	chr11	68161654	68161755
chr11	68903277	68903330	-	Annotated	LTR|ERVK|RLTR34D_MM	ENSMUSG00000120312.1, ENSMUSG00000120312	ENSMUST00000242498.1, ENSMUST00000246150.1, ENSMUST00000246795.1, ENSMUST00000245626.1	chr11	68903253	68903354
chr11	68906685	68906848	+	Annotated	SINE|Alu|B1_Mur1	ENSMUSG00000020898.19, Ctc1	ENSMUST00000021278.14, ENSMUST00000135611.8, ENSMUST00000161455.8, NM_001281464.1, NM_001281465.1, NM_001143790.1, NM_001013256.2	chr11	68906684	68906847
chr11	68960706	68960707	+	Predicted	LINE|L2|L2a	ENSMUSG00000020895.15, Tmem107		chr11	68960655	68960756
chr11	69184976	69184995	+	Annotated	SINE|Alu|PB1	ENSMUSG00000087003.2, Cntrobos	ENSMUST00000132834.2	chr11	69184934	69185035
chr11	69553773	69553774	-	Predicted	LINE|L2|L2	ENSMUSG00000018761.15, Mpdu1		chr11	69553723	69553824
chr11	69586634	69587009	-	Annotated	LTR|ERVL-MaLR|MTD	ENSMUSG00000018752.20, ENSMUSG00000097328.8, Tnfsfm13, Tnfsf12	ENSMUST00000180587.8, ENSMUST00000174159.8, ENSMUST00000108649.3, ENSMUST00000181810.8, NM_001034097.2, NM_001159503.2, NM_011614.3	chr11	69586634	69587009
chr11	69587061	69587101	-	Predicted	LTR|ERVL-MaLR|MTD	ENSMUSG00000018752.20, Tnfsfm13		chr11	69587030	69587132
chr11	70430394	70430395	+	Predicted	LINE|L1|L1M5	ENSMUSG00000020828.14, Pld2		chr11	70430343	70430444
chr11	70793073	70793074	+	Predicted	SINE|B2|B2_Mm1a	ENSMUSG00000020817.17, Rabep1		chr11	70793022	70793123
chr11	72989097	72989098	-	Predicted	LTR|ERVL-MaLR|ORR1A3-int	ENSMUSG00000005949.10, Ctns		chr11	72989047	72989148
chr11	73419999	73420006	-	Predicted	LTR|ERVK|RLTR13D6	ENSMUSG00000095095.3, ENSMUSG00000095312.2, Or1e26, Or1e23		chr11	73419952	73420053
chr11	73718718	73718719	-	Predicted	LINE|L1|L1MdA_III	ENSMUSG00000061984.7, ENSMUSG00000094488.3, Or1e32, Or1e33		chr11	73718668	73718769
chr11	73718890	73718891	-	Predicted	LINE|L1|L1MdA_III	ENSMUSG00000061984.7, ENSMUSG00000094488.3, Or1e32, Or1e33		chr11	73718840	73718941
chr11	74247080	74247081	+	Predicted	LINE|L1|L1_Mur2	ENSMUSG00000058275.4, Or1d2		chr11	74247029	74247130
chr11	74609045	74609046	-	Predicted	SINE|B2|B2_Mm1a	ENSMUSG00000020745.16, Pafah1b1		chr11	74608995	74609096
chr11	75420922	75421163	+	Predicted	SINE|Alu|B1_Mur2	ENSMUSG00000038178.17, Slc43a2		chr11	75420921	75421162
chr11	75519774	75519775	+	Predicted	SINE|Alu|B1_Mm	ENSMUSG00000006127.10, Inpp5k		chr11	75519723	75519824
chr11	76389848	76389866	-	Predicted	SINE|Alu|B1_Mus2	ENSMUSG00000017631.20, Abr		chr11	76389806	76389908
chr11	76496216	76496217	+	Predicted	LTR|ERVL-MaLR|MTD	ENSMUSG00000024205.8, Rpl36-ps2		chr11	76496165	76496266
chr11	76504220	76504221	-	Annotated	LINE|L2|L2a	ENSMUSG00000017631.20, Abr	ENSMUST00000176024.2	chr11	76504170	76504271
chr11	77528795	77528796	+	Predicted	SINE|B2|B2_Mm1a	ENSMUSG00000082646.2, Gm12732		chr11	77528744	77528845
chr11	77570130	77570131	+	Predicted	SINE|B2|B2_Mm1t	ENSMUSG00000037857.17, Nufip2		chr11	77570079	77570180
chr11	77775369	77775370	-	Annotated	SINE|B2|B3A	ENSMUSG00000017453.5, Pipox	ENSMUST00000155401.2	chr11	77775319	77775420
chr11	77784921	77784922	-	Annotated	DNA|TcMar|Eulor8	ENSMUSG00000017453.5, Pipox	ENSMUST00000017597.5	chr11	77784871	77784972
chr11	78104288	78104289	-	Predicted	SINE|MIR|MIR3	ENSMUSG00000002052.7, Supt6		chr11	78104238	78104339
chr11	78138130	78138131	-	Predicted	SINE|Alu|B1_Mus1	ENSMUSG00000002052.7, Supt6		chr11	78138080	78138181
chr11	78218707	78218708	+	Predicted	SINE|B2|B2_Mm1t	ENSMUSG00000041958.11, Pigs		chr11	78218656	78218757
chr11	78429337	78429338	+	Predicted	LINE|L2|L2c	ENSMUSG00000001105.16, Ift20		chr11	78429286	78429387
chr11	79955846	79955847	-	Predicted	LINE|L1|L1MA9	ENSMUSG00000017561.17, Crlf3		chr11	79955796	79955897
chr11	81876228	81876233	+	Annotated	LTR|ERVL-MaLR|ORR1E	ENSMUSG00000084996.2, Gm11419	ENSMUST00000150772.2	chr11	81876179	81876280
chr11	81910792	81910793	-	Annotated	LTR|ERVL|MLT2B1	ENSMUSG00000109297.2, Gm31522	ENSMUST00000207942.2	chr11	81910742	81910843
chr11	82845487	82845488	+	Annotated	LTR|ERV1|MER89	ENSMUSG00000054404.14, Slfn5	ENSMUST00000108157.2	chr11	82845436	82845537
chr11	82932326	82932327	-	Predicted	LINE|L1|L1_Mur3	ENSMUSG00000121398.1, Slfn10-ps		chr11	82932276	82932447
chr11	82932396	82932397	-	Predicted	LINE|L1|L1_Mur3	ENSMUSG00000035208.17, ENSMUSG00000121398.1, Slfn8, Slfn10-ps		chr11	82932276	82932447
chr11	82932538	82932539	-	Predicted	LINE|L1|L1_Mur3	ENSMUSG00000121398.1, Slfn10-ps		chr11	82932488	82932589
chr11	83082111	83082179	+	Annotated	LTR|ERVK|RLTR12BD_Mm	ENSMUSG00000018986.11, Slfn3	ENSMUST00000019130.8, ENSMUST00000214041.2, NM_011409.1	chr11	83082093	83082195
chr11	83084870	83084871	+	Predicted	LTR|ERVL-MaLR|ORR1A4	ENSMUSG00000018986.11, ENSMUSG00000121399.1, Slfn3, ENSMUSG00000121399		chr11	83084819	83084920
chr11	83114374	83114428	+	Annotated	LTR|ERVK|RLTR12BD_Mm	ENSMUSG00000087107.9, AI662270	ENSMUST00000145461.8, ENSMUST00000216842.2, ENSMUST00000143673.2, NR_015519.1	chr11	83114349	83114451
chr11	83134643	83134646	+	Predicted	LINE|L1|L1M4c	ENSMUSG00000121399.1, ENSMUSG00000121399		chr11	83134593	83134694
chr11	83549317	83549318	-	Predicted	SINE|B2|B2_Mm2	ENSMUSG00000000982.6, Ccl3		chr11	83549267	83549368
chr11	83959626	83959627	-	Annotated	SINE|Alu|PB1D9	ENSMUSG00000018648.16, Dusp14	ENSMUST00000018792.12	chr11	83959576	83959677
chr11	84117838	84117839	+	Predicted	SINE|B2|B2_Mm1a	ENSMUSG00000020532.19, Acaca		chr11	84117787	84117888
chr11	84402404	84402405	-	Predicted	LTR|ERVL|MT2B2	ENSMUSG00000018697.15, Aatf		chr11	84402354	84402455
chr11	84711157	84711173	-	Predicted	SINE|Alu|B1_Mur1	ENSMUSG00000018405.8, Mrm1		chr11	84711114	84711216
chr11	85983973	85983974	-	Predicted	LINE|L1|L1MdF_V	ENSMUSG00000034329.17, Brip1		chr11	85983923	85984024
chr11	86115340	86115341	-	Predicted	DNA|hAT-Charlie|MER5B	ENSMUSG00000018068.14, Ints2		chr11	86115290	86115391
chr11	86655305	86655306	+	Predicted	LTR|ERVL-MaLR|ORR1D2	ENSMUSG00000120202.1, ENSMUSG00000120202		chr11	86655254	86655355
chr11	90623594	90623595	+	Annotated	LTR|ERVL-MaLR|ORR1B1		NR_166827.1	chr11	90623543	90623644
chr11	93782166	93782167	+	Predicted	SINE|MIR|MIRc	ENSMUSG00000059474.14, Mbtd1		chr11	93782115	93782216
chr11	94028482	94028525	+	Annotated	SINE|Alu|B1_Mur1	ENSMUSG00000086003.9, B230206L02Rik	ENSMUST00000241009.1, ENSMUST00000245077.1	chr11	94028452	94028553
chr11	94905179	94905180	+	Predicted	LTR|ERVK|RMER17A	ENSMUSG00000047181.13, Samd14		chr11	94905128	94905229
chr11	9501092	9501093	+	Predicted	LINE|L1|L1MdFanc_I	ENSMUSG00000004668.15, Abca13		chr11	9501041	9501142
chr11	9512449	9512450	+	Predicted	LINE|L1|L1MdFanc_I	ENSMUSG00000004668.15, Abca13		chr11	9512398	9512499
chr11	95779929	95779930	-	Predicted	SINE|Alu|B1_Mur4	ENSMUSG00000013418.9, B4galnt2		chr11	95779879	95779980
chr11	95789484	95789485	-	Predicted	LINE|L1|MusHAL1	ENSMUSG00000013418.9, B4galnt2		chr11	95789434	95789535
chr11	96771274	96771275	-	Annotated	LTR|ERVK|RMER19C	ENSMUSG00000120942.1, ENSMUSG00000120942	ENSMUST00000246593.1	chr11	96771224	96771325
chr11	96940039	96940042	-	Predicted	SINE|B2|B3	ENSMUSG00000020878.7, Lrrc46		chr11	96939990	96940091
chr11	97268322	97268323	+	Predicted	DNA|hAT|UCON73	ENSMUSG00000038485.7, Socs7		chr11	97268271	97268372
chr11	97489306	97489342	+	Annotated	LTR|ERVL-MaLR|ORR1D1	ENSMUSG00000085860.3, 2410003L11Rik	ENSMUST00000131687.3, ENSMUST00000241870.1, ENSMUST00000245786.1, ENSMUST00000246101.1, ENSMUST00000145262.3, ENSMUST00000244970.1, NR_045496.1	chr11	97489272	97489374
chr11	97509264	97509265	+	Predicted	LTR|ERVL-MaLR|MTC	ENSMUSG00000085860.3, 2410003L11Rik		chr11	97509213	97509314
chr11	97674044	97674045	-	Predicted	SINE|Alu|B1_Mus2	ENSMUSG00000071415.7, Rpl23		chr11	97673994	97674095
chr11	97675924	97675926	-	Predicted	LTR|ERV1|RLTR6_Mm	ENSMUSG00000071415.7, Rpl23		chr11	97675874	97675976
chr11	97676136	97676137	-	Predicted	LTR|ERV1|RLTR6_Mm	ENSMUSG00000071415.7, Rpl23		chr11	97676086	97676187
chr11	97676243	97676271	-	Predicted	LTR|ERV1|RLTR6_Mm	ENSMUSG00000071415.7, Rpl23		chr11	97676206	97676308
chr11	98541485	98541486	+	Annotated	SINE|Alu|B1_Mur1	ENSMUSG00000017211.15, Gsdma2	ENSMUST00000136111.2	chr11	98541434	98541535
chr11	98689430	98689481	+	Annotated	SINE|ID|ID4_v	ENSMUSG00000052915.15, Msl1	ENSMUST00000037930.13, NM_001361933.1, NM_001361934.1	chr11	98689404	98689505
chr11	99887274	99887282	-	Predicted	DNA|hAT-Charlie|URR1A	ENSMUSG00000078252.2, Krtap17-1		chr11	99887227	99887329
chr12	100803687	100803688	-	Annotated	LTR|ERVL-MaLR|ORR1F	ENSMUSG00000120898.1, ENSMUSG00000120898	ENSMUST00000246360.1	chr12	100803637	100803738
chr12	100959231	100959232	+	Annotated	LTR|ERVL-MaLR|MLT1A1	ENSMUSG00000113634.2, Gm36756	ENSMUST00000222768.2	chr12	100959180	100959281
chr12	101362878	101362879	+	Predicted	LINE|L1|L1MdA_VII	ENSMUSG00000047014.8, Catsperb		chr12	101362827	101362928
chr12	101729195	101729201	-	Predicted	SINE|MIR|MIRb	ENSMUSG00000021186.10, Fbln5		chr12	101729147	101729249
chr12	101880237	101880238	-	Predicted	SINE|Alu|PB1D10	ENSMUSG00000021188.15, Trip11		chr12	101880187	101880288
chr12	101938157	101938172	+	Predicted	DNA|hAT-Charlie|MER5B	ENSMUSG00000041781.10, Cpsf2		chr12	101938113	101938214
chr12	102112232	102112233	-	Predicted	LINE|L1|L1MB3	ENSMUSG00000090050.2, Gm16339		chr12	102112182	102112283
chr12	102249006	102249023	+	Predicted	LINE|CR1|L3	ENSMUSG00000044456.17, Rin3		chr12	102248963	102249064
chr12	102693580	102693592	-	Annotated	LTR|ERVL-MaLR|MTE2a	ENSMUSG00000096751.4, ENSMUSG00000100006.2, Gm28373, Gm21971	ENSMUST00000178129.2, ENSMUST00000180187.2	chr12	102693535	102693637
chr12	104078983	104079035	+	Annotated	LTR|ERVK|ERVB4_1B-LTR_MM	ENSMUSG00000041536.14, Serpina3a	ENSMUST00000109965.8, NM_028740.2, NM_001167705.1	chr12	104078957	104079059
chr12	10419966	10420000	+	Annotated	DNA|DNA|UCON78	ENSMUSG00000020622.18, Nt5c1b	ENSMUST00000143739.9, ENSMUST00000002456.10, ENSMUST00000147323.8, ENSMUST00000219826.2, ENSMUST00000217944.2, ENSMUST00000219292.2, ENSMUST00000218339.3, ENSMUST00000218327.2, ENSMUST00000218287.2, ENSMUST00000218551.2, ENSMUST00000218026.2, ENSMUST00000220257.2, ENSMUST00000219049.2, ENSMUST00000220611.2, ENSMUST00000118657.8, ENSMUST00000223534.2, ENSMUST00000218417.2, NM_001310582.1, NM_02758…	chr12	10419931	10420033
chr12	104486255	104486265	+	Predicted	LTR|ERVL-MaLR|MLT1L	ENSMUSG00000112954.2, Gm49732		chr12	104486208	104486310
chr12	10496388	10496389	+	Annotated	SINE|B4|B4A	ENSMUSG00000112792.2, Gm38407	ENSMUST00000219221.2, NR_110487.1	chr12	10496337	10496438
chr12	105479639	105479693	+	Annotated	LTR|ERV1|RMER2	ENSMUSG00000113535.3, AU015791	ENSMUST00000242950.1, ENSMUST00000223443.3, ENSMUST00000243641.1, ENSMUST00000245769.1, ENSMUST00000241250.1, NR_102381.1	chr12	105479614	105479716
chr12	105648415	105648416	+	Predicted	DNA|hAT-Charlie|Charlie7	ENSMUSG00000044715.8, Gskip		chr12	105648364	105648465
chr12	105753467	105753468	+	Predicted	LINE|L1|L1MdF_IV	ENSMUSG00000021111.16, Papola		chr12	105753416	105753517
chr12	105830521	105830522	+	Annotated	LTR|ERVL-MaLR|ORR1A2	ENSMUSG00000113537.2, Gm48807	ENSMUST00000221840.2	chr12	105830470	105830571
chr12	105866070	105866071	+	Annotated	LTR|ERVL-MaLR|MLT1J	ENSMUSG00000113835.3, Gm19554	ENSMUST00000220934.3, NR_166753.1	chr12	105866019	105866120
chr12	106065229	106065279	-	Annotated	LTR|ERVL-MaLR|ORR1E	ENSMUSG00000113390.2, Gm32635	ENSMUST00000221493.2, NR_168018.1	chr12	106065203	106065305
chr12	106413924	106413979	-	Annotated	LTR|ERVL-MaLR|ORR1D2	ENSMUSG00000092066.2, 1700121N20Rik	ENSMUST00000167922.2, NR_036593.1	chr12	106413901	106414002
chr12	106804240	106804243	+	Predicted	DNA|hAT-Charlie|Cheshire	ENSMUSG00000085801.2, 1700013N06Rik	ENSMUST00000156376.2	chr12	106804190	106804291
chr12	107095940	107095941	+	Annotated	LTR|ERVL-MaLR|MLT1A1	ENSMUSG00000086037.2, Gm16085	ENSMUST00000144575.2	chr12	107095889	107095990
chr12	107454841	107454842	-	Annotated	LTR|ERVK|RMER19B	ENSMUSG00000113415.2, Gm3234	ENSMUST00000222644.2	chr12	107454791	107454892
chr12	108148437	108148438	+	Predicted	LINE|CR1|L3	ENSMUSG00000021258.11, Ccnk		chr12	108148386	108148487
chr12	108475346	108475347	+	Predicted	LINE|CR1|L3	ENSMUSG00000058070.15, Eml1		chr12	108475295	108475396
chr12	109628109	109628110	+	Predicted	LINE|L1|Lx7	ENSMUSG00000098202.3, B830012L14Rik		chr12	109628058	109628159
chr12	110046813	110046814	-	Predicted	LTR|ERVL-MaLR|ORR1C1	ENSMUSG00000113868.2, Gm34719		chr12	110046763	110046864
chr12	110052817	110052843	-	Predicted	LTR|ERVL-MaLR|MLT1A0	ENSMUSG00000113868.2, Gm34719		chr12	110052779	110052881
chr12	110296600	110296601	+	Predicted	LINE|L1|Lx8	ENSMUSG00000114183.2, Gm47195		chr12	110296549	110296650
chr12	111838996	111838997	-	Predicted	LINE|L1|L1MdA_VII	ENSMUSG00000021285.16, Ppp1r13b		chr12	111838946	111839047
chr12	116104974	116104975	-	Predicted	LTR|ERVL-MaLR|MTC	ENSMUSG00000093765.8, Gm20658		chr12	116104924	116105025
chr12	116720961	116720962	+	Predicted	LTR|ERVK|RMER6C	ENSMUSG00000056553.15, Ptprn2		chr12	116720910	116721011
chr12	15100389	15100426	-	Annotated	LTR|ERVL-MaLR|MTD	ENSMUSG00000113644.2, 4930448C13Rik	ENSMUST00000221781.2, NR_045960.1	chr12	15100357	15100458
chr12	17657173	17657191	-	Predicted	LTR|ERVK|RLTR10C	ENSMUSG00000114062.2, Gm48313		chr12	17657131	17657233
chr12	22173542	22173543	-	Predicted	LTR|ERVK|RLTRETN_Mm	ENSMUSG00000093846.2, Gm4425		chr12	22173492	22173593
chr12	22469751	22469752	-	Predicted	LTR|ERVK|IAP-d-int	ENSMUSG00000113659.2, Gm49248		chr12	22469701	22469802
chr12	24548358	24548359	+	Annotated	SINE|Alu|B1_Mus2	ENSMUSG00000059669.9, Taf1b	ENSMUST00000075954.9	chr12	24548307	24548408
chr12	24904879	24904880	+	Predicted	LTR|ERVL-MaLR|MLT1G3	ENSMUSG00000020646.18, Mboat2		chr12	24904828	24904929
chr12	25227412	25227413	-	Predicted	LTR|ERVL-MaLR|MTEa	ENSMUSG00000120697.1, ENSMUSG00000120697		chr12	25227362	25227463
chr12	25366189	25366191	+	Annotated	LTR|ERVL-MaLR|ORR1E	ENSMUSG00000113669.3, Gm36723	ENSMUST00000245450.1, ENSMUST00000222226.2, ENSMUST00000244453.1	chr12	25366138	25366240
chr12	26396716	26396751	+	Annotated	LINE|L1|L1MC3	ENSMUSG00000114048.2, 4930549C15Rik	ENSMUST00000221235.2	chr12	26396682	26396783
chr12	26884857	26884889	-	Annotated	LTR|ERVK|RMER17B2	ENSMUSG00000113218.2, 4933409F18Rik	ENSMUST00000221910.2, ENSMUST00000222026.2	chr12	26884822	26884924
chr12	29186366	29186367	+	Predicted	LTR|LTR|LTR91A	ENSMUSG00000113387.2, ENSMUSG00000113986.2, Gm31508, Gm31333		chr12	29186315	29186416
chr12	31548490	31548491	-	Predicted	SINE|Alu|B1_Mus1	ENSMUSG00000020659.17, Cbll1		chr12	31548440	31548541
chr12	3200901	3200902	+	Predicted	LINE|L1|L1MdF_III	ENSMUSG00000110250.2, Gm9077		chr12	3200850	3200951
chr12	3201176	3201177	+	Predicted	LINE|L1|L1MdF_III	ENSMUSG00000110250.2, Gm9077		chr12	3201125	3201226
chr12	32130837	32130860	-	Annotated	LTR|ERVK|RLTR16	ENSMUSG00000112569.3, Gm33111	ENSMUST00000219954.3, ENSMUST00000219617.2	chr12	32130798	32130899
chr12	32774727	32774728	+	Annotated	LTR|ERVL-MaLR|MTD		NR_168680.1	chr12	32774676	32774777
chr12	34924807	34924827	-	Annotated	LTR|ERVL-MaLR|MLT1C2	ENSMUSG00000052376.3, 4921508M14Rik	ENSMUST00000061679.3	chr12	34924766	34924868
chr12	34967093	34967138	-	Annotated	LTR|ERVL-MaLR|MTEa	ENSMUSG00000004698.12, Hdac9	ENSMUST00000211752.2, NM_001271386.1	chr12	34967065	34967166
chr12	37524994	37525029	-	Predicted	Retroposon|L1-dep|RMER1C	ENSMUSG00000113005.2, Gm34408	ENSMUST00000222104.2	chr12	37524961	37525062
chr12	39033998	39034035	-	Annotated	Retroposon|L1-dep|RMER1A	ENSMUSG00000113092.2, Gm34662	ENSMUST00000220753.2, ENSMUST00000220502.2	chr12	39033966	39034067
chr12	3910916	3911037	+	Predicted	SINE|B4|ID_B1	ENSMUSG00000020661.16, Dnmt3a	ENSMUST00000172816.2	chr12	3910915	3911036
chr12	40000630	40000631	-	Annotated	LINE|L1|L1MD2	ENSMUSG00000114147.2, Gm18939	ENSMUST00000222820.2	chr12	40000580	40000681
chr12	41509852	41509853	+	Predicted	LINE|L1|L1MdF_III	ENSMUSG00000056899.11, Immp2l		chr12	41509801	41509902
chr12	42063515	42063516	-	Predicted	LTR|ERV1|RLTR41	ENSMUSG00000113370.2, Gm46348		chr12	42063465	42063566
chr12	43080964	43081054	-	Annotated	LTR|ERVK|RLTR10B	ENSMUSG00000112407.2, Gm33340	ENSMUST00000219846.2, ENSMUST00000219475.2, NR_148724.1	chr12	43080958	43081060
chr12	44003495	44003496	-	Predicted	LTR|LTR|RLTR4_MM-int	ENSMUSG00000111960.2, Gm46349		chr12	44003445	44003546
chr12	44003575	44003631	-	Predicted	LTR|LTR|RLTR4_MM-int	ENSMUSG00000111960.2, Gm46349		chr12	44003552	44003752
chr12	44003697	44003705	-	Predicted	LTR|LTR|RLTR4_MM-int	ENSMUSG00000111960.2, Gm46349		chr12	44003552	44003752
chr12	44327260	44327261	+	Predicted	LINE|L1|Lx3_Mus	ENSMUSG00000036257.16, Pnpla8		chr12	44327209	44327310
chr12	44342497	44342518	+	Predicted	LINE|L1|L1MdGf_I	ENSMUSG00000036257.16, Pnpla8		chr12	44342456	44342557
chr12	4830501	4830521	+	Predicted	LTR|ERVL|HERVL40-int	ENSMUSG00000091269.3, Gm6682		chr12	4830459	4830561
chr12	50809457	50809458	+	Predicted	LINE|L1|L1MdF_V	ENSMUSG00000112372.2, Gm48779		chr12	50809406	50809507
chr12	51877622	51877652	-	Predicted	SINE|Alu|PB1D10	ENSMUSG00000035247.17, Hectd1		chr12	51877586	51877688
chr12	52494907	52494908	-	Annotated	SINE|MIR|MIR	ENSMUSG00000112139.2, Gm47431	ENSMUST00000218097.2	chr12	52494857	52494958
chr12	53459273	53459274	+	Predicted	SINE|MIR|MIR	ENSMUSG00000021010.10, Npas3		chr12	53459222	53459323
chr12	53461016	53461017	+	Predicted	LTR|ERVL-MaLR|MTD	ENSMUSG00000021010.10, Npas3		chr12	53460965	53461066
chr12	54916054	54916055	-	Predicted	SINE|B2|B2_Mm1a	ENSMUSG00000062929.9, Cfl2		chr12	54916004	54916105
chr12	56318434	56318435	-	Predicted	LTR|ERVK|RLTR20B2	ENSMUSG00000112211.3, Gm47682		chr12	56318384	56318485
chr12	65088897	65088899	+	Predicted	SINE|Alu|B1_Mus2	ENSMUSG00000035597.20, Prpf39		chr12	65088846	65088948
chr12	67698159	67698160	+	Annotated	LTR|ERVK|RMER19A	ENSMUSG00000114010.2, Gm47432	ENSMUST00000222891.2	chr12	67698108	67698209
chr12	69176586	69176629	+	Annotated	SINE|MIR|MIRc	ENSMUSG00000113158.2, Gm31447	ENSMUST00000222345.2, NR_168640.1	chr12	69176556	69176657
chr12	69253052	69253053	+	Predicted	SINE|B2|B3	ENSMUSG00000097061.3, 9330151L19Rik		chr12	69253001	69253102
chr12	69408254	69408255	-	Annotated	SINE|B4|ID_B1	ENSMUSG00000118841.1, Rn7s2	ENSMUST00000174924.4, NR_052008.1	chr12	69408204	69408305
chr12	69701104	69701215	-	Predicted	LINE|L1|L1M5	ENSMUSG00000034801.14, Sos2		chr12	69701104	69701215
chr12	69701347	69701348	-	Predicted	SINE|Alu|B1F	ENSMUSG00000034801.14, Sos2		chr12	69701297	69701398
chr12	70918299	70918300	+	Annotated	LINE|L1|L1MA9	ENSMUSG00000048285.10, Frmd6	ENSMUST00000220515.2	chr12	70918248	70918349
chr12	70986716	70986717	+	Annotated	SINE|B2|B3	ENSMUSG00000021076.7, Actr10	ENSMUST00000223549.2	chr12	70986665	70986766
chr12	72481421	72481437	+	Predicted	LTR|ERVL-MaLR|MLT1A0	ENSMUSG00000021090.17, Lrrc9		chr12	72481377	72481479
chr12	76593799	76593818	+	Annotated	DNA|DNA|MER126	ENSMUSG00000052609.10, Plekhg3	ENSMUST00000218380.2, ENSMUST00000219751.2	chr12	76593757	76593858
chr12	76887069	76887070	+	Annotated	LTR|ERVL-MaLR|MTB_Mm	ENSMUSG00000033373.17, Fntb	ENSMUST00000123887.2	chr12	76887018	76887119
chr12	76908776	76908777	+	Predicted	LTR|ERVL-MaLR|MTD	ENSMUSG00000033373.17, Fntb		chr12	76908725	76908826
chr12	80897989	80897990	+	Predicted	LINE|L1|Lx5	ENSMUSG00000021133.10, Susd6		chr12	80897938	80898039
chr12	80991633	80991634	-	Predicted	SINE|Alu|B1_Mus2	ENSMUSG00000112880.3, Gm20337		chr12	80991583	80991684
chr12	82430911	82430939	+	Predicted	LTR|ERVK|RLTR17B_Mm	ENSMUSG00000042700.17, Sipa1l1		chr12	82430873	82430975
chr12	83677725	83677726	+	Predicted	LTR|ERVL|MT2_Mm	ENSMUSG00000010608.16, Rbm25		chr12	83677674	83677775
chr12	83677922	83677923	+	Predicted	LTR|ERVL|MT2_Mm	ENSMUSG00000010608.16, Rbm25		chr12	83677871	83677972
chr12	83680509	83680510	+	Predicted	SINE|MIR|MIRb	ENSMUSG00000010608.16, Rbm25		chr12	83680458	83680559
chr12	83778217	83778231	-	Annotated	SINE|Alu|PB1	ENSMUSG00000114050.2, Gm47666	ENSMUST00000222646.2	chr12	83778173	83778275
chr12	83858808	83858809	-	Predicted	SINE|B2|B3	ENSMUSG00000021224.16, Numb		chr12	83858758	83858859
chr12	84993686	84993731	-	Annotated	LTR|ERVL-MaLR|ORR1A4	ENSMUSG00000042350.14, Arel1	ENSMUST00000169161.8, NM_001364190.1	chr12	84993658	84993759
chr12	84994690	84994739	-	Predicted	DNA|hAT-Charlie|RMER30	ENSMUSG00000042350.14, Arel1		chr12	84994664	84994765
chr12	85321060	85321061	+	Annotated	LTR|ERVL-MaLR|ORR1B1	ENSMUSG00000045064.6, Zc2hc1c	ENSMUST00000239335.2	chr12	85321009	85321110
chr12	85422401	85422402	-	Predicted	SINE|Alu|B1_Mus1	ENSMUSG00000021248.10, Tmed10		chr12	85422351	85422452
chr12	85422637	85422638	-	Predicted	SINE|Alu|B1_Mur4	ENSMUSG00000021248.10, Tmed10		chr12	85422587	85422688
chr12	8561191	8561259	+	Annotated	LTR|ERVL-MaLR|MLT1H2	ENSMUSG00000112276.2, 5033421B08Rik	ENSMUST00000219595.2	chr12	8561173	8561275
chr12	85806230	85806231	-	Annotated	LTR|ERVL|MER21C		NR_168514.1	chr12	85806180	85806281
chr12	86020445	86020446	-	Annotated	DNA|hAT-Charlie|Charlie31a	ENSMUSG00000121073.1, ENSMUSG00000121073	ENSMUST00000247074.1	chr12	86020395	86020496
chr12	8622155	8622156	+	Annotated	LTR|ERVK|ERVB7_2-LTR_MM	ENSMUSG00000121137.1, ENSMUSG00000121137	ENSMUST00000247253.1	chr12	8622104	8622205
chr12	8649065	8649066	-	Annotated	LTR|ERV1|RLTR5_Mm	ENSMUSG00000020600.14, Slc7a15	ENSMUST00000036938.9, NM_177802.3	chr12	8649015	8649116
chr12	86780999	86781000	-	Predicted	SINE|5S-Deu-L2|AmnSINE1	ENSMUSG00000021257.15, Angel1		chr12	86780949	86781050
chr12	87285505	87285552	-	Annotated	SINE|MIR|MIR1_Amn	ENSMUSG00000072919.5, Noxred1	ENSMUST00000222480.2	chr12	87285478	87285579
chr12	87561086	87561087	+	Annotated	LTR|ERVL-MaLR|MTE2a	ENSMUSG00000079034.3, Eif1ad8	ENSMUST00000110152.3, NM_001177565.1	chr12	87561035	87561136
chr12	87665646	87665654	+	Predicted	LTR|ERVL-MaLR|ORR1B1	ENSMUSG00000092019.5, Eif1ad6		chr12	87665598	87665700
chr12	87695752	87695753	-	Annotated	LTR|ERVL|MT2B2	ENSMUSG00000113489.3, Ubl5b	ENSMUST00000220528.3, NM_001166062.2	chr12	87695702	87695803
chr12	87840842	87840843	+	Annotated	LTR|ERVL-MaLR|ORR1B1	ENSMUSG00000072905.6, Eif1ad3	ENSMUST00000110147.3, NM_001122662.1	chr12	87840791	87840892
chr12	88113649	88113660	+	Predicted	SINE|Alu|B1_Mm	ENSMUSG00000114060.2, Gm18630		chr12	88113603	88113704
chr12	88219639	88219640	-	Annotated	LTR|ERVL-MaLR|ORR1B1	ENSMUSG00000095799.3, Eif1ad10	ENSMUST00000179468.3	chr12	88219589	88219690
chr12	88598647	88598648	-	Annotated	DNA|hAT-Charlie|MER5B	ENSMUSG00000113538.2, Gm48665	ENSMUST00000222755.2	chr12	88598597	88598698
chr12	8981874	8981875	+	Predicted	LINE|L1|L1MdA_VI	ENSMUSG00000020585.6, Laptm4a		chr12	8981823	8981924
chr12	90936689	90936743	+	Annotated	Retroposon|L1-dep|RMER1C	ENSMUSG00000113747.2, 1700105G05Rik	ENSMUST00000222238.2	chr12	90936664	90936861
chr12	90936811	90936812	+	Predicted	Retroposon|L1-dep|RMER1C	ENSMUSG00000113747.2, 1700105G05Rik		chr12	90936664	90936861
chr12	91692685	91692719	-	Predicted	LTR|ERVK|RMER17C	ENSMUSG00000020961.16, Ston2		chr12	91692651	91692753
chr12	91755160	91755161	-	Annotated	LTR|ERVL|MT2A	ENSMUSG00000020961.16, Ston2	ENSMUST00000166008.2	chr12	91755110	91755211
chr12	93441989	93441991	-	Predicted	LINE|L1|Lx	ENSMUSG00000113164.2, 4930559C10Rik		chr12	93441939	93442098
chr12	93442047	93442048	-	Predicted	LINE|L1|Lx	ENSMUSG00000113164.2, 4930559C10Rik		chr12	93441939	93442098
chr12	99609334	99609356	+	Annotated	LTR|ERVK|RLTR50A	ENSMUSG00000113136.3, Gm19951	ENSMUST00000222616.3, NR_166738.1	chr12	99609293	99609395
chr12	99928011	99928065	+	Predicted	LINE|L1|L1M5	ENSMUSG00000045404.17, Kcnk13		chr12	99927986	99928088
chr12	99928143	99928144	+	Predicted	SINE|Alu|B1_Mus1	ENSMUSG00000045404.17, Kcnk13		chr12	99928092	99928193
chr12	99929971	99929974	+	Predicted	LINE|L1|L1ME2z	ENSMUSG00000045404.17, Kcnk13		chr12	99929921	99930022
chr13	100338594	100338682	-	Annotated	LTR|ERVL-MaLR|ORR1E	ENSMUSG00000078945.11, Naip2	ENSMUST00000117913.8, NM_010872.3, NM_001126182.2	chr13	100338587	100338689
chr13	100382831	100382832	-	Predicted	LTR|ERVL-MaLR|MTC	ENSMUSG00000071203.7, Naip5	ENSMUST00000049789.3	chr13	100382781	100382882
chr13	100383815	100383939	-	Annotated	LTR|ERVL-MaLR|ORR1E	ENSMUSG00000120924.1, ENSMUSG00000120924	ENSMUST00000246516.1, NM_010870.2	chr13	100383815	100383939
chr13	100383992	100383993	-	Predicted	LINE|L1|L1MdMus_I	ENSMUSG00000071203.7, Naip5		chr13	100383942	100384043
chr13	100453123	100453124	-	Annotated	LTR|ERVL-MaLR|MTC	ENSMUSG00000078942.11, Naip6	ENSMUST00000042220.3, NM_010871.2	chr13	100453073	100453234
chr13	100453183	100453184	-	Predicted	LTR|ERVL-MaLR|MTC	ENSMUSG00000078942.11, Naip6		chr13	100453073	100453234
chr13	100454180	100454269	-	Predicted	LTR|ERVL-MaLR|ORR1E	ENSMUSG00000078942.11, Naip6	ENSMUST00000118574.8	chr13	100454174	100454275
chr13	100589371	100589377	-	Annotated	LTR|ERVL-MaLR|ORR1E	ENSMUSG00000021640.7, Naip1	ENSMUST00000222155.2, ENSMUST00000221727.2, NM_008670.2	chr13	100589323	100589425
chr13	101397682	101397683	+	Predicted	LINE|L1|Lx5c	ENSMUSG00000100733.3, 4932411K12Rik		chr13	101397631	101397732
chr13	102849651	102849652	+	Predicted	SINE|Alu|B1_Mm	ENSMUSG00000021624.10, Cd180		chr13	102849600	102849701
chr13	105429521	105429522	-	Annotated	LTR|ERV1|RLTR48A	ENSMUSG00000021720.12, Rnf180	ENSMUST00000224011.2, NM_027934.2	chr13	105429471	105429572
chr13	10604695	10604724	+	Annotated	LTR|ERVL-MaLR|MTE2a	ENSMUSG00000097009.3, Gm26861	ENSMUST00000222066.2, ENSMUST00000221649.2, ENSMUST00000222633.2, ENSMUST00000223253.2	chr13	10604658	10604759
chr13	107170799	107170800	+	Annotated	LTR|ERVK|RLTR12BD_Mm	ENSMUSG00000114893.3, Gm48684	ENSMUST00000245572.1	chr13	107170748	107170849
chr13	107200185	107200204	+	Annotated	LTR|ERVL-MaLR|MLT1L	ENSMUSG00000114311.3, Gm31452	ENSMUST00000244905.1, ENSMUST00000224811.3, ENSMUST00000243600.1, ENSMUST00000224729.2, ENSMUST00000245537.1	chr13	107200143	107200244
chr13	107701822	107701831	-	Annotated	LTR|ERVK|RMER19A	ENSMUSG00000114534.2, Gm32004	ENSMUST00000225322.2, ENSMUST00000224941.2, ENSMUST00000224033.2, ENSMUST00000224949.2	chr13	107701776	107701877
chr13	111361853	111361854	-	Predicted	LTR|ERVL-MaLR|ORR1D2	ENSMUSG00000114824.2, 3110015C05Rik		chr13	111361803	111361904
chr13	111626331	111626593	-	Annotated	LTR|ERVK|IAP1-MM_I	ENSMUSG00000032745.19, Gpbp1	ENSMUST00000091236.11	chr13	111626331	111626593
chr13	111716795	111716796	+	Annotated	LTR|ERVL-MaLR|ORR1B1	ENSMUSG00000086649.2, Gm15286	ENSMUST00000156236.2	chr13	111716744	111716845
chr13	112142036	112142037	+	Annotated	LINE|L1|Lx9	ENSMUSG00000086092.2, Gm15323	ENSMUST00000156109.2	chr13	112141985	112142086
chr13	112319049	112319055	+	Predicted	LTR|ERVL-MaLR|ORR1D2	ENSMUSG00000120592.1, ENSMUSG00000120592		chr13	112319000	112319102
chr13	113272610	113272648	+	Annotated	LTR|ERVL-MaLR|ORR1A2	ENSMUSG00000114333.2, 1700084D21Rik	ENSMUST00000226043.2, NR_131045.1	chr13	113272577	113272679
chr13	113797351	113797376	+	Predicted	LTR|ERVK|RLTR31B2	ENSMUSG00000114417.2, Gm34586		chr13	113797312	113797413
chr13	114743619	114743668	-	Annotated	LTR|ERV1|LTR78	ENSMUSG00000114879.2, 4930467J12Rik	ENSMUST00000224961.2, NR_152116.1	chr13	114743593	114743694
chr13	117266561	117266564	+	Annotated	LTR|ERVL-MaLR|ORR1F	ENSMUSG00000114792.2, Gm6416	ENSMUST00000224375.2, NR_046023.1	chr13	117266511	117266612
chr13	117856525	117856541	-	Predicted	LINE|L1|Lx3_Mus	ENSMUSG00000079048.9, 4933413L06Rik		chr13	117856482	117856584
chr13	12288981	12288982	-	Annotated	SINE|Alu|B1F2	ENSMUSG00000052374.17, Actn2	ENSMUST00000222034.2	chr13	12288931	12289032
chr13	13209424	13209456	+	Predicted	LTR|ERVK|IAPLTR3	ENSMUSG00000113049.2, Gm48544	ENSMUST00000223084.2	chr13	13209388	13209490
chr13	14234042	14234043	-	Predicted	SINE|B4|RSINE1	ENSMUSG00000021302.11, Ggps1		chr13	14233992	14234093
chr13	16101238	16101264	-	Predicted	LINE|L1|L1MdF_I	ENSMUSG00000113701.3, B230303A05Rik	ENSMUST00000221744.2	chr13	16101200	16101302
chr13	17975915	17975916	-	Annotated	LINE|L2|L2b	ENSMUSG00000041297.9, Cdk13	ENSMUST00000222800.2	chr13	17975865	17975966
chr13	18167117	18167118	-	Annotated	SINE|B4|RSINE1	ENSMUSG00000113030.2, Gm48778	ENSMUST00000223489.2	chr13	18167067	18167168
chr13	19688514	19688537	-	Annotated	LINE|L1|Lx8	ENSMUSG00000114189.2, 9330199G10Rik	ENSMUST00000221607.2, ENSMUST00000221601.2, NR_131038.1, NR_131037.1	chr13	19688475	19688576
chr13	19873780	19873781	-	Annotated	LTR|ERVL-MaLR|MTE2b	ENSMUSG00000041138.17, Nme8	ENSMUST00000144820.3	chr13	19873730	19873831
chr13	20302905	20302906	+	Predicted	LINE|L1|Lx9	ENSMUSG00000041112.18, Elmo1		chr13	20302854	20302955
chr13	24051733	24051734	+	Annotated	SINE|B2|B3A	ENSMUSG00000021335.14, Slc17a1	ENSMUST00000130211.8	chr13	24051682	24051783
chr13	24119446	24119447	-	Predicted	SINE|B2|B3A	ENSMUSG00000050799.4, H2bc1		chr13	24119396	24119497
chr13	24513022	24513023	-	Annotated	LTR|LTR|RLTR4_MM-int	ENSMUSG00000118631.3, Gm53019	ENSMUST00000239334.3	chr13	24512972	24513073
chr13	25089576	25089607	+	Annotated	LTR|ERVL-MaLR|ORR1F	ENSMUSG00000086796.3, 4932702P03Rik	ENSMUST00000151220.2, ENSMUST00000138447.2, ENSMUST00000225028.2, NR_045182.1	chr13	25089540	25089641
chr13	26257428	26257429	+	Predicted	LINE|L1|L1MdF_IV	ENSMUSG00000060198.8, ENSMUSG00000084358.2, Gm11353, Gm11352		chr13	26257377	26257478
chr13	26353741	26353742	+	Predicted	LINE|L1|Lx2	ENSMUSG00000084358.2, Gm11352		chr13	26353690	26353791
chr13	27380642	27380644	+	Annotated	LTR|ERVL|RMER15	ENSMUSG00000017922.15, Prl3c1	ENSMUST00000018066.13, NM_013766.2	chr13	27380591	27380693
chr13	28033385	28033386	+	Annotated	LTR|ERVL|RMER15	ENSMUSG00000062551.14, Prl2c1	ENSMUST00000054932.13	chr13	28033334	28033435
chr13	33749269	33749270	-	Predicted	LTR|ERVK|RMER17A-int	ENSMUSG00000112963.2, Gm6093		chr13	33749219	33749320
chr13	33753299	33753300	-	Annotated	LTR|ERV1|RLTR48A	ENSMUSG00000112963.2, Gm6093	ENSMUST00000222963.2, NR_131141.1	chr13	33753249	33753350
chr13	34151040	34151059	+	Predicted	LTR|ERVL-MaLR|ORR1A2	ENSMUSG00000046949.17, Nqo2		chr13	34150998	34151099
chr13	35396002	35396036	-	Annotated	LTR|ERVL-MaLR|MTE2b	ENSMUSG00000113770.2, 1700019C18Rik	ENSMUST00000222085.2, ENSMUST00000220954.2, NR_126478.1	chr13	35395968	35396070
chr13	36142822	36142823	+	Annotated	LTR|ERVL-MaLR|ORR1B2	ENSMUSG00000050423.12, Ppp1r3g	ENSMUST00000225537.2	chr13	36142771	36142872
chr13	37339994	37339995	+	Annotated	LTR|LTR|Eutr18	ENSMUSG00000114428.2, Gm47707	ENSMUST00000225257.2	chr13	37339943	37340044
chr13	3875509	3875523	+	Predicted	SINE|MIR|MIRb	ENSMUSG00000114091.2, Gm40655	ENSMUST00000220802.2	chr13	3875464	3875566
chr13	41106891	41106892	+	Annotated	DNA|hAT-Charlie|MER20	ENSMUSG00000021360.17, Gcnt2	ENSMUST00000225996.2	chr13	41106840	41106941
chr13	41154300	41154301	+	Predicted	SINE|Alu|B1_Mus2	ENSMUSG00000038683.17, Pak1ip1		chr13	41154249	41154350
chr13	41264510	41264511	-	Annotated	LINE|L2|AmnL2-1	ENSMUSG00000021362.8, Gcm2	ENSMUST00000225271.2	chr13	41264460	41264561
chr13	41954116	41954133	-	Predicted	LTR|ERVL-MaLR|MLT1A1	ENSMUSG00000058022.15, Adtrp		chr13	41954074	41954175
chr13	45341212	45341236	-	Predicted	SINE|B4|B4	ENSMUSG00000098136.2, Gm8513		chr13	45341173	45341275
chr13	45557354	45557366	+	Predicted	LINE|L1|L1MdV_I	ENSMUSG00000038175.11, Mylip		chr13	45557308	45557410
chr13	46089514	46089534	+	Annotated	LTR|ERVL-MaLR|ORR1E	ENSMUSG00000113987.2, 4930453C13Rik	ENSMUST00000222376.2	chr13	46089472	46089574
chr13	46895892	46895893	-	Predicted	LTR|ERVL-MaLR|ORR1A2	ENSMUSG00000021374.11, Nup153		chr13	46895842	46896020
chr13	46895969	46895970	-	Predicted	LTR|ERVL-MaLR|ORR1A2	ENSMUSG00000021374.11, Nup153		chr13	46895842	46896020
chr13	47049589	47049590	-	Predicted	LTR|ERVL|RMER15	ENSMUSG00000021375.12, Kif13a		chr13	47049539	47049640
chr13	47158779	47158782	+	Predicted	LTR|ERVK|RMER19B	ENSMUSG00000051606.7, 2010001K21Rik		chr13	47158729	47158830
chr13	4775464	4775465	+	Predicted	LTR|ERVK|RMER17A	ENSMUSG00000113717.2, Gm40658		chr13	4775413	4775514
chr13	4775584	4775608	+	Predicted	LTR|ERVK|RMER17A	ENSMUSG00000113717.2, Gm40658		chr13	4775544	4775646
chr13	49706374	49706375	-	Predicted	LTR|ERVL-MaLR|MTEa	ENSMUSG00000021391.11, Cenpp		chr13	49706324	49706425
chr13	51889919	51889920	-	Predicted	SINE|Alu|B1_Mus1	ENSMUSG00000021451.17, Sema4d		chr13	51889869	51889970
chr13	52250756	52250797	+	Annotated	LINE|L1|Lx8	ENSMUSG00000113211.3, 4921525O09Rik	ENSMUST00000220691.3, NR_045061.1	chr13	52250725	52250826
chr13	52685314	52685315	-	Annotated	LTR|ERVL-MaLR|MTE2a	ENSMUSG00000047842.8, Diras2	ENSMUST00000057442.8	chr13	52685264	52685365
chr13	52727248	52727318	-	Annotated	LTR|ERVL-MaLR|ORR1B2	ENSMUSG00000120488.1, Gm2848	ENSMUST00000243659.1, ENSMUST00000246759.1, NR_046069.1	chr13	52727232	52727334
chr13	53077879	53077904	-	Annotated	LINE|L1|L1MC	ENSMUSG00000021460.18, Auh	ENSMUST00000132598.8, ENSMUST00000142515.8, ENSMUST00000133906.8, ENSMUST00000153329.2	chr13	53077841	53077942
chr13	53323708	53323709	-	Predicted	LTR|ERVL-MaLR|ORR1F	ENSMUSG00000021464.16, Ror2		chr13	53323658	53323759
chr13	53547618	53547726	+	Annotated	LTR|ERV1|MER57D	ENSMUSG00000107008.5, Gm2762	ENSMUST00000246406.1, ENSMUST00000245693.1, ENSMUST00000202976.4, ENSMUST00000201658.4, ENSMUST00000201517.4, NR_037991.1	chr13	53547617	53547725
chr13	54069702	54069703	-	Predicted	LTR|ERVK|RMER19C	ENSMUSG00000114069.3, E130119H09Rik		chr13	54069652	54069821
chr13	54069759	54069782	-	Annotated	LTR|ERVK|RMER19C	ENSMUSG00000114069.3, E130119H09Rik	ENSMUST00000243613.1, NR_152124.1	chr13	54069652	54069821
chr13	54702971	54702972	-	Predicted	SINE|B2|B2_Mm2	ENSMUSG00000025871.19, 4833439L19Rik		chr13	54702921	54703022
chr13	5504933	5504967	+	Predicted	LTR|ERVK|RLTR10C	ENSMUSG00000114098.2, Gm40660		chr13	5504898	5505000
chr13	5513012	5513013	+	Predicted	LINE|L1|Lx6	ENSMUSG00000114098.2, Gm40660		chr13	5512961	5513062
chr13	55242218	55242219	-	Annotated	LINE|L1|L1M4		NM_001359757.1, NM_001359758.1	chr13	55242168	55242269
chr13	55770111	55770112	+	Predicted	SINE|Alu|B1_Mus1	ENSMUSG00000021501.5, Caml		chr13	55770060	55770161
chr13	58155665	58155676	-	Predicted	LINE|RTE-BovB|MamRTE1	ENSMUSG00000014164.16, Klhl3		chr13	58155620	58155721
chr13	58910124	58910174	-	Annotated	LTR|ERVL-MaLR|MLT1G	ENSMUSG00000114384.2, 4930455J16Rik	ENSMUST00000223707.2, ENSMUST00000225693.2, ENSMUST00000224184.2, ENSMUST00000223974.2, ENSMUST00000224680.2, NR_045469.1	chr13	58910098	58910200
chr13	58945261	58945262	-	Annotated	LTR|ERVL-MaLR|ORR1D2	ENSMUSG00000114231.2, Gm40968	ENSMUST00000223670.2	chr13	58945211	58945312
chr13	58974807	58974809	-	Annotated	LINE|RTE-X|L4_C_Mam	ENSMUSG00000114218.2, Gm47423	ENSMUST00000225867.2	chr13	58974757	58974859
chr13	5965792	5965828	+	Annotated	SINE|B4|B4	ENSMUSG00000113017.2, Gm46401	ENSMUST00000223425.2	chr13	5965758	5965860
chr13	59855259	59855260	-	Predicted	LTR|ERVL-MaLR|ORR1G	ENSMUSG00000050876.10, Spata31d1a		chr13	59855209	59855310
chr13	61075900	61075901	+	Annotated	LINE|L1|L1MdFanc_II	ENSMUSG00002075540.1, Gm55544	ENSMUST00020182884.1	chr13	61075849	61075950
chr13	61103033	61103034	+	Annotated	LTR|ERVL-MaLR|ORR1A2	ENSMUSG00000114502.2, Gm40975	ENSMUST00000224761.2	chr13	61102982	61103083
chr13	62607943	62607944	-	Predicted	LINE|L1|L1MdF_I	ENSMUSG00000113450.2, Zfp935		chr13	62607893	62607994
chr13	62823599	62823600	-	Predicted	SINE|Alu|B1_Mm	ENSMUSG00000074863.6, Platr25		chr13	62823549	62823650
chr13	65455606	65455607	+	Predicted	LTR|ERVL-MaLR|ORR1B1	ENSMUSG00000114194.2, Gm3800		chr13	65455555	65455656
chr13	67208569	67208570	+	Annotated	LINE|L1|Lx8	ENSMUSG00000114516.2, Gm46440	ENSMUST00000224641.2	chr13	67208518	67208619
chr13	67701694	67701695	+	Predicted	SINE|Alu|PB1D11	ENSMUSG00000097360.9, 9430065F17Rik		chr13	67701643	67701744
chr13	68382849	68382850	-	Annotated	LTR|LTR|RLTR4_MM-int		NR_155295.1	chr13	68382799	68382900
chr13	68742847	68742848	-	Predicted	LINE|L1|Lx4A	ENSMUSG00000112985.2, Gm48556		chr13	68742797	68742898
chr13	69218062	69218098	-	Annotated	LTR|ERVL-MaLR|MLT1C2	ENSMUSG00000120037.1, ENSMUSG00000120037	ENSMUST00000241866.1, ENSMUST00000245030.1, ENSMUST00000243732.1, ENSMUST00000245276.1, ENSMUST00000241105.1, ENSMUST00000244967.1, ENSMUST00000244878.1, ENSMUST00000246349.1	chr13	69218029	69218131
chr13	69289315	69289349	+	Annotated	LTR|ERVL-MaLR|MLT1C2	ENSMUSG00000097522.2, Gm26844	ENSMUST00000181690.2, NR_166905.1	chr13	69289280	69289382
chr13	70107941	70107965	+	Annotated	LTR|ERVL-MaLR|MLT1C2	ENSMUSG00000113802.2, 4933416O17Rik	ENSMUST00000220972.2, NR_138559.1	chr13	70107901	70108003
chr13	70721343	70721445	+	Annotated	LTR|ERVL-MaLR|MTE-int	ENSMUSG00000101051.7, 1700100L14Rik	ENSMUST00000187681.7, ENSMUST00000189028.2, NR_045934.1	chr13	70721342	70721444
chr13	70721679	70721680	+	Predicted	LTR|ERVL-MaLR|ORR1E	ENSMUSG00000101051.7, 1700100L14Rik		chr13	70721628	70721729
chr13	70798263	70798264	+	Annotated	LINE|L2|L2a	ENSMUSG00000113334.2, D030007L05Rik	ENSMUST00000222964.2	chr13	70798212	70798313
chr13	7126349	7126354	-	Annotated	LTR|ERVL-MaLR|ORR1A2	ENSMUSG00000114017.2, Gm40662	ENSMUST00000222263.2, ENSMUST00000222208.2	chr13	7126301	7126402
chr13	71635713	71635745	+	Annotated	LTR|ERVL-MaLR|ORR1A3-int	ENSMUSG00000113358.2, 1700112M02Rik	ENSMUST00000221719.2	chr13	71635677	71635779
chr13	73377218	73377219	-	Annotated	LINE|L1|L1MA4A		NR_126459.1	chr13	73377168	73377269
chr13	73495063	73495064	-	Annotated	LINE|L1|L1Lx_II	ENSMUSG00000113346.4, Eprn	ENSMUST00000246486.1	chr13	73495013	73495114
chr13	73495180	73495181	-	Predicted	LINE|L1|L1Lx_II	ENSMUSG00000113346.4, Eprn		chr13	73495130	73495231
chr13	74725945	74725946	-	Predicted	LTR|ERVL-MaLR|ORR1A4	ENSMUSG00000112964.3, ENSMUSG00000113047.3, E430024I08Rik, Gm47469		chr13	74725895	74725996
chr13	74757356	74757357	+	Annotated	LTR|ERVK|RLTRETN_Mm	ENSMUSG00000120784.1, ENSMUSG00000120784	ENSMUST00000245789.1	chr13	74757305	74757406
chr13	77262127	77262128	-	Predicted	LTR|ERVL-MaLR|ORR1A2	ENSMUSG00000021597.17, Slf1		chr13	77262077	77262178
chr13	77698509	77698510	+	Predicted	LINE|L1|L1ME1	ENSMUSG00000071252.7, 2210408I21Rik		chr13	77698458	77698559
chr13	81127524	81127525	+	Predicted	LTR|ERVL-MaLR|ORR1A4	ENSMUSG00000097098.9, 9330111N05Rik		chr13	81127473	81127639
chr13	81127589	81127590	+	Annotated	LTR|ERVL-MaLR|ORR1A4	ENSMUSG00000114479.2, Gm49375	ENSMUST00000223992.2	chr13	81127473	81127639
chr13	84136001	84136002	-	Annotated	DNA|hAT-Ac|OldhAT1	ENSMUSG00000114379.3, Gm4241	ENSMUST00000244639.1	chr13	84135951	84136052
chr13	87558153	87558173	+	Predicted	LTR|LTR|RLTR4_MM-int	ENSMUSG00002075184.1, Gm55180		chr13	87558111	87558213
chr13	89532942	89532943	-	Annotated	LTR|ERVK|RLTR44B	ENSMUSG00000121063.1, ENSMUSG00000121063	ENSMUST00000247040.1	chr13	89532892	89532993
chr13	91058466	91058467	-	Predicted	LTR|ERVL|LTR40b	ENSMUSG00000078958.10, Atp6ap1l		chr13	91058416	91058517
chr13	91955992	91956116	-	Predicted	LTR|ERVK|RLTR51A_Mm	ENSMUSG00000021621.16, Zcchc9		chr13	91955992	91956116
chr13	91956176	91956189	-	Predicted	LTR|ERVK|RLTR51A_Mm	ENSMUSG00000021621.16, Zcchc9		chr13	91956132	91956233
chr13	94431513	94431514	-	Annotated	LTR|ERVL-MaLR|MTD	ENSMUSG00000114055.2, Gm32089	ENSMUST00000221222.2	chr13	94431463	94431638
chr13	94431587	94431588	-	Predicted	LTR|ERVL-MaLR|MTD	ENSMUSG00000114055.2, Gm32089		chr13	94431463	94431638
chr13	95460113	95460121	+	Annotated	LTR|ERVL|MT2B1	ENSMUSG00000041995.9, Zbed3	ENSMUST00000221807.2, NM_001302538.1	chr13	95460065	95460167
chr13	97170840	97170912	-	Annotated	LTR|ERVK|RMER16-int	ENSMUSG00000052075.8, 1700029F12Rik	ENSMUST00000091377.5, ENSMUST00000222360.2, ENSMUST00000221277.2, NM_001080777.2, NM_025585.3, NM_001284205.1	chr13	97170825	97170927
chr13	97343016	97343017	+	Predicted	LTR|ERVL-MaLR|MTD	ENSMUSG00000041773.9, Enc1		chr13	97342965	97343066
chr13	97346805	97346806	+	Predicted	LTR|ERVK|RMER19B	ENSMUSG00000041773.9, Enc1		chr13	97346754	97346855
chr13	97619209	97619260	+	Annotated	LTR|ERVK|RLTR16B_MM	ENSMUSG00000078952.11, Lncenc1	ENSMUST00000179324.2, ENSMUST00000243064.1, ENSMUST00000244070.1, ENSMUST00000244982.1, ENSMUST00000245625.1, ENSMUST00000242609.1, ENSMUST00000245212.1, ENSMUST00000242928.1, ENSMUST00000243060.1, ENSMUST00000244877.1, ENSMUST00000246094.1, NR_110431.1, NR_110430.1	chr13	97619183	97619284
chr13	97647712	97647737	+	Annotated	LTR|ERVL-MaLR|MLT1C	ENSMUSG00000114926.3, Gm2379	ENSMUST00000225874.2, ENSMUST00000240910.1	chr13	97647673	97647774
chr13	9884560	9884561	-	Annotated	LINE|L1|L1MdGf_II	ENSMUSG00002075551.1, Gm55276	ENSMUST00020182858.1	chr13	9884510	9884611
chr13	99520037	99520038	+	Predicted	SINE|Alu|B1_Mm	ENSMUSG00000041632.8, Mrps27		chr13	99519986	99520087
chr14	100450588	100450633	+	Annotated	LTR|ERVL-MaLR|MTEb	ENSMUSG00000054391.13, 4930517O19Rik	ENSMUST00000145018.2	chr14	100450559	100450660
chr14	103726793	103726794	+	Predicted	LINE|L1|Lx5	ENSMUSG00000115762.2, Gm34907		chr14	103726742	103726843
chr14	103936932	103936964	+	Predicted	LTR|ERVL-MaLR|ORR1C2	ENSMUSG00000055717.14, Slain1		chr14	103936896	103936998
chr14	106454005	106454006	+	Predicted	LINE|L1|L1MdF_II	ENSMUSG00000022113.7, ENSMUSG00000115439.2, Trim52, Gm36107		chr14	106453954	106454055
chr14	11731219	11731253	-	Annotated	LTR|ERVK|RMER17A2	ENSMUSG00000089833.3, Fhitos	ENSMUST00000226067.2, ENSMUST00000160149.2, NR_131139.1	chr14	11731185	11731287
chr14	118603290	118603334	+	Annotated	LTR|ERVK|RLTR51A_Mm	ENSMUSG00000099911.2, 1700044C05Rik	ENSMUST00000186060.2, NR_045624.1	chr14	118603260	118603362
chr14	119164825	119164854	+	Predicted	LTR|ERVL|RMER15	ENSMUSG00000022136.9, Dnajc3		chr14	119164788	119164889
chr14	120543791	120543875	+	Annotated	LTR|ERVL-MaLR|MTD	ENSMUSG00000022139.18, Mbnl2	ENSMUST00000227594.2, ENSMUST00000227644.2, NM_001360376.1	chr14	120543781	120543883
chr14	120874433	120874457	+	Predicted	DNA|hAT-Charlie|URR1B	ENSMUSG00000115648.2, Gm49008		chr14	120874393	120874495
chr14	122115592	122115593	-	Predicted	SINE|Alu|B1_Mus1	ENSMUSG00000102112.3, 1810041H14Rik		chr14	122115542	122115643
chr14	123143407	123143408	-	Predicted	LTR|ERVL-MaLR|MTEa	ENSMUSG00000041625.16, Ggact		chr14	123143357	123143458
chr14	123280694	123280695	+	Annotated	LTR|ERVL-MaLR|MLT1C2	ENSMUSG00000115016.3, Gm33906	ENSMUST00000228377.3	chr14	123280643	123280744
chr14	13903072	13903073	+	Predicted	LINE|L1|L1M2	ENSMUSG00000021747.13, Cfap20dc		chr14	13903021	13903122
chr14	14102332	14102374	-	Annotated	LTR|ERVK|RMER17C	ENSMUSG00000114532.2, 2610318M16Rik	ENSMUST00000225127.2, NR_151471.1	chr14	14102302	14102404
chr14	17956458	17956459	-	Predicted	LTR|ERV1|RLTR14-int	ENSMUSG00000079386.9, Gm3173		chr14	17956408	17956509
chr14	19207603	19207607	-	Predicted	LTR|ERVL-MaLR|MTD	ENSMUSG00000079407.10, 1700110I01Rik		chr14	19207554	19207656
chr14	20346864	20346865	+	Predicted	SINE|Alu|B1F	ENSMUSG00000021809.11, Nudt13		chr14	20346813	20346914
chr14	20357051	20357053	+	Predicted	SINE|B4|ID_B1	ENSMUSG00000021809.11, Nudt13		chr14	20357000	20357102
chr14	21531502	21531528	+	Annotated	LTR|ERVL-MaLR|ORR1B2	ENSMUSG00000021767.20, Kat6b	ENSMUST00000182996.2, ENSMUST00000183201.8	chr14	21531463	21531565
chr14	22081159	22081189	+	Predicted	LINE|L1|L1MdA_II	ENSMUSG00000063458.14, Lrmda		chr14	22081122	22081224
chr14	24427319	24427320	-	Annotated	LINE|L1|Lx5	ENSMUSG00000114567.2, Gm47774	ENSMUST00000224191.2	chr14	24427269	24427370
chr14	25913897	25913898	-	Predicted	SINE|Alu|PB1	ENSMUSG00000095304.10, Plac9		chr14	25913847	25913948
chr14	25915551	25915552	-	Predicted	LTR|ERVL-MaLR|ORR1B1	ENSMUSG00000095304.10, Plac9		chr14	25915501	25915602
chr14	26295011	26295015	+	Annotated	LTR|ERVK|RMER19B	ENSMUSG00000040818.11, Dennd6a	ENSMUST00000224248.2, ENSMUST00000224378.2, ENSMUST00000224111.2, NM_001285466.1, NM_001285467.1	chr14	26294961	26295063
chr14	27146224	27146225	+	Predicted	LTR|ERVL-MaLR|MTA_Mm	ENSMUSG00000040651.10, Tasor		chr14	27146173	27146274
chr14	30235244	30235245	+	Annotated	LINE|L2|L2	ENSMUSG00000021962.10, Dcp1a	ENSMUST00000223568.2	chr14	30235193	30235294
chr14	30244557	30244558	+	Predicted	SINE|B2|B3	ENSMUSG00000021962.10, Dcp1a		chr14	30244506	30244607
chr14	30891595	30891596	-	Predicted	LINE|L1|L1_Mur2	ENSMUSG00000042286.14, Stab1		chr14	30891545	30891646
chr14	31464785	31464819	-	Annotated	LINE|L1|L1ME2z	ENSMUSG00000014496.9, Ankrd28	ENSMUST00000227307.2, ENSMUST00000227083.2	chr14	31464751	31464853
chr14	31869544	31869545	+	Annotated	LTR|ERVK|ERVB5_1-LTR_MM	ENSMUSG00000021907.14, Msmb	ENSMUST00000130397.2	chr14	31869493	31869594
chr14	32039941	32039942	-	Annotated	LTR|ERVL-MaLR|ORR1B1	ENSMUSG00000115691.2, Gm48914	ENSMUST00000226980.2	chr14	32039891	32039992
chr14	33774621	33774665	+	Annotated	LTR|ERVL-MaLR|MLT1G	ENSMUSG00000047441.5, Antxrl	ENSMUST00000226211.2	chr14	33774591	33774693
chr14	34996687	34996688	+	Predicted	LTR|ERVL|RMER15	ENSMUSG00000041078.8, Grid1		chr14	34996636	34996737
chr14	34999559	34999560	+	Predicted	LINE|L1|L1MdTf_II	ENSMUSG00000041078.8, Grid1		chr14	34999508	34999609
chr14	35000937	35000938	+	Predicted	LINE|L1|L1MdTf_I	ENSMUSG00000041078.8, Grid1		chr14	35000886	35000987
chr14	35308915	35308916	+	Predicted	LTR|ERVL-MaLR|ORR1G	ENSMUSG00000041078.8, Grid1		chr14	35308864	35308965
chr14	3572945	3572987	+	Predicted	LTR|ERVK|RLTR10C	ENSMUSG00000058317.13, Ube2e2		chr14	3572914	3573016
chr14	37193120	37193182	-	Predicted	LTR|ERVK|IAPLTR3	ENSMUSG00000114741.2, Gm47971		chr14	37193100	37193202
chr14	38942028	38942081	+	Predicted	LTR|ERVL-MaLR|MTB_Mm	ENSMUSG00000093383.2, Gm20642	ENSMUST00000177185.2	chr14	38942003	38942104
chr14	39140798	39140807	-	Predicted	LINE|L1|L1MdF_V	ENSMUSG00000041014.18, Nrg3		chr14	39140752	39140853
chr14	39377010	39377011	+	Predicted	LTR|ERV1|RLTR48A	ENSMUSG00000101261.2, 1700109I08Rik		chr14	39376959	39377060
chr14	39377597	39377621	+	Annotated	LTR|ERVK|RMER17B2	ENSMUSG00000101261.2, 1700109I08Rik	ENSMUST00000185680.2, NR_045936.1	chr14	39377557	39377659
chr14	40775426	40775427	+	Predicted	LTR|ERVK|IAPEY4_LTR	ENSMUSG00000114196.2, Gm47547		chr14	40775375	40775476
chr14	40813226	40813227	+	Predicted	LTR|ERVK|RMER13A	ENSMUSG00000021790.13, Dydc1		chr14	40813175	40813276
chr14	4447787	4447796	+	Annotated	LTR|ERVL-MaLR|ORR1E	ENSMUSG00000114504.2, Gm48321	ENSMUST00000224512.2, ENSMUST00000225876.2	chr14	4447740	4447841
chr14	45109617	45109618	+	Predicted	LTR|ERVK|RLTR13B4	ENSMUSG00000121411.1, ENSMUSG00000121411		chr14	45109566	45109667
chr14	45244356	45244357	-	Annotated	SINE|Alu|PB1D10	ENSMUSG00000090709.3, Gm17173	ENSMUST00000168000.2	chr14	45244306	45244407
chr14	45411043	45411044	-	Predicted	LTR|ERVK|RMER17D	ENSMUSG00000021830.15, Txndc16		chr14	45410993	45411094
chr14	45682445	45682446	-	Annotated	LTR|ERVK|RMER17C2	ENSMUSG00000115209.2, Gm34250	ENSMUST00000228291.2	chr14	45682395	45682496
chr14	45781121	45781168	+	Annotated	LINE|L2|L2a	ENSMUSG00000115324.2, 4930527F14Rik	ENSMUST00000226815.2, ENSMUST00000227827.2, NR_045809.1	chr14	45781093	45781194
chr14	45801291	45801292	+	Annotated	Retroposon|L1-dep|RMER1B	ENSMUSG00000085913.3, Gm15601	ENSMUST00000226558.2	chr14	45801240	45801341
chr14	45869838	45869839	-	Predicted	LINE|L1|L1Lx_I	ENSMUSG00000037697.20, Ddhd1		chr14	45869788	45869889
chr14	46321482	46321540	+	Annotated	LINE|L1|L1MdF_V	ENSMUSG00000044285.10, Ubb-ps	ENSMUST00000244431.1, ENSMUST00000227415.2, NR_002875.3	chr14	46321459	46321561
chr14	46458549	46458584	+	Annotated	LTR|ERVL-MaLR|MLT1A1	ENSMUSG00000120332.1, ENSMUSG00000120332	ENSMUST00000242583.1, ENSMUST00000242588.1, ENSMUST00000244888.1, ENSMUST00000244509.1	chr14	46458515	46458616
chr14	46753895	46753912	-	Annotated	DNA|hAT-Charlie|MER5A	ENSMUSG00000115158.2, Gm48912	ENSMUST00000227980.2	chr14	46753853	46753954
chr14	48231249	48231260	-	Annotated	LTR|ERVK|RMER17B2	ENSMUSG00000115403.2, Gm49304	ENSMUST00000227382.2	chr14	48231204	48231305
chr14	48517476	48517477	+	Predicted	LTR|ERVL-MaLR|MTE-int	ENSMUSG00000021846.11, Peli2		chr14	48517425	48517526
chr14	49360158	49360169	-	Annotated	SINE|Alu|B1F	ENSMUSG00000115737.2, Rpl19-ps3	ENSMUST00000227409.2, ENSMUST00000226439.2	chr14	49360113	49360214
chr14	49825955	49825956	-	Predicted	LINE|L1|L1MD1	ENSMUSG00002075370.1, Gm54822		chr14	49825905	49826006
chr14	50298817	50298818	+	Annotated	LTR|ERVK|RLTR46A2	ENSMUSG00000102189.2, Gm37194	ENSMUST00000193092.2	chr14	50298766	50298867
chr14	50593845	50593848	+	Predicted	LINE|L1|L1MdFanc_II	ENSMUSG00000051969.8, Tlr11		chr14	50593795	50593896
chr14	50756522	50756523	+	Predicted	SINE|B4|ID_B1	ENSMUSG00000068431.4, Or11g26		chr14	50756471	50756572
chr14	51108099	51108100	-	Predicted	SINE|B4|ID_B1	ENSMUSG00000006281.9, Tep1		chr14	51108049	51108150
chr14	51176548	51176549	-	Annotated	LTR|ERVK|RLTR12B	ENSMUSG00000120879.1, ENSMUSG00000120879	ENSMUST00000246259.1	chr14	51176498	51176599
chr14	51985429	51985430	+	Predicted	LINE|L1|L1Lx_II	ENSMUSG00000091189.2, Ear-ps3		chr14	51985378	51985479
chr14	51989597	51989627	+	Predicted	LTR|ERVK|RLTR10-int	ENSMUSG00000091189.2, Ear-ps3		chr14	51989560	51989662
chr14	51998495	51998496	+	Predicted	LINE|L1|L1MdGf_II	ENSMUSG00000091189.2, Ear-ps3		chr14	51998444	51998545
chr14	52252368	52252369	-	Annotated	LINE|CR1|Plat_L3	ENSMUSG00000049295.18, Zfp219	ENSMUST00000228051.2	chr14	52252318	52252419
chr14	52679511	52679512	+	Predicted	LINE|L1|Lx8b	ENSMUSG00000035626.5, Or4e2		chr14	52679460	52679561
chr14	54173872	54173873	-	Predicted	LINE|L1|L1MdTf_III	ENSMUSG00000105963.3, Gm43647		chr14	54173822	54173923
chr14	54535372	54535381	-	Predicted	LTR|ERV1|RLTR4_Mm	ENSMUSG00000105703.3, Gm43305		chr14	54535326	54535427
chr14	54792072	54792073	-	Annotated	SINE|Alu|PB1D9	ENSMUSG00000022177.10, Haus4	ENSMUST00000228043.2	chr14	54792022	54792123
chr14	54859736	54859737	-	Predicted	LTR|ERVK|RMER6BA	ENSMUSG00000022185.20, Acin1		chr14	54859686	54859787
chr14	55129957	55129958	+	Annotated	SINE|Alu|B1_Mur1	ENSMUSG00000022194.16, Pabpn1	ENSMUST00000140691.8	chr14	55129906	55130007
chr14	55231147	55231148	-	Annotated	SINE|MIR|MIRb	ENSMUSG00000053093.17, Myh7	ENSMUST00000228837.2	chr14	55231097	55231198
chr14	55827605	55827606	-	Annotated	SINE|MIR|MIR3	ENSMUSG00000079197.11, Psme2	ENSMUST00000161027.8	chr14	55827555	55827656
chr14	55844846	55844847	+	Predicted	SINE|MIR|MIR3	ENSMUSG00000002325.16, Irf9		chr14	55844795	55844896
chr14	55881472	55881474	-	Predicted	SINE|B2|B2_Mm1a	ENSMUSG00000002319.17, ENSMUSG00000002320.16, Ipo4, Tm9sf1		chr14	55881422	55881524
chr14	55959840	55959841	-	Predicted	LTR|ERVL|RLTR28	ENSMUSG00000040472.16, Rabggta		chr14	55959790	55959891
chr14	59283577	59283578	+	Predicted	SINE|B2|B3A	ENSMUSG00000114720.2, Gm41162		chr14	59283526	59283627
chr14	59829984	59829985	-	Predicted	LINE|CR1|X8_LINE	ENSMUSG00000021982.15, Cdadc1		chr14	59829934	59830035
chr14	61727452	61727453	+	Predicted	LTR|ERVL-MaLR|ORR1D1	ENSMUSG00000115656.2, 4930556J02Rik		chr14	61727401	61727502
chr14	63395285	63395286	-	Predicted	SINE|Alu|B1_Mur2	ENSMUSG00000021273.12, ENSMUSG00000021944.16, Fdft1, Gata4		chr14	63395235	63395336
chr14	64323729	64323730	+	Annotated	DNA|hAT-Charlie|RCHARR1		NM_001347631.1	chr14	64323678	64323779
chr14	65414127	65414131	-	Predicted	LTR|ERVL-MaLR|MTEb	ENSMUSG00000114658.2, Gm30008		chr14	65414078	65414180
chr14	65721776	65721777	+	Predicted	LTR|ERVL-MaLR|ORR1C1	ENSMUSG00000034522.11, Zfp395		chr14	65721725	65721826
chr14	66349834	66349835	-	Annotated	LTR|ERV1|RLTR48A	ENSMUSG00000022040.9, Ephx2	ENSMUST00000224698.2, NM_001271403.1	chr14	66349784	66349885
chr14	66479919	66479945	-	Predicted	LTR|Gypsy|LTR88c	ENSMUSG00000059456.14, Ptk2b		chr14	66479881	66479983
chr14	66922667	66922668	+	Predicted	SINE|B4|ID_B1	ENSMUSG00000045875.14, Adra1a		chr14	66922616	66922717
chr14	67122257	67122258	+	Predicted	LINE|L1|L1MdGf_II	ENSMUSG00000045875.14, Adra1a		chr14	67122206	67122307
chr14	67140199	67140230	+	Predicted	LTR|ERVL-MaLR|MLT1A0	ENSMUSG00000046204.15, Pnma2		chr14	67140163	67140264
chr14	72714501	72714502	-	Predicted	LINE|L1|Lx6	ENSMUSG00000109446.2, Gm9195		chr14	72714451	72714552
chr14	73071627	73071629	+	Predicted	LTR|ERVL|RMER15	ENSMUSG00000115532.2, Gm41206		chr14	73071576	73071678
chr14	73099668	73099669	+	Predicted	LTR|ERV1|RMER21A	ENSMUSG00000115532.2, Gm41206		chr14	73099617	73099718
chr14	7359445	7359446	+	Predicted	LINE|L1|Lx9	ENSMUSG00000114770.2, 4921522A10Rik		chr14	7359394	7359495
chr14	75427769	75427770	+	Annotated	LINE|CR1|Plat_L3	ENSMUSG00000021998.17, Lcp1	ENSMUST00000131802.2	chr14	75427718	75427819
chr14	75863720	75863721	+	Predicted	SINE|B4|RSINE1	ENSMUSG00000022002.3, Erich6b		chr14	75863669	75863770
chr14	76753383	76753427	+	Annotated	LTR|ERVL-MaLR|ORR1C1	ENSMUSG00000115092.3, E130202H07Rik	ENSMUST00000244523.1, ENSMUST00000243818.1, ENSMUST00000242896.1, ENSMUST00000244462.1, ENSMUST00000243319.1, ENSMUST00000242969.1, ENSMUST00000244926.1, ENSMUST00000244524.1, ENSMUST00000242449.1, ENSMUST00000245068.1, ENSMUST00000246417.1, ENSMUST00000241770.1, ENSMUST00000243450.1, ENSMUST00000241787.1, ENSMUST00000245340.1, ENSMUST00000242226.1, ENSMUST00000243768.1, ENSMUST00000245207.1, ENS…	chr14	76753353	76753455
chr14	78018455	78018456	+	Predicted	LTR|ERVK|RLTR10C	ENSMUSG00000115257.2, Gm30467		chr14	78018404	78018505
chr14	78257163	78257192	+	Annotated	LTR|ERVL-MaLR|ORR1C2	ENSMUSG00000115517.2, Gm48954	ENSMUST00000226503.2	chr14	78257126	78257227
chr14	78881880	78881903	-	Annotated	LINE|CR1|L3	ENSMUSG00000034731.12, Dgkh	ENSMUST00000227537.2, NR_104044.2	chr14	78881841	78881942
chr14	78940977	78941009	+	Predicted	SINE|B2|B3	ENSMUSG00000115107.2, Gm18368		chr14	78940941	78941043
chr14	79436629	79436630	-	Annotated	LTR|ERVL-MaLR|ORR1C2	ENSMUSG00000115111.2, Gm4632	ENSMUST00000228380.2, NR_152203.1	chr14	79436579	79436680
chr14	79484806	79484809	-	Annotated	LTR|ERVL-MaLR|MTD	ENSMUSG00000071262.11, Zfp957	ENSMUST00000161649.9, ENSMUST00000162937.2, NM_001033215.3	chr14	79484757	79484858
chr14	79939874	79939907	+	Predicted	DNA|TcMar-Tigger|Tigger19b	ENSMUSG00000115422.2, 4930452G13Rik		chr14	79939839	79939940
chr14	79979760	79979762	+	Predicted	Retroposon|L1-dep|RMER1A	ENSMUSG00000102774.2, ENSMUSG00000115422.2, Gm9748, 4930452G13Rik		chr14	79979709	79979811
chr14	84312726	84312762	-	Predicted	LTR|ERVK|RLTR10B	ENSMUSG00000115043.2, Gm32455	ENSMUST00000228897.2, NR_153783.1	chr14	84312693	84312795
chr14	86410363	86410436	+	Annotated	LTR|ERVL-MaLR|MLT1C2	ENSMUSG00000115217.2, Gm32729	ENSMUST00000227116.2	chr14	86410348	86410449
chr14	87652568	87652569	+	Predicted	SINE|B2|B2_Mm1t	ENSMUSG00000022019.17, Tdrd3		chr14	87652517	87652618
chr14	90404377	90404379	+	Predicted	LINE|L2|L2	ENSMUSG00000115001.2, 4930474H20Rik		chr14	90404326	90404428
chr14	90978524	90978525	-	Predicted	SINE|B2|B2_Mm2	ENSMUSG00000115292.2, Gm33246		chr14	90978474	90978575
chr14	93103991	93104030	-	Annotated	LINE|L1|Lx6	ENSMUSG00000115720.2, 4930433E05Rik	ENSMUST00000226822.2	chr14	93103960	93104061
chr14	93393522	93393523	-	Predicted	LINE|L1|Lx5c	ENSMUSG00000055421.9, Pcdh9		chr14	93393472	93393573
chr14	93453074	93453075	-	Predicted	LINE|L1|L1MdTf_III	ENSMUSG00000055421.9, Pcdh9		chr14	93453024	93453125
chr14	93605383	93605413	-	Predicted	LTR|ERVL|MT2B	ENSMUSG00000055421.9, Pcdh9		chr14	93605347	93605449
chr14	94060246	94060262	-	Predicted	LTR|ERVL-MaLR|MTD	ENSMUSG00000055421.9, Pcdh9		chr14	94060203	94060305
chr14	99481583	99481584	+	Predicted	SINE|B2|B2_Mm2	ENSMUSG00000022064.11, Pibf1		chr14	99481532	99481633
chr15	100579804	100579843	-	Annotated	SINE|Alu|B1_Mur2	ENSMUSG00000023031.9, Cela1	ENSMUST00000230572.2	chr15	100579773	100579874
chr15	100593654	100593662	+	Annotated	LTR|ERVL-MaLR|MTD	ENSMUSG00000090062.3, Galnt6os	ENSMUST00000229209.2, ENSMUST00000229410.2, ENSMUST00000160960.2	chr15	100593606	100593708
chr15	100645756	100645757	+	Annotated	LTR|ERVK|RMER17C	ENSMUSG00000121200.1, ENSMUSG00000121200	ENSMUST00000247432.1	chr15	100645705	100645806
chr15	101990412	101990413	+	Predicted	LINE|CR1|L3	ENSMUSG00000058655.10, Eif4b		chr15	101990361	101990462
chr15	102111009	102111010	-	Predicted	SINE|B4|B4A	ENSMUSG00000023044.3, Csad		chr15	102110959	102111060
chr15	102113486	102113487	-	Annotated	LINE|L2|L2b		NM_001359126.1, NM_001359128.1	chr15	102113436	102113537
chr15	103066654	103066655	-	Predicted	LTR|ERVL-MaLR|MTE2b	ENSMUSG00000036061.11, ENSMUSG00000097003.2, Smug1, D930007P13Rik		chr15	103066604	103066705
chr15	103387549	103387576	+	Annotated	SINE|B4|ID_B1	ENSMUSG00000022488.10, Nckap1l	ENSMUST00000229835.2, ENSMUST00000230276.2	chr15	103387511	103387612
chr15	10829137	10829138	+	Annotated	LTR|ERVL-MaLR|MTEb		NR_040357.1	chr15	10829086	10829187
chr15	11630811	11630847	-	Annotated	LTR|ERVK|RLTR17	ENSMUSG00000115076.2, ENSMUSG00000115804.2, Gm49106, Gm49107	ENSMUST00000228516.2, ENSMUST00000228923.2, ENSMUST00000228129.2	chr15	11630778	11630880
chr15	12179718	12179719	+	Annotated	SINE|Alu|PB1D7	ENSMUSG00000022201.17, Zfr	ENSMUST00000140787.2	chr15	12179667	12179768
chr15	12312004	12312005	+	Predicted	SINE|Alu|PB1D10	ENSMUSG00000022200.9, Golph3		chr15	12311953	12312054
chr15	13761106	13761115	-	Annotated	LTR|ERVL-MaLR|ORR1F	ENSMUSG00000115419.2, Gm49113	ENSMUST00000226118.2	chr15	13761060	13761161
chr15	14459492	14459517	+	Predicted	LTR|ERVL-MaLR|ORR1A3	ENSMUSG00000115782.2, Gm49116		chr15	14459453	14459554
chr15	16496997	16497021	+	Annotated	LTR|ERVL-MaLR|ORR1C2	ENSMUSG00000115485.2, Gm49126	ENSMUST00000227245.2	chr15	16496957	16497059
chr15	18064168	18064197	-	Annotated	LINE|L1|Lx9	ENSMUSG00000115492.2, Gm41277	ENSMUST00000226302.2	chr15	18064132	18064233
chr15	18358128	18358129	-	Predicted	LINE|L1|Lx3_Mus	ENSMUSG00000098150.3, 4921515E04Rik		chr15	18358078	18358179
chr15	19395502	19395523	-	Predicted	LTR|ERVK|RLTR17	ENSMUSG00000114971.2, Gm49162	ENSMUST00000228706.2	chr15	19395462	19395563
chr15	22860628	22860631	+	Predicted	LINE|L1|Lx5	ENSMUSG00000040420.16, Cdh18		chr15	22860578	22860679
chr15	23196737	23196744	+	Predicted	LTR|ERVL-MaLR|MTE-int	ENSMUSG00000040420.16, Cdh18		chr15	23196689	23196790
chr15	24375722	24375743	-	Predicted	LTR|ERVK|RMER17A	ENSMUSG00000115198.2, Gm49729		chr15	24375682	24375783
chr15	24706586	24706587	-	Predicted	LINE|L1|Lx3B	ENSMUSG00000115607.2, Gm2803		chr15	24706536	24706637
chr15	25005046	25005128	-	Predicted	LINE|L1|L1Lx_I	ENSMUSG00000097452.3, Gm2824		chr15	25005036	25005138
chr15	25128462	25128490	-	Annotated	LINE|L1|L1MC1	ENSMUSG00000115174.2, Gm35996	ENSMUST00000226274.2	chr15	25128425	25128527
chr15	27976961	27976962	-	Predicted	SINE|Alu|PB1D9	ENSMUSG00000022263.11, Trio		chr15	27976911	27977012
chr15	34037801	34037836	-	Predicted	LTR|ERVK|RLTR51A_Mm	ENSMUSG00000115428.2, Gm41290		chr15	34037768	34037869
chr15	35073367	35073368	-	Predicted	LTR|ERVL|MT2B2	ENSMUSG00000022329.16, Stk3		chr15	35073317	35073418
chr15	35373528	35373535	-	Predicted	LINE|L1|L1M5	ENSMUSG00000115829.2, 4921515G04Rik		chr15	35373481	35373582
chr15	36726918	36726919	+	Annotated	LTR|ERVK|RMER17C	ENSMUSG00000120875.1, ENSMUSG00000120875	ENSMUST00000246236.1	chr15	36726867	36727033
chr15	36726970	36726996	+	Predicted	LTR|ERVK|RMER17C-int	ENSMUSG00000120875.1, ENSMUSG00000120875		chr15	36726867	36727033
chr15	36866471	36866472	-	Annotated	LTR|ERVL-MaLR|ORR1B1	ENSMUSG00000120545.1, ENSMUSG00000120545	ENSMUST00000244101.1	chr15	36866421	36866522
chr15	36880120	36880121	-	Annotated	LINE|L2|L2a	ENSMUSG00000072618.4, Gm10384	ENSMUST00000100713.4	chr15	36880070	36880171
chr15	37997436	37997437	-	Predicted	DNA|hAT-Ac|OldhAT1	ENSMUSG00000037487.8, Ubr5		chr15	37997386	37997487
chr15	37997824	37997825	-	Predicted	LINE|RTE-BovB|MamRTE1	ENSMUSG00000037487.8, Ubr5		chr15	37997774	37997875
chr15	38255523	38255554	-	Annotated	LINE|L1|Lx9	ENSMUSG00000115307.2, Gm49313	ENSMUST00000227099.2	chr15	38255488	38255589
chr15	38255678	38255679	-	Predicted	LINE|L1|Lx9	ENSMUSG00000115307.2, Gm49313		chr15	38255628	38255729
chr15	38520675	38520676	-	Predicted	SINE|Alu|B1_Mus1	ENSMUSG00000037458.16, Azin1		chr15	38520625	38520726
chr15	3889805	3889816	-	Predicted	LINE|L1|L1Lx_I	ENSMUSG00000055737.13, ENSMUSG00000098177.2, Ghr, Gm4823		chr15	3889760	3889861
chr15	39808203	39808204	-	Predicted	SINE|MIR|MIRb	ENSMUSG00000022305.14, Lrp12		chr15	39808153	39808254
chr15	40025969	40026004	+	Annotated	LTR|ERVK|RLTR17	ENSMUSG00000115367.3, Gm33301	ENSMUST00000226809.2, ENSMUST00000245891.1, ENSMUST00000228503.2, NR_155350.1, NR_155349.1	chr15	40025935	40026036
chr15	44486552	44486553	+	Predicted	LINE|L1|Lx4A	ENSMUSG00000022339.10, Ebag9		chr15	44486501	44486602
chr15	44521312	44521313	+	Predicted	LTR|ERVK|IAPEz-int	ENSMUSG00000022339.10, Ebag9		chr15	44521261	44521362
chr15	46187313	46187314	+	Predicted	LTR|LTR|RLTR4_MM-int	ENSMUSG00000099751.7, 1700022A22Rik		chr15	46187262	46187363
chr15	46187955	46187995	+	Annotated	LTR|LTR|RLTR4_MM-int	ENSMUSG00000099751.7, 1700022A22Rik	ENSMUST00000187130.7, ENSMUST00000185294.7, ENSMUST00000189172.2, NR_045509.1	chr15	46187923	46188025
chr15	46189005	46189006	+	Predicted	LTR|LTR|RLTR4_MM-int	ENSMUSG00000099751.7, 1700022A22Rik		chr15	46188954	46189055
chr15	47824863	47824864	-	Annotated	LINE|L1|L1MdFanc_II	ENSMUSG00000022311.16, Csmd3	ENSMUST00000110261.2	chr15	47824813	47824914
chr15	49057740	49057798	+	Predicted	LTR|ERVK|RLTR10C	ENSMUSG00000115775.2, Gm41318		chr15	49057717	49057819
chr15	51753753	51753754	-	Predicted	LTR|ERVL|RMER15	ENSMUSG00000115284.2, Gm34678		chr15	51753703	51753804
chr15	51760483	51760513	+	Annotated	LINE|L1|L1ME1	ENSMUSG00000115616.2, Gm48923	ENSMUST00000226818.2	chr15	51760446	51760548
chr15	51863480	51863503	-	Predicted	LTR|ERVL-MaLR|ORR1F	ENSMUSG00000022314.11, Rad21		chr15	51863441	51863542
chr15	52616814	52616815	-	Annotated	LTR|ERVL-MaLR|ORR1B1	ENSMUSG00000115137.3, Gm34794	ENSMUST00000247264.1	chr15	52616764	52616865
chr15	54996832	54996850	+	Annotated	DNA|hAT-Charlie|MER5A	ENSMUSG00000022419.17, Deptor	ENSMUST00000023056.8, ENSMUST00000226687.2, NM_001037937.3	chr15	54996789	54996891
chr15	56264881	56264883	+	Predicted	LINE|L1|L1MdA_I	ENSMUSG00000115064.2, Gm49213		chr15	56264830	56264932
chr15	58682314	58682315	-	Predicted	LINE|L1|Lx8	ENSMUSG00000062373.9, Tmem65		chr15	58682264	58682365
chr15	58897233	58897234	-	Predicted	SINE|B2|B3A	ENSMUSG00000022353.11, Mtss1		chr15	58897183	58897284
chr15	6074184	6074185	-	Annotated	LTR|ERVK|ERVB7_2B-LTR_MM		NR_155428.1, NR_155429.1	chr15	6074134	6074235
chr15	62939840	62939841	-	Predicted	LTR|ERVL-MaLR|ORR1E	ENSMUSG00000115164.3, Gm30159		chr15	62939790	62939891
chr15	63016628	63016629	-	Predicted	LINE|L1|Lx5	ENSMUSG00000115164.3, Gm30159		chr15	63016578	63016679
chr15	63589229	63589281	-	Predicted	LINE|L1|L1Lx_IV	ENSMUSG00000115520.3, Gm41335		chr15	63589204	63589306
chr15	63784145	63784146	-	Annotated	LTR|ERVL|MT2B	ENSMUSG00000055748.13, Gsdmc4	ENSMUST00000188108.7, NM_028992.1	chr15	63784095	63784196
chr15	65975102	65975103	-	Annotated	LTR|ERVL-MaLR|ORR1B1	ENSMUSG00000056258.10, Kcnq3	ENSMUST00000183354.2	chr15	65975052	65975153
chr15	66443281	66443282	+	Predicted	LINE|L1|L1MdF_IV	ENSMUSG00000072501.6, Phf20l1		chr15	66443230	66443331
chr15	68719145	68719146	+	Predicted	LINE|L1|L1MdA_IV	ENSMUSG00000069996.4, Gm41341		chr15	68719094	68719195
chr15	7170023	7170031	+	Annotated	LTR|ERVL-MaLR|MTC	ENSMUSG00000054263.13, Lifr	ENSMUST00000226934.2, ENSMUST00000226471.2, ENSMUST00000227727.2, NM_013584.2	chr15	7169975	7170077
chr15	72756447	72756448	-	Predicted	LTR|ERVL-MaLR|ORR1D1	ENSMUSG00000047921.19, Trappc9		chr15	72756397	72756498
chr15	74768869	74768870	-	Annotated	LTR|ERVL-MaLR|MTD	ENSMUSG00000063522.6, Ly6m	ENSMUST00000190826.2	chr15	74768819	74768920
chr15	75223326	75223327	-	Predicted	LTR|ERVK|RMER17A2	ENSMUSG00000100375.2, Gm28114		chr15	75223276	75223377
chr15	75914119	75914120	+	Predicted	SINE|B2|B2_Mm2	ENSMUSG00000102018.9, Iqank1		chr15	75914068	75914169
chr15	76206625	76206626	+	Predicted	LINE|L1|Lx8	ENSMUSG00000022561.14, ENSMUSG00000034259.9, Gpaa1, Exosc4		chr15	76206574	76206675
chr15	76468724	76468725	+	Annotated	SINE|Alu|PB1D9	ENSMUSG00000022550.19, Adck5	ENSMUST00000229007.2	chr15	76468673	76468774
chr15	76471335	76471336	-	Predicted	LINE|L1|Lx8	ENSMUSG00000034022.9, Cpsf1		chr15	76471285	76471386
chr15	76544179	76544202	-	Predicted	SINE|Alu|B1_Mur2	ENSMUSG00000121583.1, ENSMUSG00000121584.1, Tmem276-zftraf1, Tmem276		chr15	76544140	76544241
chr15	77624961	77624962	+	Annotated	LTR|ERVL|MT2B1	ENSMUSG00000115979.2, Gm49410	ENSMUST00000230156.2	chr15	77624910	77625011
chr15	78761075	78761090	+	Predicted	SINE|Alu|B1_Mur2	ENSMUSG00000033128.10, Gga1		chr15	78761031	78761132
chr15	78761226	78761227	+	Predicted	SINE|MIR|MIR	ENSMUSG00000033128.10, Gga1		chr15	78761175	78761276
chr15	79794745	79794746	+	Predicted	SINE|Alu|B1_Mus1	ENSMUSG00000009585.19, Apobec3		chr15	79794694	79794795
chr15	79829999	79830000	-	Predicted	LTR|ERVL-MaLR|MTB	ENSMUSG00000053411.17, Cbx7		chr15	79829949	79830050
chr15	80447886	80447887	-	Predicted	DNA|TcMar-Tigger|MER46C	ENSMUSG00000050439.8, Enthd1		chr15	80447836	80447937
chr15	80581802	80581811	-	Annotated	SINE|5S-Deu-L2|AmnSINE1	ENSMUSG00000116220.2, A430088P11Rik	ENSMUST00000230612.2, ENSMUST00000230325.2, NR_045310.1, NR_045309.1	chr15	80581756	80581857
chr15	80681450	80681451	+	Predicted	SINE|Alu|B1_Mus2	ENSMUSG00000047888.11, Tnrc6b		chr15	80681399	80681500
chr15	81073985	81073986	-	Predicted	SINE|MIR|MIRb	ENSMUSG00000042292.19, Mrtfa		chr15	81073935	81074036
chr15	82027633	82027634	+	Predicted	SINE|B2|B2_Mm1a	ENSMUSG00000068117.11, Mei1		chr15	82027582	82027683
chr15	82229910	82229911	-	Predicted	LTR|ERVL-MaLR|ORR1B1-int	ENSMUSG00000022453.9, Naga		chr15	82229860	82229961
chr15	82246742	82246744	+	Predicted	LTR|ERV1|RLTR6_Mm	ENSMUSG00000121069.1, ENSMUSG00000121069		chr15	82246691	82246958
chr15	82246826	82246827	+	Predicted	LTR|ERV1|RLTR6_Mm	ENSMUSG00000121069.1, ENSMUSG00000121069		chr15	82246691	82246958
chr15	82246895	82246922	+	Predicted	LTR|ERV1|RLTR6_Mm	ENSMUSG00000121069.1, ENSMUSG00000121069		chr15	82246691	82246958
chr15	82247110	82247111	+	Annotated	LTR|ERV1|RLTR6_Mm	ENSMUSG00000121069.1, ENSMUSG00000121069	ENSMUST00000247064.1	chr15	82247059	82247160
chr15	82250865	82250866	+	Predicted	LTR|LTR|RLTR4_MM-int	ENSMUSG00000121069.1, ENSMUSG00000121069		chr15	82250814	82250915
chr15	82251671	82251672	+	Predicted	LTR|ERV1|RLTR6_Mm	ENSMUSG00000121069.1, ENSMUSG00000121069		chr15	82251620	82251721
chr15	82547237	82547238	-	Predicted	LINE|L1|Lx3B	ENSMUSG00000116341.2, ENSMUSG00000121507.1, Cyp2d36-ps, ENSMUSG00000121507		chr15	82547187	82547288
chr15	83939293	83939311	-	Predicted	DNA|hAT-Charlie|MER5A	ENSMUSG00000022441.18, Efcab6		chr15	83939251	83939353
chr15	84208076	84208077	+	Predicted	SINE|Alu|B1_Mus2	ENSMUSG00000022439.10, Parvg		chr15	84208025	84208126
chr15	84208501	84208588	+	Predicted	SINE|B4|ID_B1	ENSMUSG00000022439.10, Parvg		chr15	84208493	84208594
chr15	84790843	84790875	+	Annotated	SINE|tRNA|LFSINE_Vert	ENSMUSG00000116491.2, 4930513L16Rik	ENSMUST00000230387.2, NR_166787.1	chr15	84790807	84790909
chr15	84913149	84913150	+	Annotated	LTR|ERVL-MaLR|ORR1A2	ENSMUSG00000022434.9, Fam118a	ENSMUST00000229629.2	chr15	84913098	84913199
chr15	85464453	85464454	+	Annotated	SINE|MIR|MIR3	ENSMUSG00000097209.3, AU022754	ENSMUST00000229134.2	chr15	85464402	85464503
chr15	85696490	85696501	-	Predicted	LTR|ERVL|RMER15-int	ENSMUSG00000052496.6, ENSMUSG00000064284.13, Pkdrej, Cdpf1		chr15	85696445	85696546
chr15	85696737	85696738	-	Predicted	LTR|ERVL|RMER15-int	ENSMUSG00000052496.6, Pkdrej		chr15	85696687	85696788
chr15	88744891	88744902	+	Predicted	SINE|Alu|B1_Mur4	ENSMUSG00000035828.12, Pim3		chr15	88744845	88744946
chr15	88903424	88903425	+	Annotated	LINE|L1|L1M2	ENSMUSG00000064481.3, Gm23737	ENSMUST00000082547.3	chr15	88903373	88903474
chr15	89065709	89065732	-	Predicted	SINE|B2|B2_Mm2	ENSMUSG00000036606.18, Plxnb2		chr15	89065670	89065771
chr15	89155368	89155369	+	Predicted	LTR|ERVL|MERVL_2A-int	ENSMUSG00000036561.10, Ppp6r2		chr15	89155317	89155418
chr15	90778749	90778750	-	Predicted	LINE|L1|L1_Mur3	ENSMUSG00000116210.2, Spn-ps		chr15	90778699	90778800
chr15	90804237	90804253	+	Predicted	DNA|TcMar-Tigger|Tigger5b_Glire	ENSMUSG00000116428.2, Gm36618		chr15	90804193	90804295
chr15	91481749	91481791	+	Predicted	LTR|ERVK|RLTR16	ENSMUSG00000086160.2, 4933438A12Rik	ENSMUST00000144579.2	chr15	91481718	91481820
chr15	9155476	9155512	-	Annotated	LTR|ERVL-MaLR|ORR1C1	ENSMUSG00000054115.13, Skp2	ENSMUST00000190131.2, ENSMUST00000190406.2, NM_001285980.1	chr15	9155443	9155545
chr15	92242229	92242265	+	Annotated	LTR|ERVK|RLTR16C_MM	ENSMUSG00000097068.4, Gm26760	ENSMUST00000243046.1, ENSMUST00000245586.1, ENSMUST00000242283.1, ENSMUST00000241196.1, ENSMUST00000243831.1, ENSMUST00000181901.3, ENSMUST00000245955.1, ENSMUST00000242200.1, ENSMUST00000241684.1, ENSMUST00000243759.1, ENSMUST00000244011.1, ENSMUST00000242828.1, ENSMUST00000242574.1, ENSMUST00000245251.1, ENSMUST00000241967.1, NR_153785.1	chr15	92242195	92242297
chr15	94363298	94363299	-	Annotated	LTR|ERV1|RMER2	ENSMUSG00000022449.15, Adamts20	ENSMUST00000128797.2	chr15	94363248	94363349
chr15	94435160	94435162	+	Predicted	LINE|L1|L1MB3	ENSMUSG00000059883.17, Irak4		chr15	94435109	94435211
chr15	95060274	95060275	-	Annotated	LTR|ERVK|RMER19B2	ENSMUSG00000100603.7, 1700129L04Rik	ENSMUST00000189291.7	chr15	95060224	95060325
chr15	95670547	95670548	-	Annotated	LTR|ERVL-MaLR|MTD	ENSMUSG00000115699.3, Gm6961	ENSMUST00000243426.1	chr15	95670497	95670598
chr15	95977307	95977308	-	Annotated	LTR|ERVL-MaLR|MTD	ENSMUSG00000078925.12, D030018L15Rik	ENSMUST00000139808.8	chr15	95977257	95977358
chr15	96645593	96645608	-	Annotated	DNA|hAT-Charlie|Charlie4z	ENSMUSG00000120383.1, ENSMUSG00000120383	ENSMUST00000242911.1, ENSMUST00000245690.1	chr15	96645550	96645651
chr15	97065102	97065160	-	Annotated	LTR|ERVK|MLTR31F_MM	ENSMUSG00000116295.3, Gm32885	ENSMUST00000229245.2, ENSMUST00000246871.1, ENSMUST00000231024.3, ENSMUST00000245992.1, ENSMUST00000242956.1, ENSMUST00000246902.1, ENSMUST00000229999.2, ENSMUST00000229491.2, NR_155279.1, NR_155278.1	chr15	97065080	97065182
chr15	97365096	97365097	+	Annotated	LTR|ERV1|RLTR41	ENSMUSG00000120469.1, ENSMUSG00000120469	ENSMUST00000243552.1	chr15	97365045	97365146
chr15	99819016	99819017	-	Predicted	LTR|ERVL-MaLR|ORR1D2	ENSMUSG00000023022.15, Lima1		chr15	99818966	99819067
chr16	10612242	10612243	-	Predicted	LTR|ERVL-MaLR|ORR1A4	ENSMUSG00000038015.7, Prm2		chr16	10612192	10612293
chr16	10645791	10645792	+	Annotated	SINE|B4|B4	ENSMUSG00000096921.2, Gm26822	ENSMUST00000181732.2	chr16	10645740	10645841
chr16	10849820	10849821	+	Annotated	LTR|ERVK|RLTR16	ENSMUSG00000115992.2, Gm10832	ENSMUST00000229764.2	chr16	10849769	10849870
chr16	10996197	10996198	+	Predicted	SINE|Alu|B1_Mur1	ENSMUSG00000096959.2, 4930509G22Rik		chr16	10996146	10996247
chr16	11674307	11674315	-	Predicted	LINE|L1|Lx8	ENSMUSG00000065979.13, Cpped1		chr16	11674260	11674362
chr16	12763790	12763802	-	Annotated	LINE|L1|Lx8	ENSMUSG00000116520.2, 4930414F18Rik	ENSMUST00000230696.2	chr16	12763745	12763847
chr16	13648431	13648457	+	Predicted	SINE|B2|B3	ENSMUSG00000022681.16, Ntan1		chr16	13648392	13648494
chr16	13677902	13677903	-	Predicted	LTR|ERV1|MER65D	ENSMUSG00000022680.15, Pdxdc1		chr16	13677852	13677953
chr16	16418412	16418413	-	Annotated	LTR|ERV1|RMER5	ENSMUSG00000022788.17, Fgd4	ENSMUST00000159542.8	chr16	16418362	16418463
chr16	17349360	17349381	-	Predicted	LTR|ERVK|MERVK26-int	ENSMUSG00000022760.18, Thap7		chr16	17349320	17349421
chr16	19037238	19037239	-	Annotated	LINE|L1|L1_Rod	ENSMUSG00000104927.3, Gm43388	ENSMUST00000246165.1	chr16	19037188	19037289
chr16	19055586	19055587	-	Annotated	LTR|ERVK|RMER17B2	ENSMUSG00000104927.3, Gm43388	ENSMUST00000197818.3	chr16	19055536	19055637
chr16	20550133	20550134	+	Predicted	LTR|ERVL-MaLR|ORR1B1-int	ENSMUSG00000006958.15, Chrd		chr16	20550082	20550183
chr16	21871911	21871912	+	Predicted	LINE|L1|Lx9	ENSMUSG00000068487.7, Ndufa11b		chr16	21871860	21871961
chr16	21939985	21940103	-	Annotated	LINE|L1|L1MA4	ENSMUSG00000033581.18, Igf2bp2	ENSMUST00000231926.2, ENSMUST00000232504.2	chr16	21939985	21940103
chr16	22916770	22916771	-	Annotated	LTR|ERV1|LTRIS2	ENSMUSG00000120550.1, ENSMUSG00000120550	ENSMUST00000244127.1	chr16	22916720	22916821
chr16	23427807	23427808	+	Annotated	LINE|L1|Lx2B2	ENSMUSG00000033355.7, Rtp4	ENSMUST00000210901.2	chr16	23427756	23427857
chr16	24201115	24201140	-	Annotated	LTR|ERVK|RMER4B	ENSMUSG00000115852.4, Gm52969	ENSMUST00000231554.2	chr16	24201077	24201178
chr16	24805015	24805016	+	Predicted	SINE|Alu|B1_Mus2	ENSMUSG00000033306.16, Lpp		chr16	24804964	24805065
chr16	24996834	24996835	-	Annotated	LINE|L1|Lx8	ENSMUSG00000120156.1, ENSMUSG00000120156	ENSMUST00000241640.1	chr16	24996784	24996885
chr16	27145390	27145391	-	Annotated	LTR|ERVL|RMER15	ENSMUSG00000116530.2, Gm32312	ENSMUST00000232586.2	chr16	27145340	27145441
chr16	28104657	28104710	-	Predicted	LINE|L1|L1Lx_I	ENSMUSG00000022523.11, Fgf12		chr16	28104633	28104734
chr16	28176095	28176096	-	Predicted	DNA|hAT-Charlie|URR1A	ENSMUSG00000022523.11, Fgf12		chr16	28176045	28176146
chr16	28196574	28196586	-	Predicted	LINE|L1|L1MdFanc_II	ENSMUSG00000022523.11, Fgf12		chr16	28196529	28196631
chr16	28401604	28401605	-	Predicted	LTR|ERVL-MaLR|ORR1D2	ENSMUSG00000022523.11, Fgf12		chr16	28401554	28401655
chr16	29573129	29573130	-	Annotated	LTR|ERVK|RMER17C	ENSMUSG00000116814.2, Gm49636	ENSMUST00000232037.2	chr16	29573079	29573180
chr16	29858124	29858125	-	Annotated	SINE|MIR|MIR3	ENSMUSG00000116660.3, 9030404E10Rik	ENSMUST00000241327.1, ENSMUST00000245337.1	chr16	29858074	29858175
chr16	30014906	30014907	+	Predicted	LTR|ERVL-MaLR|ORR1A2	ENSMUSG00000101888.2, 1700025H01Rik		chr16	30014855	30014956
chr16	30700617	30700618	+	Predicted	LTR|ERVL|RMER10A	ENSMUSG00000116737.2, Gm49757		chr16	30700566	30700667
chr16	31906972	31906973	-	Annotated	SINE|Alu|B1F	ENSMUSG00000023791.19, Pigx	ENSMUST00000151250.8	chr16	31906922	31907023
chr16	31998618	31998642	+	Annotated	LINE|L1|L1MA7	ENSMUSG00000075269.6, Bex6	ENSMUST00000231941.2, NM_001033539.2	chr16	31998578	31998680
chr16	32002752	32002753	+	Annotated	LTR|ERVL|MT2B2	ENSMUSG00000075269.6, Bex6	ENSMUST00000231512.2	chr16	32002701	32002802
chr16	32605343	32605370	-	Predicted	LINE|L2|L2a	ENSMUSG00000035638.15, Muc20		chr16	32605306	32605407
chr16	32879531	32879532	-	Predicted	SINE|Alu|PB1D11	ENSMUSG00000078489.3, Gm17106		chr16	32879481	32879582
chr16	32879937	32879938	-	Predicted	SINE|B4|RSINE1	ENSMUSG00000078489.3, Gm17106		chr16	32879887	32879988
chr16	32990145	32990146	+	Predicted	LTR|ERVK|RMER19B	ENSMUSG00000022807.10, Osbpl11		chr16	32990094	32990195
chr16	33435416	33435428	+	Predicted	DNA|hAT-Charlie|MER5A	ENSMUSG00000035506.17, Slc12a8		chr16	33435370	33435472
chr16	33614407	33614408	+	Annotated	SINE|B4|RSINE1	ENSMUSG00000022824.13, Muc13	ENSMUST00000115044.8, NM_010739.2	chr16	33614356	33614457
chr16	3451051	3451052	-	Annotated	LTR|ERVK|RLTR46B		NR_165178.1	chr16	3451001	3451102
chr16	35801729	35801776	-	Annotated	LTR|ERVL-MaLR|MTD	ENSMUSG00000086324.10, Gm15564	ENSMUST00000246870.1, ENSMUST00000246936.1, ENSMUST00000246277.1, ENSMUST00000174085.9, ENSMUST00000245973.1, ENSMUST00000245839.1, ENSMUST00000246749.1, ENSMUST00000246202.1	chr16	35801702	35801803
chr16	36751515	36751517	+	Predicted	SINE|Alu|PB1D10	ENSMUSG00000034243.18, Golgb1		chr16	36751464	36751566
chr16	3757376	3757377	-	Predicted	LINE|L2|L2a	ENSMUSG00000085048.2, Gm15537		chr16	3757326	3757427
chr16	3757997	3757998	-	Predicted	SINE|Alu|PB1D7	ENSMUSG00000085048.2, Gm15537		chr16	3757947	3758048
chr16	37663924	37663925	-	Predicted	LTR|ERVK|MLTR11B	ENSMUSG00000120015.1, ENSMUSG00000120015		chr16	37663874	37663975
chr16	4047093	4047095	+	Annotated	LINE|L1|HAL1	ENSMUSG00000089645.4, Gm5766	ENSMUST00000160520.2, NR_003628.1	chr16	4047042	4047144
chr16	43747171	43747172	-	Annotated	LTR|ERVL-MaLR|ORR1A2	ENSMUSG00000022704.17, Qtrt2	ENSMUST00000146343.8	chr16	43747121	43747222
chr16	43885720	43885750	-	Predicted	LTR|ERVL-MaLR|MLT1F	ENSMUSG00000036292.15, Gramd1c		chr16	43885684	43885786
chr16	44994279	44994280	-	Predicted	LINE|L1|Lx8	ENSMUSG00000022664.12, Slc35a5		chr16	44994229	44994330
chr16	45847759	45847786	-	Predicted	LINE|L1|L1MC4a	ENSMUSG00000087141.2, Plcxd2		chr16	45847722	45847823
chr16	4821453	4821454	-	Predicted	LTR|ERVL-MaLR|MTC	ENSMUSG00000022542.8, Septin12		chr16	4821403	4821504
chr16	48347622	48347647	+	Predicted	LTR|ERVL-MaLR|MLT1B	ENSMUSG00000022652.8, Morc1		chr16	48347583	48347684
chr16	49674861	49674862	+	Annotated	LTR|ERVL|RMER15	ENSMUSG00000120744.1, ENSMUSG00000120744	ENSMUST00000245507.1	chr16	49674810	49674911
chr16	49776193	49776194	+	Annotated	LTR|ERVL|LTR33B		NR_153658.1	chr16	49776142	49776243
chr16	50603841	50603842	+	Annotated	DNA|hAT-Charlie|MER5A1	ENSMUSG00000092276.3, 1700116B05Rik	ENSMUST00000174511.2	chr16	50603790	50603891
chr16	51884501	51884502	+	Predicted	LINE|L1|L1MdF_IV	ENSMUSG00000022637.12, Cblb		chr16	51884450	51884551
chr16	55936674	55936675	-	Annotated	LTR|ERVK|RLTR17	ENSMUSG00000120961.1, ENSMUSG00000120961	ENSMUST00000246661.1	chr16	55936624	55936725
chr16	56090533	56090559	+	Annotated	LINE|L1|Lx8	ENSMUSG00000035270.16, Impg2	ENSMUST00000159842.2	chr16	56090494	56090596
chr16	57019948	57019949	-	Predicted	SINE|Alu|B1_Mm	ENSMUSG00000022749.9, Tbc1d23		chr16	57019898	57019999
chr16	57021570	57021613	-	Predicted	LTR|ERVL|MT2_Mm	ENSMUSG00000022749.9, Tbc1d23	ENSMUST00000231391.2	chr16	57021541	57021727
chr16	57021667	57021686	-	Predicted	LTR|ERVL|MT2_Mm	ENSMUSG00000022749.9, Tbc1d23		chr16	57021541	57021727
chr16	57021748	57021837	-	Predicted	LTR|ERVL|MT2_Mm	ENSMUSG00000022749.9, Tbc1d23	NM_001358434.1	chr16	57021742	57021843
chr16	57021896	57021902	-	Predicted	LTR|ERVL-MaLR|ORR1A3-int	ENSMUSG00000022749.9, Tbc1d23		chr16	57021848	57021950
chr16	57022313	57022314	-	Predicted	LTR|ERVL|MERVL-int	ENSMUSG00000022749.9, Tbc1d23		chr16	57022263	57022364
chr16	57101253	57101254	+	Annotated	LTR|ERVK|RLTR44B	ENSMUSG00000097896.2, Gm26800	ENSMUST00000180871.2	chr16	57101202	57101303
chr16	57113213	57113272	-	Annotated	LTR|ERVL|MLT2D	ENSMUSG00000022753.16, Tmem30c	ENSMUST00000119407.8, ENSMUST00000023434.15, ENSMUST00000120112.2, NM_027651.1	chr16	57113192	57113293
chr16	57479516	57479517	-	Predicted	SINE|MIR|MIR	ENSMUSG00000068196.6, Col8a1		chr16	57479466	57479567
chr16	58280554	58280609	+	Annotated	LTR|ERVK|RMER17A2	ENSMUSG00000035107.14, Dcbld2	ENSMUST00000150817.8, ENSMUST00000130409.8, ENSMUST00000135415.2	chr16	58280530	58280631
chr16	58578939	58578940	-	Predicted	LINE|L1|L1M3	ENSMUSG00000071510.4, Or5k1b		chr16	58578889	58578990
chr16	58586749	58586750	-	Predicted	LINE|L1|L1MdF_II	ENSMUSG00000071510.4, Or5k1b		chr16	58586699	58586800
chr16	58599511	58599512	-	Predicted	LINE|L1|L1MdTf_II	ENSMUSG00000049362.7, Or5k1		chr16	58599461	58599562
chr16	58749794	58749824	+	Predicted	LINE|L1|L1MA6	ENSMUSG00000062105.6, Or5h17		chr16	58749757	58749859
chr16	59374319	59374333	-	Annotated	SINE|Alu|PB1D11	ENSMUSG00000022723.17, Crybg3	ENSMUST00000139989.3	chr16	59374275	59374446
chr16	59374395	59374396	-	Predicted	SINE|Alu|PB1D11	ENSMUSG00000022723.17, Crybg3		chr16	59374275	59374446
chr16	69597268	69597350	-	Annotated	LINE|L1|Lx9	ENSMUSG00000107073.2, 4930428D20Rik	ENSMUST00000201886.2, NR_130991.1	chr16	69597258	69597360
chr16	69660615	69660680	-	Annotated	LINE|L1|Lx2A1	ENSMUSG00000063163.14, Speer2	ENSMUST00000076500.14, NM_173069.3	chr16	69660597	69660698
chr16	70021868	70021906	+	Annotated	LTR|ERVK|RMER17A		NR_168689.1	chr16	70021835	70021937
chr16	70751176	70751177	+	Annotated	Retroposon|L1-dep|RMER1B	ENSMUSG00000116800.2, Gm29823	ENSMUST00000232603.2	chr16	70751125	70751226
chr16	70927983	70927984	+	Predicted	LINE|L1|L1Lx_I	ENSMUSG00000116750.2, 4931420L22Rik		chr16	70927932	70928033
chr16	71046772	71046793	+	Annotated	Retroposon|L1-dep|RMER1B	ENSMUSG00000116982.2, 4930567J20Rik	ENSMUST00000231541.2, NR_040576.1	chr16	71046731	71046832
chr16	72869240	72869304	+	Annotated	LTR|ERVL-MaLR|MTC	ENSMUSG00000116976.2, 4930500H12Rik	ENSMUST00000232059.2, ENSMUST00000231534.2, ENSMUST00000232006.2, ENSMUST00000232597.2, ENSMUST00000232507.2, ENSMUST00000231838.2, ENSMUST00000232394.2, ENSMUST00000231943.2	chr16	72869220	72869322
chr16	75452420	75452421	+	Predicted	LTR|ERVK|RLTR31B2	ENSMUSG00000121375.1, ENSMUSG00000121375		chr16	75452369	75452470
chr16	76595243	76595260	-	Predicted	LINE|L2|L2a	ENSMUSG00000109333.2, Gm30790		chr16	76595201	76595302
chr16	78071887	78071942	-	Annotated	DNA|hAT-Tip100|Zaphod	ENSMUSG00000109841.4, E330011O21Rik	ENSMUST00000210839.2, ENSMUST00000231730.2, ENSMUST00000210555.2	chr16	78071864	78071965
chr16	78091856	78091910	-	Annotated	LTR|ERVL|RMER15	ENSMUSG00000109841.4, E330011O21Rik	ENSMUST00000231981.2, ENSMUST00000231644.2, ENSMUST00000232400.2, ENSMUST00000231226.2	chr16	78091832	78091934
chr16	81628676	81628681	+	Predicted	LINE|L1|Lx3A	ENSMUSG00000116909.2, Gm49559		chr16	81628627	81628728
chr16	81969175	81969198	+	Annotated	LTR|ERVL-MaLR|ORR1B1	ENSMUSG00000116937.2, Gm41480	ENSMUST00000232378.2	chr16	81969135	81969236
chr16	84542796	84542797	-	Annotated	LTR|ERVL|ERVL-B4-int	ENSMUSG00000120279.1, ENSMUSG00000120279	ENSMUST00000242262.1, ENSMUST00000246509.1	chr16	84542746	84542847
chr16	84542901	84542902	-	Annotated	LTR|ERVL|ERVL-B4-int		NR_168512.1	chr16	84542851	84542952
chr16	84590271	84590272	+	Predicted	SINE|B4|B4	ENSMUSG00000053062.17, Jam2		chr16	84590220	84590321
chr16	84590417	84590452	+	Annotated	SINE|B4|B4	ENSMUSG00000053062.17, Jam2	ENSMUST00000231910.2	chr16	84590383	84590484
chr16	85350825	85350831	-	Predicted	DNA|hAT-Charlie|MER5A	ENSMUSG00000089698.2, Gm2541	ENSMUST00000161209.2	chr16	85350777	85350879
chr16	8601256	8601257	-	Predicted	LTR|ERVK|RLTR20A3_MM	ENSMUSG00000022710.18, Usp7		chr16	8601206	8601307
chr16	8610171	8610172	-	Annotated	LTR|ERVL-MaLR|ORR1A4	ENSMUSG00000022710.18, Usp7	ENSMUST00000160405.8	chr16	8610121	8610222
chr16	86603251	86603252	-	Annotated	LTR|ERVK|LTR10_RN	ENSMUSG00000116993.3, Gm32461	ENSMUST00000232333.3	chr16	86603201	86603302
chr16	86603400	86603401	-	Annotated	LTR|ERVK|LTR10_RN	ENSMUSG00000116993.3, Gm32461	ENSMUST00000231875.2, NR_153789.1	chr16	86603350	86603451
chr16	86676975	86676991	-	Predicted	LINE|L1|Lx10	ENSMUSG00000116993.3, Gm32461		chr16	86676932	86677034
chr16	8930397	8930401	-	Predicted	LINE|L1|L1_Mur3	ENSMUSG00000116348.2, Gm18722		chr16	8930348	8930450
chr16	89652903	89652904	-	Predicted	LINE|L2|L2	ENSMUSG00000002489.17, Tiam1		chr16	89652853	89652954
chr16	90146478	90146492	-	Predicted	LTR|ERVK|IAPEY4_LTR	ENSMUSG00000116656.2, Gm49708		chr16	90146434	90146536
chr16	90146760	90146761	-	Predicted	LTR|ERVK|IAPEY4_LTR	ENSMUSG00000116656.2, Gm49708		chr16	90146710	90146811
chr16	90473887	90473888	-	Annotated	DNA|TcMar-Tigger|Tigger5b_Glire	ENSMUSG00000116582.2, Gm36169	ENSMUST00000232154.2	chr16	90473837	90473938
chr16	90840447	90840476	+	Predicted	DNA|hAT-Ac|OldhAT1	ENSMUSG00000085398.2, 4931406G06Rik		chr16	90840410	90840511
chr16	90996855	90996874	-	Predicted	LTR|ERVK|RLTR31D_MM	ENSMUSG00000116763.2, Gm41492		chr16	90996814	90996915
chr16	91700799	91700800	-	Predicted	LTR|ERVL-MaLR|ORR1B1	ENSMUSG00000116933.2, Atp5o		chr16	91700749	91700850
chr16	92842491	92842527	+	Predicted	LTR|ERVL-MaLR|MLT1A0	ENSMUSG00002075263.1, Gm54553		chr16	92842457	92842559
chr16	93606322	93606338	+	Annotated	SINE|B4|ID_B1	ENSMUSG00000022946.11, Dop1b	ENSMUST00000228423.2	chr16	93606278	93606380
chr16	93685622	93685623	+	Annotated	LTR|ERVL-MaLR|ORR1A4	ENSMUSG00000116890.2, Gm49617	ENSMUST00000232065.2	chr16	93685571	93685672
chr16	93779439	93779476	-	Annotated	LTR|ERVL-MaLR|ORR1E	ENSMUSG00000116681.2, Gm49618	ENSMUST00000231886.2, ENSMUST00000232110.2	chr16	93779407	93779508
chr16	94046943	94046944	-	Annotated	LTR|ERVL-MaLR|ORR1D2	ENSMUSG00000040820.17, Hlcs	ENSMUST00000228910.2	chr16	94046893	94046994
chr16	94421004	94421005	+	Predicted	LTR|ERVL|MT2B2	ENSMUSG00000022897.16, Dyrk1a		chr16	94420953	94421054
chr16	94657530	94657555	-	Annotated	LTR|ERVL-MaLR|ORR1F	ENSMUSG00000043301.17, Kcnj6	ENSMUST00000232562.2, ENSMUST00000165538.3, NM_001025590.2	chr16	94657492	94657593
chr16	95722536	95722537	+	Annotated	LTR|ERVL-MaLR|ORR1B2	ENSMUSG00000120519.1, ENSMUSG00000120519	ENSMUST00000243931.1	chr16	95722485	95722586
chr16	95898404	95898425	+	Predicted	LTR|ERVL-MaLR|ORR1A2	ENSMUSG00000117270.2, Gm49953	ENSMUST00000232779.2, ENSMUST00000233834.2, ENSMUST00000233230.2, ENSMUST00000233851.2	chr16	95898363	95898464
chr17	12352092	12352093	+	Annotated	LTR|ERVL-MaLR|ORR1B1	ENSMUSG00000023827.9, Agpat4	ENSMUST00000167792.2	chr17	12352041	12352142
chr17	12685731	12685732	+	Annotated	LTR|ERVL|MT2B1		NR_077217.1, NR_077216.1	chr17	12685680	12685781
chr17	13005010	13005011	-	Predicted	SINE|B2|B2_Mm2	ENSMUSG00000023830.15, Igf2r		chr17	13004960	13005061
chr17	13020150	13020198	-	Predicted	LINE|L1|L1M	ENSMUSG00000023830.15, Igf2r		chr17	13020123	13020225
chr17	13213051	13213056	-	Annotated	LTR|ERVL|MT2C_Mm	ENSMUSG00000060475.14, Wtap	ENSMUST00000233867.2, ENSMUST00000233467.2	chr17	13213003	13213104
chr17	15257163	15257164	+	Predicted	LINE|L1|L1Lx_III	ENSMUSG00000036552.20, Ermard		chr17	15257112	15257213
chr17	15852009	15852051	+	Annotated	LTR|ERVK|RLTR42-int	ENSMUSG00000116924.2, 4933401D09Rik	ENSMUST00000231675.2, ENSMUST00000231822.2, NR_045431.1	chr17	15851978	15852080
chr17	19119279	19119300	+	Predicted	LTR|ERV1|MMVL30-int	ENSMUSG00000116670.2, Gm49752		chr17	19119238	19119339
chr17	19120572	19120582	+	Predicted	LTR|LTR|RLTR4_MM-int	ENSMUSG00000116670.2, Gm49752		chr17	19120525	19120627
chr17	19283546	19283557	+	Predicted	LTR|ERVL-MaLR|ORR1B1	ENSMUSG00000096717.3, Vmn2r98		chr17	19283500	19283601
chr17	19635693	19635695	+	Annotated	LINE|L1|Lx3_Mus	ENSMUSG00000116984.2, 4930549P19Rik	ENSMUST00000231951.2	chr17	19635642	19635744
chr17	21695173	21695174	+	Annotated	LTR|ERV1|MMVL30-int	ENSMUSG00000121093.1, ENSMUSG00000121093	ENSMUST00000247106.1	chr17	21695122	21695223
chr17	22020264	22020295	+	Predicted	LTR|ERVK|IAPLTR3	ENSMUSG00000047189.4, Gm9818		chr17	22020228	22020329
chr17	22204289	22204325	+	Predicted	LTR|ERVK|RMER13A	ENSMUSG00000053347.16, Zfp943		chr17	22204255	22204357
chr17	24042499	24042500	+	Annotated	LINE|L2|L2c	ENSMUSG00000039218.18, Srrm2	ENSMUST00000190568.2	chr17	24042448	24042549
chr17	24088334	24088335	+	Predicted	LINE|CR1|L3	ENSMUSG00000024116.7, Prss21		chr17	24088283	24088384
chr17	25992194	25992195	+	Predicted	LINE|L1|L1MdV_III	ENSMUSG00000002280.12, Ciao3		chr17	25992143	25992244
chr17	27275054	27275055	-	Predicted	SINE|B2|B3	ENSMUSG00000117799.2, Gm50295		chr17	27275004	27275105
chr17	27304781	27304824	+	Predicted	SINE|B2|B3	ENSMUSG00000042644.10, Itpr3		chr17	27304751	27304852
chr17	28127585	28127639	-	Predicted	SINE|B2|B3	ENSMUSG00000024218.14, Taf11		chr17	28127561	28127663
chr17	28546284	28546287	+	Predicted	LTR|ERVL|MT2B	ENSMUSG00000037805.16, Rpl10a		chr17	28546234	28546335
chr17	28643311	28643312	-	Predicted	DNA|hAT-Charlie|MER5B	ENSMUSG00000024222.18, Fkbp5		chr17	28643261	28643362
chr17	28665474	28665475	+	Annotated	LINE|L1|L1MB4	ENSMUSG00000117084.2, Gm22146	ENSMUST00000232983.2	chr17	28665423	28665524
chr17	28907672	28907673	-	Predicted	SINE|B4|ID_B1	ENSMUSG00000036196.17, Slc26a8		chr17	28907622	28907723
chr17	28913277	28913278	-	Predicted	SINE|Alu|B1_Mm	ENSMUSG00000036196.17, Slc26a8		chr17	28913227	28913328
chr17	28919275	28919279	-	Predicted	SINE|Alu|B1_Mus2	ENSMUSG00000036196.17, Slc26a8		chr17	28919226	28919328
chr17	29478252	29478253	+	Predicted	SINE|Alu|B1_Mur3	ENSMUSG00000052712.18, BC004004		chr17	29478201	29478302
chr17	29491785	29491786	+	Predicted	SINE|Alu|B1_Mus2	ENSMUSG00000052712.18, BC004004		chr17	29491734	29491835
chr17	29684018	29684035	+	Annotated	SINE|B4|RSINE1	ENSMUSG00000117427.2, Gm36199	ENSMUST00000234283.2, ENSMUST00000234440.2, ENSMUST00000235077.2, ENSMUST00000234306.2, ENSMUST00000233990.2, ENSMUST00000235076.2, ENSMUST00000234336.2, ENSMUST00000234548.2, ENSMUST00000234634.2	chr17	29683975	29684076
chr17	31220919	31220920	+	Annotated	LTR|ERVL-MaLR|MTC	ENSMUSG00000054134.15, Umodl1	ENSMUST00000235827.2	chr17	31220868	31220969
chr17	31731707	31731765	-	Predicted	LTR|ERVL-MaLR|MLT1H-int	ENSMUSG00000024037.14, Wdr4	ENSMUST00000171171.9	chr17	31731685	31731787
chr17	31810687	31810712	+	Annotated	LINE|L1|L1MD	ENSMUSG00000006705.14, Pknox1	ENSMUST00000236493.2, ENSMUST00000237038.2, ENSMUST00000237748.2, ENSMUST00000235255.2	chr17	31810648	31810749
chr17	31909398	31909399	-	Annotated	LTR|ERVL-MaLR|ORR1A2	ENSMUSG00000117656.2, Gm50225	ENSMUST00000237283.2	chr17	31909348	31909449
chr17	32175963	32175964	+	Predicted	LTR|ERVK|MMETn-int	ENSMUSG00000091548.3, Gm17572		chr17	32175912	32176013
chr17	32176162	32176163	+	Predicted	LTR|ERVK|MMETn-int	ENSMUSG00000091548.3, Gm17572		chr17	32176111	32176212
chr17	32350274	32350275	+	Predicted	SINE|B2|B2_Mm1a	ENSMUSG00000097305.4, Gm17276		chr17	32350223	32350324
chr17	32360893	32360894	+	Predicted	SINE|Alu|B1_Mur1	ENSMUSG00000097305.4, Gm17276		chr17	32360842	32360943
chr17	32446946	32446947	+	Predicted	LTR|ERVL-MaLR|ORR1D1	ENSMUSG00000116414.3, Gm4432		chr17	32446895	32446996
chr17	32454496	32454497	+	Predicted	LINE|L1|Lx9	ENSMUSG00000116414.3, Gm4432		chr17	32454445	32454546
chr17	32464522	32464523	+	Predicted	SINE|B2|B3	ENSMUSG00000116414.3, Gm4432		chr17	32464471	32464572
chr17	32622878	32622879	-	Predicted	SINE|B4|RSINE1	ENSMUSG00000052142.16, Rasal3		chr17	32622828	32622929
chr17	32643066	32643067	-	Annotated	LTR|ERVL-MaLR|ORR1F	ENSMUSG00000079563.11, Pglyrp2	ENSMUST00000237130.2	chr17	32643016	32643117
chr17	33031449	33031450	-	Predicted	LTR|ERV1|RMER5	ENSMUSG00000055202.12, Zfp811		chr17	33031399	33031500
chr17	33114446	33114447	-	Annotated	LTR|ERV1|MERV1_LTR	ENSMUSG00000121228.1, ENSMUSG00000121228	ENSMUST00000247520.1	chr17	33114396	33114497
chr17	3326187	3326188	-	Predicted	SINE|B4|B4	ENSMUSG00000116874.2, Gm34035		chr17	3326137	3326238
chr17	33904759	33904762	-	Predicted	SINE|Alu|PB1D9	ENSMUSG00000059208.16, Hnrnpm		chr17	33904710	33904811
chr17	33905283	33905284	-	Predicted	LINE|L1|Lx8	ENSMUSG00000059208.16, Hnrnpm		chr17	33905233	33905334
chr17	33935036	33935041	-	Predicted	SINE|B2|B3	ENSMUSG00000059208.16, ENSMUSG00000079557.12, Hnrnpm, Marchf2		chr17	33934988	33935089
chr17	33979978	33979979	-	Predicted	SINE|Alu|B1F2	ENSMUSG00000077450.14, Rab11b		chr17	33979928	33980029
chr17	34107260	34107261	-	Predicted	LTR|ERVL-MaLR|MTA_Mm	ENSMUSG00000079553.12, Kifc1		chr17	34107210	34107311
chr17	34404166	34404167	+	Predicted	SINE|Alu|B1_Mus1	ENSMUSG00000037321.18, Tap1		chr17	34404115	34404216
chr17	34426680	34426681	+	Annotated	SINE|B4|B4A	ENSMUSG00000024339.13, Tap2	ENSMUST00000145528.2	chr17	34426629	34426730
chr17	34804611	34804613	+	Predicted	SINE|Alu|B1_Mur2	ENSMUSG00000015468.15, Notch4		chr17	34804560	34804662
chr17	34808142	34808249	+	Predicted	LTR|ERVL|RMER10B	ENSMUSG00000034673.15, ENSMUSG00000034786.18, Pbx2, Gpsm3		chr17	34808141	34808248
chr17	34862926	34862930	+	Predicted	SINE|Alu|B1F2	ENSMUSG00000015461.16, ENSMUSG00000033739.9, Atf6b, Fkbpl		chr17	34862876	34862978
chr17	35219256	35219401	-	Annotated	LTR|ERV1|RLTR4_Mm	ENSMUSG00000120992.1, ENSMUSG00000120992	ENSMUST00000247011.1, ENSMUST00000246793.1, ENSMUST00000246895.1, ENSMUST00000247272.1, ENSMUST00000247403.1	chr17	35219256	35219401
chr17	35219580	35219591	-	Predicted	LTR|ERV1|RLTR4_Mm	ENSMUSG00000120992.1, ENSMUSG00000120992		chr17	35219535	35219636
chr17	35391543	35391777	-	Annotated	SINE|Alu|PB1	ENSMUSG00000024397.15, Aif1	ENSMUST00000173106.2	chr17	35391543	35391777
chr17	36353581	36353667	-	Annotated	LTR|ERVK|RLTR16C_MM	ENSMUSG00000056116.19, H2-T22	ENSMUST00000058801.15, ENSMUST00000080015.12, ENSMUST00000077960.7, NM_001347382.1, NM_010397.5, NM_001359756.1, NM_001359754.1, NM_001359755.1	chr17	36353573	36353675
chr17	36429096	36429106	-	Predicted	DNA|hAT-Charlie|URR1A	ENSMUSG00000079491.11, H2-T10		chr17	36429050	36429152
chr17	36432226	36432227	-	Predicted	LTR|ERVK|RLTR16C_MM	ENSMUSG00000079491.11, H2-T10		chr17	36432176	36432277
chr17	36432291	36432378	-	Annotated	LTR|ERVK|RLTR16C_MM	ENSMUSG00000079491.11, H2-T10	ENSMUST00000174625.8, ENSMUST00000174382.8, NR_046286.1	chr17	36432284	36432385
chr17	36454319	36454369	-	Predicted	LTR|ERVL|MLT2F	ENSMUSG00000073980.6, ENSMUSG00000092243.9, ENSMUSG00000092366.3, ENSMUSG00000121510.1, Gm9574, Gm7030, Gm17782, ENSMUSG00000121510		chr17	36454293	36454395
chr17	36583138	36583139	-	Annotated	LTR|ERVL|MT2B2	ENSMUSG00000045409.17, Trim39	ENSMUST00000172832.2	chr17	36583088	36583189
chr17	36583840	36583879	-	Predicted	LTR|ERVK|RMER17C	ENSMUSG00000045409.17, Trim39		chr17	36583809	36583910
chr17	37165177	37165178	+	Predicted	LINE|L2|L2a	ENSMUSG00000024457.17, Trim26		chr17	37165126	37165227
chr17	37166181	37166211	+	Predicted	SINE|Alu|B1_Mus2	ENSMUSG00000024457.17, Trim26		chr17	37166144	37166246
chr17	37314557	37314600	+	Annotated	LTR|LTR|LTR90A	ENSMUSG00000036036.16, Zfp57	ENSMUST00000174672.2, NR_033137.1	chr17	37314527	37314628
chr17	37880336	37880377	-	Annotated	LINE|L1|Lx5	ENSMUSG00000051611.10, Or14j9	ENSMUST00000208832.2, ENSMUST00000174798.3, NM_001013575.5	chr17	37880306	37880407
chr17	38890421	38890422	+	Predicted	LINE|L1|Lx8	ENSMUSG00000092244.4, ENSMUSG00000117214.2, Esp34, Gm49813		chr17	38890370	38890471
chr17	39303639	39303640	-	Predicted	LINE|L1|Lx3_Mus	ENSMUSG00000096697.2, ENSMUSG00000117021.2, Esp23, Gm49826		chr17	39303589	39303690
chr17	39347586	39347587	+	Annotated	LTR|ERVL|MT2_Mm	ENSMUSG00000095625.3, Esp24	ENSMUST00000232955.2, NM_001256050.1	chr17	39347535	39347636
chr17	39440594	39440610	-	Predicted	LTR|ERVK|IAPLTR3	ENSMUSG00000117240.2, Gm49827		chr17	39440551	39440653
chr17	40153883	40153889	+	Predicted	LTR|ERVL-MaLR|MTC-int	ENSMUSG00000119584.1, Rn18s-rs5		chr17	40153834	40153936
chr17	42612945	42612946	+	Predicted	LINE|L1|L1Lx_III	ENSMUSG00000042256.6, Ptchd4		chr17	42612894	42612995
chr17	42613648	42613649	+	Predicted	LINE|L1|Lx8	ENSMUSG00000042256.6, Ptchd4		chr17	42613597	42613698
chr17	42774647	42774648	+	Predicted	SINE|B2|B3A	ENSMUSG00000042256.6, Ptchd4		chr17	42774596	42774697
chr17	43903960	43903961	+	Predicted	LTR|ERVK|MLTR31F_MM	ENSMUSG00000023913.18, Pla2g7		chr17	43903909	43904010
chr17	44040256	44040257	-	Predicted	LTR|ERVL-MaLR|ORR1A4	ENSMUSG00000121022.1, ENSMUSG00000121022		chr17	44040206	44040307
chr17	44464544	44464545	-	Predicted	SINE|B4|RSINE1	ENSMUSG00000023961.17, Enpp4		chr17	44464494	44464595
chr17	45136693	45136694	+	Predicted	LTR|ERVL-MaLR|MTD	ENSMUSG00000038954.15, Supt3		chr17	45136642	45136743
chr17	45458134	45458182	+	Predicted	LTR|ERVL-MaLR|MTE2b	ENSMUSG00000117044.2, Gm35097		chr17	45458106	45458208
chr17	46465052	46465053	-	Predicted	SINE|Alu|B1_Mm	ENSMUSG00000034509.10, Mad2l1bp		chr17	46465002	46465103
chr17	46469224	46469225	+	Predicted	SINE|Alu|B1_Mus2	ENSMUSG00000023952.14, Gtpbp2		chr17	46469173	46469274
chr17	46556076	46556077	-	Predicted	LTR|ERVL|MT2B	ENSMUSG00000067148.16, Polr1c		chr17	46556026	46556127
chr17	4685267	4685294	+	Predicted	LINE|L2|L2c	ENSMUSG00000116767.2, 4930517M08Rik		chr17	4685229	4685330
chr17	47677018	47677019	+	Predicted	LTR|ERVL|MT2B	ENSMUSG00000034729.17, Mrps10		chr17	47676967	47677068
chr17	49045773	49045774	-	Annotated	SINE|MIR|MIRb	ENSMUSG00000110276.2, Gm45330	ENSMUST00000209681.2	chr17	49045723	49045824
chr17	49101919	49101920	-	Annotated	LTR|ERVL-MaLR|ORR1B1	ENSMUSG00000121229.1, ENSMUSG00000121229	ENSMUST00000247523.1	chr17	49101869	49101970
chr17	4939914	4939915	-	Predicted	Retroposon|L1-dep|RMER1B	ENSMUSG00000116813.2, 4930579D07Rik		chr17	4939864	4939965
chr17	49599770	49599771	+	Annotated	LINE|L1|Lx8	ENSMUSG00000064541.3, Gm22978	ENSMUST00000082607.3	chr17	49599719	49599820
chr17	49619385	49619386	-	Predicted	LTR|ERVL-MaLR|MTC	ENSMUSG00000117221.2, Gm17830		chr17	49619335	49619436
chr17	49622067	49622068	-	Predicted	SINE|Alu|B1_Mm	ENSMUSG00000117221.2, Gm17830		chr17	49622017	49622118
chr17	49622856	49622877	-	Predicted	LTR|ERVL|MER21B	ENSMUSG00000117198.2, ENSMUSG00000117221.2, Gm18067, Gm17830		chr17	49622816	49622917
chr17	50128832	50128872	-	Annotated	LTR|ERVK|RMER19B	ENSMUSG00000090012.2, Gm16555	ENSMUST00000159971.2, NR_168028.1	chr17	50128801	50128903
chr17	50546189	50546237	+	Annotated	LTR|ERV1|RMER21B	ENSMUSG00000067103.7, AY702103	ENSMUST00000180996.2, NR_131975.1	chr17	50546161	50546263
chr17	50546432	50546433	+	Annotated	LTR|ERV1|RMER21B	ENSMUSG00000067103.7, AY702103	ENSMUST00000086914.6	chr17	50546381	50546482
chr17	50693053	50693054	+	Predicted	LINE|L1|L1MdV_I	ENSMUSG00000038910.8, Plcl2		chr17	50693002	50693103
chr17	56265718	56265719	+	Predicted	SINE|ID|ID4_v	ENSMUSG00000003208.10, Yju2		chr17	56265667	56265832
chr17	56265775	56265790	+	Predicted	SINE|Alu|B1_Mur2	ENSMUSG00000003208.10, Yju2		chr17	56265667	56265832
chr17	56866951	56866952	+	Predicted	LINE|L1|Lx7	ENSMUSG00000071054.13, Safb		chr17	56866900	56867001
chr17	57100882	57100883	+	Annotated	LTR|ERVK|RLTR20A3_MM	ENSMUSG00000121209.1, ENSMUSG00000121209	ENSMUST00000247457.1	chr17	57100831	57100932
chr17	58087072	58087089	+	Predicted	LTR|ERVL-MaLR|MTE2b	ENSMUSG00000038048.9, Cntnap5c		chr17	58087029	58087130
chr17	5849765	5849767	+	Annotated	DNA|hAT-Tip100|MER63B	ENSMUSG00000096965.9, 3300005D01Rik	ENSMUST00000181484.2, NR_045080.1, NR_045079.1	chr17	5849714	5849816
chr17	63611162	63611169	-	Predicted	LTR|ERVK|RMER19B	ENSMUSG00000023965.14, Fbxl17		chr17	63611115	63611216
chr17	63619962	63619992	-	Annotated	LINE|L1|Lx9	ENSMUSG00000090565.8, 4930405O22Rik	ENSMUST00000164605.8, ENSMUST00000171379.2, NR_130176.1	chr17	63619926	63620028
chr17	64357666	64357667	-	Annotated	LTR|ERVL-MaLR|ORR1D1		NR_130982.1	chr17	64357616	64357717
chr17	65624168	65624184	-	Predicted	LINE|L1|Lx9	ENSMUSG00000045036.16, Tmem232		chr17	65624125	65624227
chr17	65947364	65947365	-	Predicted	LTR|ERVL-MaLR|MTC	ENSMUSG00000050612.7, Txndc2		chr17	65947314	65947415
chr17	65949142	65949218	-	Annotated	LINE|L1|Lx8	ENSMUSG00000050612.7, Txndc2	ENSMUST00000050236.7, NM_001146002.1	chr17	65949129	65949231
chr17	65982064	65982117	-	Predicted	LINE|RTE-X|L4_B_Mam	ENSMUSG00000056515.10, Rab31		chr17	65982040	65982141
chr17	66110856	66110857	+	Predicted	LINE|CR1|X6B_LINE	ENSMUSG00000061950.18, Ppp4r1		chr17	66110805	66110906
chr17	66220301	66220302	-	Predicted	SINE|B4|B4	ENSMUSG00000024096.18, Ralbp1		chr17	66220251	66220352
chr17	66791041	66791042	-	Annotated	LTR|ERVK|RLTR9A3	ENSMUSG00000121174.1, ENSMUSG00000121174	ENSMUST00000247384.1	chr17	66790991	66791092
chr17	6717033	6717034	-	Predicted	LTR|ERVK|RLTR13B3	ENSMUSG00000121395.1, ENSMUSG00000121395		chr17	6716983	6717084
chr17	70230983	70231025	-	Annotated	DNA|TcMar-Tigger|Tigger19b	ENSMUSG00000117233.2, Gm36594	ENSMUST00000232745.2	chr17	70230953	70231055
chr17	71112991	71112995	-	Annotated	LTR|ERVL-MaLR|ORR1A4	ENSMUSG00000117231.2, Gm41609	ENSMUST00000233559.2, NR_168098.1	chr17	71112942	71113044
chr17	71162025	71162026	-	Predicted	SINE|Alu|B1_Mus1	ENSMUSG00000047407.18, Tgif1		chr17	71161975	71162076
chr17	71329844	71329845	+	Predicted	LTR|Gypsy|MamGypsy2-LTR	ENSMUSG00000024049.16, Myom1		chr17	71329793	71329894
chr17	71622424	71622466	+	Annotated	LINE|L1|Lx8	ENSMUSG00000117137.2, 4930471L23Rik	ENSMUST00000233188.2, NR_045460.1	chr17	71622393	71622495
chr17	71628503	71628504	+	Predicted	LTR|ERV1|RLTR1B-int	ENSMUSG00000117137.2, 4930471L23Rik		chr17	71628452	71628553
chr17	7307541	7307554	+	Predicted	LINE|L1|L1M4	ENSMUSG00000094083.3, Gm1604b		chr17	7307496	7307597
chr17	7307686	7307688	+	Predicted	LINE|L1|L1M4	ENSMUSG00000094083.3, Gm1604b		chr17	7307635	7307737
chr17	7309616	7309617	+	Predicted	LINE|L1|Lx8	ENSMUSG00000094083.3, Gm1604b		chr17	7309565	7309666
chr17	74193969	74193970	-	Predicted	LTR|ERVK|RLTR10	ENSMUSG00000024066.10, Xdh		chr17	74193919	74194020
chr17	74194070	74194120	-	Predicted	LTR|ERVK|RLTR10	ENSMUSG00000024066.10, Xdh		chr17	74194044	74194146
chr17	74924165	74924168	-	Predicted	LINE|L1|Lx3C	ENSMUSG00000097546.2, Gm26749		chr17	74924116	74924217
chr17	75126855	75126935	-	Annotated	LTR|ERVK|RMER19C	ENSMUSG00000117444.3, Gm50020	ENSMUST00000247160.1, ENSMUST00000234963.3	chr17	75126844	75126946
chr17	75257278	75257297	-	Annotated	Retroposon|L1-dep|RMER1A	ENSMUSG00000117560.2, Gm31759	ENSMUST00000234897.2, NR_168504.1	chr17	75257237	75257338
chr17	75257701	75257702	-	Predicted	LTR|ERVL-MaLR|ORR1F	ENSMUSG00000117560.2, Gm31759		chr17	75257651	75257752
chr17	75568773	75568774	+	Predicted	SINE|Alu|B1F	ENSMUSG00000001870.17, Ltbp1		chr17	75568722	75568823
chr17	79200160	79200161	-	Predicted	LTR|ERVL|RMER15	ENSMUSG00000024079.5, Eif2ak2		chr17	79200110	79200211
chr17	79922065	79922066	+	Predicted	SINE|Alu|B1_Mus1	ENSMUSG00000036368.9, Rmdn2		chr17	79922014	79922115
chr17	80119142	80119177	+	Annotated	LTR|ERVL-MaLR|ORR1E	ENSMUSG00000117394.2, 1700106O07Rik	ENSMUST00000234236.2	chr17	80119108	80119209
chr17	80421230	80421231	+	Predicted	SINE|Alu|B1_Mur4	ENSMUSG00000035473.11, Galm		chr17	80421179	80421280
chr17	84085416	84085417	-	Annotated	LTR|ERVK|RLTR31C_MM		NR_168497.1	chr17	84085366	84085467
chr17	84155312	84155313	-	Predicted	LTR|ERVL-MaLR|ORR1A4	ENSMUSG00000000673.10, Haao		chr17	84155262	84155363
chr17	84161821	84161847	-	Annotated	LTR|ERVL-MaLR|ORR1B2	ENSMUSG00000097254.3, C430042M11Rik	ENSMUST00000180515.2, ENSMUST00000234697.2, NR_155490.1, NR_155491.1	chr17	84161783	84161885
chr17	84771929	84771930	-	Predicted	DNA|hAT-Charlie|MER20	ENSMUSG00000024251.11, Thada		chr17	84771879	84771980
chr17	8480318	8480319	-	Predicted	LINE|L2|L2c	ENSMUSG00000120679.1, ENSMUSG00000120679		chr17	8480268	8480369
chr17	87223047	87223054	+	Predicted	SINE|B4|B4A	ENSMUSG00000037689.7, Tmem247		chr17	87222999	87223100
chr17	88934792	88934793	+	Annotated	SINE|MIR|MIRb	ENSMUSG00000033855.16, Ston1	ENSMUST00000112216.2	chr17	88934741	88934842
chr17	92179553	92179579	-	Annotated	LTR|ERVK|RMER19A	ENSMUSG00000117433.2, Gm41654	ENSMUST00000234442.2, ENSMUST00000234041.2, ENSMUST00000234556.2	chr17	92179515	92179617
chr18	10610710	10610711	-	Predicted	SINE|Alu|B1_Mus1	ENSMUSG00000024293.17, Esco1		chr18	10610660	10610761
chr18	10610805	10610869	-	Predicted	SINE|Alu|B1_Mus1	ENSMUSG00000024293.17, Esco1		chr18	10610786	10610888
chr18	12776242	12776243	+	Predicted	DNA|hAT-Tip100|Zaphod	ENSMUSG00000024424.16, Ttc39c		chr18	12776191	12776292
chr18	12859254	12859255	-	Predicted	SINE|B2|B2_Mm2	ENSMUSG00000083332.2, Gm7599		chr18	12859204	12859305
chr18	13103125	13103235	+	Predicted	LINE|L1|L1Lx_IV	ENSMUSG00000024423.7, Impact		chr18	13103124	13103234
chr18	15340847	15340848	-	Annotated	SINE|B4|ID_B1	ENSMUSG00000117404.2, Gm50035	ENSMUST00000234417.2	chr18	15340797	15340898
chr18	15479255	15479256	-	Annotated	LTR|ERV1|RLTR41	ENSMUSG00000119962.1, ENSMUSG00000119962	ENSMUST00000243167.1, ENSMUST00000240832.1	chr18	15479205	15479306
chr18	15543985	15543986	-	Annotated	DNA|hAT-Charlie|RCHARR1	ENSMUSG00000024411.12, Aqp4	ENSMUST00000234533.2	chr18	15543935	15544089
chr18	15544038	15544039	-	Annotated	DNA|hAT-Charlie|RCHARR1	ENSMUSG00000024411.12, Aqp4	ENSMUST00000235044.2, ENSMUST00000234518.2, ENSMUST00000234391.2, ENSMUST00000234473.2, ENSMUST00000234053.2, NM_001308646.1, NM_001308645.1, NM_001308643.1, NM_001308644.1, NM_001308642.1, NM_001308641.1	chr18	15543935	15544089
chr18	17168786	17168787	+	Predicted	Retroposon|L1-dep|RMER1B	ENSMUSG00000087170.8, 1700001G01Rik		chr18	17168735	17168836
chr18	17452786	17452796	-	Annotated	LTR|ERVK|RLTR51A_Mm	ENSMUSG00000117460.2, 4921533I20Rik	ENSMUST00000234727.2	chr18	17452740	17452842
chr18	19266274	19266304	+	Annotated	LTR|ERVK|RLTR31A_Mm	ENSMUSG00000117378.2, Gm31086	ENSMUST00000234128.2	chr18	19266237	19266339
chr18	21039562	21039567	-	Predicted	LTR|ERVK|MMERVK10C-int	ENSMUSG00000033382.16, Trappc8		chr18	21039514	21039615
chr18	24125426	24125427	+	Predicted	LTR|ERVL-MaLR|MTC-int	ENSMUSG00000063281.10, Zfp35		chr18	24125375	24125476
chr18	24248001	24248004	-	Predicted	LINE|L1|L1ME2	ENSMUSG00000047989.12, Ino80c		chr18	24247952	24248053
chr18	25367345	25367372	+	Predicted	LTR|ERVL-MaLR|MLT1A	ENSMUSG00000033632.17, AW554918		chr18	25367307	25367408
chr18	33067755	33067756	-	Predicted	LTR|ERVL-MaLR|MLT1F	ENSMUSG00000097710.3, 2310026I22Rik		chr18	33067705	33067806
chr18	33067858	33067911	-	Predicted	LTR|ERVL-MaLR|MLT1F	ENSMUSG00000097710.3, 2310026I22Rik		chr18	33067834	33067935
chr18	3327591	3327592	-	Predicted	DNA|DNA|UCON78	ENSMUSG00000063889.17, Crem	ENSMUST00000151311.8, NM_001110859.2, NM_001271506.1, NM_001110856.2, NM_001271504.1, NM_001271503.1, NM_001271505.1, NM_013498.3, NM_001110857.2, NM_001110850.2, NM_001110858.2, NR_073193.1	chr18	3327541	3327642
chr18	34541542	34541543	+	Annotated	LTR|ERVL|MT2B1	ENSMUSG00000014503.16, Pkd2l2	ENSMUST00000236131.2, ENSMUST00000235732.2	chr18	34541491	34541592
chr18	35841434	35841471	-	Annotated	SINE|tRNA-RTE|MamSINE1	ENSMUSG00000024350.7, Dnajc18	ENSMUST00000237995.2, ENSMUST00000236738.2	chr18	35841402	35841503
chr18	36238704	36238705	+	Annotated	SINE|B4|B4A	ENSMUSG00000117852.2, 4930471G03Rik	ENSMUST00000237992.2, ENSMUST00000235617.2	chr18	36238653	36238754
chr18	36920067	36920068	+	Annotated	DNA|hAT-Charlie|URR1A	ENSMUSG00000019143.16, Hars2	ENSMUST00000131952.2	chr18	36920016	36920117
chr18	37053358	37053359	+	Annotated	LTR|ERVK|MYSERV-int		NR_076393.1	chr18	37053307	37053408
chr18	37069336	37069366	+	Predicted	SINE|Alu|B1_Mus2	ENSMUSG00000103442.6, Pcdha1		chr18	37069299	37069401
chr18	37751959	37751960	+	Annotated	LTR|ERVK|RLTR31M	ENSMUSG00000104225.2, 4930517L18Rik	ENSMUST00000191880.2	chr18	37751908	37752009
chr18	40854557	40854584	+	Annotated	LINE|L1|Lx9	ENSMUSG00000117847.2, Gm31205	ENSMUST00000237626.2, NR_166700.1	chr18	40854519	40854620
chr18	42274949	42274982	+	Annotated	LINE|CR1|L3	ENSMUSG00000057719.12, Sh3rf2	ENSMUST00000132681.8	chr18	42274914	42275015
chr18	47054848	47054900	+	Annotated	LTR|ERVL-MaLR|ORR1E	ENSMUSG00000073568.3, Arl14epl	ENSMUST00000234910.2, NM_001033446.2	chr18	47054822	47054924
chr18	47585735	47585736	+	Annotated	LTR|ERVL-MaLR|ORR1A2	ENSMUSG00000117602.2, 9130209A04Rik	ENSMUST00000235070.2, NR_033453.1	chr18	47585684	47585785
chr18	49985314	49985315	+	Predicted	LINE|CR1|L3b	ENSMUSG00000037416.14, Dmxl1		chr18	49985263	49985364
chr18	50152750	50152752	+	Predicted	DNA|hAT-Charlie|MER20	ENSMUSG00000062210.14, Tnfaip8		chr18	50152699	50152801
chr18	51740739	51740740	-	Annotated	LINE|L1|L1MdF_I	ENSMUSG00000077317.3, Gm25785	ENSMUST00000104129.3	chr18	51740689	51740790
chr18	52060567	52060611	-	Predicted	LINE|L1|Lx3A	ENSMUSG00000118334.2, Gm50446	ENSMUST00000238114.2	chr18	52060538	52060640
chr18	54629642	54629674	-	Annotated	LTR|ERVK|RMER13B	ENSMUSG00000118103.2, 4933434P08Rik	ENSMUST00000237202.2, NR_166904.1	chr18	54629607	54629709
chr18	57506926	57506965	+	Annotated	LTR|ERVK|RLTR17	ENSMUSG00000024594.10, Prrc1	ENSMUST00000236755.2, ENSMUST00000238057.2	chr18	57506894	57506995
chr18	59152534	59152535	+	Predicted	LINE|L1|Lx2	ENSMUSG00000053441.6, Adamts19		chr18	59152483	59152584
chr18	59976809	59976833	-	Predicted	LTR|ERVK|RLTR51B_Mm	ENSMUSG00000117701.2, Gm38695		chr18	59976770	59976872
chr18	60703854	60703855	+	Predicted	LTR|ERVK|RLTR20A4	ENSMUSG00000024604.8, Rbm22		chr18	60703803	60703904
chr18	61533840	61533841	-	Predicted	SINE|MIR|MIRb	ENSMUSG00000033871.15, Ppargc1b		chr18	61533790	61533891
chr18	61617837	61617847	+	Annotated	SINE|MIR|MIR	ENSMUSG00000117713.2, Gm46637	ENSMUST00000237683.2, NR_168274.1	chr18	61617790	61617892
chr18	61779749	61779750	-	Annotated	SINE|B4|B4A	ENSMUSG00000120623.1, ENSMUSG00000120623	ENSMUST00000244667.1	chr18	61779699	61779800
chr18	61852292	61852293	-	Annotated	LINE|CR1|L3	ENSMUSG00000024580.9, Grpel2	ENSMUST00000237466.2	chr18	61852242	61852343
chr18	61853627	61853628	-	Predicted	LINE|L1|L1MB8	ENSMUSG00000024580.9, Grpel2		chr18	61853577	61853678
chr18	62070426	62070433	+	Predicted	LINE|L1|L1MA6	ENSMUSG00000045629.9, Sh3tc2		chr18	62070378	62070479
chr18	62287352	62287353	+	Predicted	LTR|ERVL|LTR33A	ENSMUSG00000118370.2, Gm41750		chr18	62287301	62287402
chr18	64387430	64387497	+	Annotated	SINE|Alu|B1_Mur2	ENSMUSG00000056812.15, St8sia3	ENSMUST00000025477.15, NM_009182.3	chr18	64387412	64387513
chr18	6491956	6491994	-	Predicted	SINE|Alu|B1_Mm	ENSMUSG00000024240.14, Epc1		chr18	6491924	6492026
chr18	65173776	65173777	-	Annotated	LTR|ERVL-MaLR|MTD	ENSMUSG00000120534.1, ENSMUSG00000120534	ENSMUST00000244042.1	chr18	65173726	65173827
chr18	65934050	65934051	+	Annotated	LINE|CR1|L3	ENSMUSG00000024516.14, Sec11c	ENSMUST00000235411.2	chr18	65933999	65934100
chr18	67461040	67461041	-	Annotated	LTR|ERVL-MaLR|MLT1A0	ENSMUSG00000046415.12, B430212C06Rik	ENSMUST00000144078.8	chr18	67460990	67461091
chr18	67771982	67771983	-	Annotated	SINE|B2|B2_Mm2	ENSMUSG00000073542.4, Cep76	ENSMUST00000236857.2	chr18	67771932	67772033
chr18	6785418	6785461	+	Predicted	DNA|hAT-Charlie|MER58B	ENSMUSG00000073639.7, Rab18		chr18	6785388	6785489
chr18	6785680	6785681	+	Predicted	SINE|B2|B3A	ENSMUSG00000073639.7, Rab18		chr18	6785629	6785790
chr18	6785740	6785741	+	Predicted	SINE|B2|B3A	ENSMUSG00000073639.7, Rab18		chr18	6785629	6785790
chr18	67905272	67905273	+	Predicted	LINE|L1|Lx8	ENSMUSG00000024542.10, ENSMUSG00000079614.5, Cep192, Seh1l		chr18	67905221	67905322
chr18	68531175	68531176	+	Annotated	LTR|ERVL-MaLR|ORR1A4	ENSMUSG00000117811.3, Gm29677	ENSMUST00000242576.1	chr18	68531124	68531225
chr18	69726247	69726285	+	Predicted	LTR|ERVK|RLTR31D_MM	ENSMUSG00000053477.19, Tcf4		chr18	69726214	69726316
chr18	70663690	70663691	-	Annotated	SINE|B2|B3A	ENSMUSG00000038425.19, Poli	ENSMUST00000121674.9	chr18	70663640	70663741
chr18	73666620	73666621	-	Annotated	LTR|ERVK|LTR10_RN	ENSMUSG00002075795.1, Gm54867	ENSMUST00020182528.1	chr18	73666570	73666671
chr18	73812243	73812248	-	Predicted	SINE|Alu|B1_Mus2	ENSMUSG00000024515.14, Smad4		chr18	73812195	73812296
chr18	73880387	73880445	-	Predicted	SINE|B4|ID_B1	ENSMUSG00000036941.3, Elac1		chr18	73880365	73880467
chr18	74353429	74353430	+	Predicted	LINE|CR1|X6B_LINE	ENSMUSG00000024560.8, Cxxc1		chr18	74353378	74353479
chr18	74400676	74400677	+	Annotated	LTR|ERV1|RLTR6B_Mm	ENSMUSG00000024561.12, Mbd1	ENSMUST00000224907.2	chr18	74400625	74400726
chr18	74400816	74400817	+	Predicted	LTR|ERV1|RLTR6B_Mm	ENSMUSG00000024561.12, Mbd1		chr18	74400765	74400866
chr18	76432855	76432856	+	Predicted	LINE|L2|L2	ENSMUSG00000024563.17, Smad2		chr18	76432804	76432905
chr18	77126226	77126227	+	Predicted	LTR|ERVK|RLTR25B	ENSMUSG00000025423.17, Pias2		chr18	77126175	77126276
chr18	77877614	77877615	+	Annotated	LTR|ERVK|RLTR31B_Mm	ENSMUSG00000025429.10, Pstpip2	ENSMUST00000238172.2	chr18	77877563	77877664
chr18	80229454	80229455	+	Annotated	LTR|ERVK|MLTR25A	ENSMUSG00000118061.3, Rbfaos	ENSMUST00000243491.1, ENSMUST00000236423.2, NR_131039.1	chr18	80229403	80229504
chr18	80296507	80296508	+	Annotated	LTR|ERVL|RLTR35B_MM	ENSMUSG00000034006.18, Slc66a2	ENSMUST00000131780.8	chr18	80296456	80296557
chr18	81815274	81815289	+	Annotated	LTR|ERVK|RLTR31D_MM	ENSMUSG00000118254.2, Gm46614	ENSMUST00000236148.2	chr18	81815230	81815331
[truncated: 1,686 more rows]
